# Supplementary material for: Crystal structure and Hirshfeld surface analysis of 2,4,6,11-tetra­kis­(4-fluoro­phen­yl)-9-oxa-1,5-di­aza­tri­cyclo­[5.3.1.03.8]undeca­ne
Source: Acta Crystallogr E Crystallogr Commun. 2018 Nov 22;74(Pt 12):1867–71. doi: 10.1107/S2056989018016122 (PMC6281130; doi:10.1107/S2056989018016122)
Supplement: Supplementary file 1 [file e-74-01867-sup1.cif]

##############################################################################
#                                                                            #
# This CIF contains the data in a paper accepted for publication in          #
# Acta Crystallographica Section E. It conforms to the requirements of       #
# Notes for Authors for Acta Crystallographica Section E, and has been       #
# peer reviewed under the auspices of the IUCr Commission on Journals.       #
#                                                                            #
# Full details of the Crystallographic Information File format               #
# are given in the paper "The Crystallographic Information File (CIF):       #
# a New Standard Archive File for Crystallography" by S. R. Hall, F. H.      #
# Allen and I. D. Brown [Acta Cryst. (1991), A47, 655-685].                  #
#                                                                            #
# The current version of the core CIF dictionary is obtainable from          #
# ftp://ftp.iucr.org/pub/cif_core.dic.                                       #
#                                                                            #
# Software is freely available for graphical display of the structure(s)     #
# in this CIF. For information consult the CIF software page                 #
# http://www.iucr.org/resources/cif/software.                                #
#                                                                            #
# This file may be used for bona fide research purposes within the           #
# scientific community so long as proper attribution is given to the journal # 
# article from which it was obtained.                                        #
#                                                                            #
##############################################################################
data_I
_audit_creation_method     'SHELXL-2014/7'
_journal_date_recd_electronic     2018-09-21
_journal_date_accepted     2018-11-14
_journal_name_full     'Acta Crystallographica, Section E'
_journal_year     2018
_journal_volume     74
_journal_issue     12
_journal_page_first     1867
_journal_page_last     1871
_journal_paper_category     GO
_journal_paper_doi     10.1107/S2056989018016122
_journal_coeditor_code     DX2010
_publ_contact_author_name     'Sundaravadivelu M'
_publ_contact_author_address
;
Department of Chemistry, The Gandhigram Rural Institute-Deemed to be University,
Gandhigram 624302, Tamilnadu,
India
;
_publ_contact_author_email     'msundargri@gmail.com'
_publ_contact_author_fax     ?
_publ_contact_author_phone     '+91 9677927585'
_publ_section_title
;\
Crystal structure and Hirshfeld surface analysis of
2,4,6,11-tetrakis(4-fluorophenyl)-9-oxa-1,5-diazatricyclo[5.3.1.0^3.8^]\
undecane
;
loop_
    _publ_author_name
    _publ_author_footnote
    _publ_author_address
    'G. Vengatesh' .
;
Department of Chemistry,
The Gandhigram Rural Institute -- Deemed to be University,
Gandhigram 624302, Tamilnadu,
India
;
    'M. Sundaravadivelu' .
;
Department of Chemistry,
The Gandhigram Rural Institute -- Deemed to be University,
Gandhigram 624302, Tamilnadu,
India
;
    'Swinton Darious, Robert' .
;
School of Chemistry, Bharathidasan University, Tiruchirappalli 620 024,
Tamilnadu,
India.
;
_publ_section_synopsis
;
The compound, prepared by the NaBH~4~ reduction of
4,8,9,10-tetrakis(4-fluorophenyl)-1,3-diazaadamantan-6-one in chloroform and
ethanol as solvent, crystallizes in the monoclinic space group
<i>P</i>2~1~/<i>n</i> with four molecules in the unit cell.
;
_chemical_name_systematic
;
2,4,6,11-Tetrakis(4-fluorophenyl)-9-oxa-1,5-diazatricyclo[5.3.1.0^3.8^]undecane
;
_chemical_name_common     ?
_chemical_formula_moiety     'C32 H26 F4 N2 O'
_chemical_formula_sum     'C32 H26 F4 N2 O'
_chemical_formula_iupac     'C32 H26 F4 N2 O'
_chemical_formula_weight     530.55
_chemical_melting_point     ?
_space_group_crystal_system     monoclinic
_space_group_name_H-M_alt     'P 21/n'
_space_group_name_Hall     '-P 2yn'
loop_
    _space_group_symop_operation_xyz
    'x, y, z'
    '-x+1/2, y+1/2, -z+1/2'
    '-x, -y, -z'
    'x-1/2, -y-1/2, z-1/2'
_cell_length_a     13.5712(8)
_cell_length_b     9.5161(6)
_cell_length_c     20.1543(13)
_cell_angle_alpha     90
_cell_angle_beta     99.357(2)
_cell_angle_gamma     90
_cell_volume     2568.2(3)
_cell_formula_units_Z     4
_cell_measurement_reflns_used     9987
_cell_measurement_theta_min     2.86
_cell_measurement_theta_max     27.19
_cell_measurement_temperature     296(2)
_exptl_crystal_description     block
_exptl_crystal_colour     colourless
_exptl_crystal_size_max     0.150
_exptl_crystal_size_mid     0.100
_exptl_crystal_size_min     0.100
_exptl_crystal_density_diffrn     1.372
_exptl_crystal_density_meas     ?
_exptl_crystal_density_method     ?
_exptl_crystal_F_000     1104
_exptl_absorpt_coefficient_mu     0.103
_exptl_absorpt_correction_type     multi-scan
_exptl_absorpt_process_details
;
(SADABS; Bruker, 2016)
;
_exptl_absorpt_correction_T_min     0.7112
_exptl_absorpt_correction_T_max     0.7456
_diffrn_ambient_temperature     296(2)
_diffrn_radiation_type     MoK\a
_diffrn_radiation_wavelength     0.71073
_diffrn_radiation_source     'fine-focus sealed tube'
_diffrn_radiation_monochromator     graphite
_diffrn_measurement_device_type     'Bruker Kappa APEX3 CMOS'
_diffrn_measurement_method     '\w and \f scan'
_diffrn_detector_area_resol_mean     ?
_diffrn_reflns_number     45339
_diffrn_reflns_av_R_equivalents     0.0388
_diffrn_reflns_av_unetI/netI     0.0194
_diffrn_reflns_theta_min     2.907
_diffrn_reflns_theta_max     24.999
_diffrn_reflns_theta_full     24.999
_diffrn_measured_fraction_theta_max     0.997
_diffrn_measured_fraction_theta_full     0.997
_diffrn_reflns_limit_h_min     -16
_diffrn_reflns_limit_h_max     15
_diffrn_reflns_limit_k_min     -11
_diffrn_reflns_limit_k_max     11
_diffrn_reflns_limit_l_min     -23
_diffrn_reflns_limit_l_max     23
_refine_special_details     ?
_reflns_number_total     4510
_reflns_number_gt     3456
_reflns_threshold_expression     'I > 2\s(I)'
_refine_ls_structure_factor_coef     Fsqd
_refine_ls_matrix_type     full
_refine_ls_R_factor_all     0.0624
_refine_ls_R_factor_gt     0.0424
_refine_ls_wR_factor_gt     0.0991
_refine_ls_wR_factor_ref     0.1167
_refine_ls_goodness_of_fit_ref     1.076
_refine_ls_restrained_S_all     1.076
_refine_ls_number_reflns     4510
_refine_ls_number_parameters     356
_refine_ls_number_restraints     0
_refine_ls_hydrogen_treatment     mixed
_refine_ls_weighting_scheme     calc
_refine_ls_weighting_details
              'w=1/[\s^2^(Fo^2^)+(0.0488P)^2^+1.0821P] where P=(Fo^2^+2Fc^2^)/3'
_atom_sites_solution_hydrogens     mixed
_atom_sites_solution_primary     ?
_atom_sites_solution_secondary     ?
_refine_ls_shift/su_max     0.000
_refine_ls_shift/su_mean     0.000
_refine_diff_density_max     0.174
_refine_diff_density_min     -0.233
_refine_ls_extinction_method     none
_refine_ls_extinction_coef     .
loop_
    _atom_type_symbol
    _atom_type_description
    _atom_type_scat_dispersion_real
    _atom_type_scat_dispersion_imag
    _atom_type_scat_source
    'C' 'C' 0.0033 0.0016
                         'International Tables Vol C Tables 4.2.6.8 and 6.1.1.4'
    'H' 'H' 0.0000 0.0000
                         'International Tables Vol C Tables 4.2.6.8 and 6.1.1.4'
    'N' 'N' 0.0061 0.0033
                         'International Tables Vol C Tables 4.2.6.8 and 6.1.1.4'
    'O' 'O' 0.0106 0.0060
                         'International Tables Vol C Tables 4.2.6.8 and 6.1.1.4'
    'F' 'F' 0.0171 0.0103
                         'International Tables Vol C Tables 4.2.6.8 and 6.1.1.4'
_computing_data_collection
;
APEX3 (Bruker, 2016)
;
_computing_cell_refinement
;
APEX3 and SAINT (Bruker, 2016)
;
_computing_data_reduction
;
SAINT and XPREP (Bruker, 2016)
;
_computing_structure_solution
;
SHELXT2014 (Sheldrick, 2015a)
;
_computing_structure_refinement
;
SHELXL2014 (Sheldrick, 2015b)
;
_computing_molecular_graphics
;
ORTEP-3 for Windows (Farrugia, 2012), PLATON (Spek, 2009),
Mercury (Macrae <i>et al.</i>,  2008) and publCIF (Westrip,
2010)
;
_computing_publication_material
;
PLATON (Spek, 2009)
;
loop_
    _atom_site_type_symbol
    _atom_site_label
    _atom_site_fract_x
    _atom_site_fract_y
    _atom_site_fract_z
    _atom_site_U_iso_or_equiv
    _atom_site_adp_type
    _atom_site_calc_flag
    _atom_site_occupancy
    _atom_site_disorder_assembly
    _atom_site_disorder_group
    F F4 0.36854(15) -0.15750(19) 0.84036(7) 0.1037(6) Uani d 1 . .
    F F2 0.14924(11) 0.80017(13) 0.32630(7) 0.0749(4) Uani d 1 . .
    F F1 -0.19168(9) 0.36154(18) 0.39919(8) 0.0810(5) Uani d 1 . .
    F F3 0.71306(11) 0.37803(19) 0.77538(7) 0.0862(5) Uani d 1 . .
    O O1 0.43408(9) 0.18807(14) 0.44967(6) 0.0460(3) Uani d 1 . .
    N N1 0.36706(10) 0.34033(15) 0.52679(7) 0.0333(3) Uani d 1 . .
    N N2 0.19955(12) 0.05682(16) 0.54676(7) 0.0367(4) Uani d 1 . .
    C C30 0.3505(2) -0.1210(3) 0.77425(11) 0.0666(7) Uani d 1 . .
    C C31 0.28511(19) -0.0145(3) 0.75434(11) 0.0629(6) Uani d 1 . .
    H H31 0.2534 0.0331 0.7852 0.075 Uiso calc 1 . .
    C C32 0.26722(16) 0.0210(2) 0.68670(10) 0.0490(5) Uani d 1 . .
    H H32 0.2230 0.0935 0.6722 0.059 Uiso calc 1 . .
    C C27 0.31384(14) -0.04937(19) 0.64048(9) 0.0391(4) Uani d 1 . .
    C C26 0.29591(13) -0.01240(18) 0.56657(9) 0.0375(4) Uani d 1 . .
    H H26 0.2955 -0.0998 0.5408 0.045 Uiso calc 1 . .
    C C25 0.37815(13) 0.08331(18) 0.54726(9) 0.0365(4) Uani d 1 . .
    H H25 0.4432 0.0374 0.5596 0.044 Uiso calc 1 . .
    C C17 0.38155(13) 0.23122(18) 0.58041(8) 0.0341(4) Uani d 1 . .
    H H17 0.3236 0.2370 0.6036 0.041 Uiso calc 1 . .
    C C9 0.26532(12) 0.32453(17) 0.48748(8) 0.0306(4) Uani d 1 . .
    H H9 0.2189 0.3244 0.5200 0.037 Uiso calc 1 . .
    C C10 0.23762(12) 0.44986(18) 0.44154(8) 0.0324(4) Uani d 1 . .
    C C15 0.28174(13) 0.58030(19) 0.45697(9) 0.0388(4) Uani d 1 . .
    H H15 0.3311 0.5892 0.4945 0.047 Uiso calc 1 . .
    C C14 0.25352(15) 0.6971(2) 0.41748(10) 0.0461(5) Uani d 1 . .
    H H14 0.2852 0.7830 0.4273 0.055 Uiso calc 1 . .
    C C13 0.17844(16) 0.6839(2) 0.36394(11) 0.0487(5) Uani d 1 . .
    C C3 -0.10442(14) 0.2911(2) 0.41805(11) 0.0526(5) Uani d 1 . .
    C C4 -0.06943(15) 0.2070(2) 0.37201(11) 0.0541(6) Uani d 1 . .
    H H4 -0.1041 0.1985 0.3284 0.065 Uiso calc 1 . .
    C C5 0.01920(15) 0.1348(2) 0.39199(9) 0.0449(5) Uani d 1 . .
    H H5 0.0435 0.0761 0.3615 0.054 Uiso calc 1 . .
    C C6 0.07241(13) 0.14846(18) 0.45673(8) 0.0354(4) Uani d 1 . .
    C C1 0.03230(13) 0.2329(2) 0.50172(9) 0.0415(5) Uani d 1 . .
    H H1 0.0656 0.2412 0.5457 0.050 Uiso calc 1 . .
    C C2 -0.05616(15) 0.3051(2) 0.48247(11) 0.0505(5) Uani d 1 . .
    H H2 -0.0822 0.3620 0.5129 0.061 Uiso calc 1 . .
    C C7 0.17436(13) 0.08262(18) 0.47433(9) 0.0352(4) Uani d 1 . .
    H H7 0.1742 -0.0074 0.4507 0.042 Uiso calc 1 . .
    C C8 0.25592(12) 0.17776(17) 0.45258(8) 0.0323(4) Uani d 1 . .
    H H8 0.2418 0.1909 0.4037 0.039 Uiso calc 1 . .
    C C24 0.35693(13) 0.10568(18) 0.47129(9) 0.0379(4) Uani d 1 . .
    H H24 0.3543 0.0139 0.4490 0.045 Uiso calc 1 . .
    C C18 0.47282(13) 0.2657(2) 0.63240(9) 0.0402(4) Uani d 1 . .
    C C19 0.49034(16) 0.4052(2) 0.65186(10) 0.0540(5) Uani d 1 . .
    H H19 0.4467 0.4744 0.6322 0.065 Uiso calc 1 . .
    C C20 0.57105(18) 0.4435(3) 0.69963(11) 0.0631(6) Uani d 1 . .
    H H20 0.5824 0.5372 0.7116 0.076 Uiso calc 1 . .
    C C21 0.63320(16) 0.3411(3) 0.72859(10) 0.0586(6) Uani d 1 . .
    C C22 0.61911(16) 0.2029(3) 0.71244(11) 0.0593(6) Uani d 1 . .
    H H22 0.6625 0.1349 0.7335 0.071 Uiso calc 1 . .
    C C23 0.53842(15) 0.1652(2) 0.66377(10) 0.0508(5) Uani d 1 . .
    H H23 0.5284 0.0711 0.6521 0.061 Uiso calc 1 . .
    C C16 0.44100(13) 0.3227(2) 0.48368(10) 0.0407(4) Uani d 1 . .
    H H16A 0.5069 0.3319 0.5104 0.049 Uiso calc 1 . .
    H H16B 0.4332 0.3970 0.4503 0.049 Uiso calc 1 . .
    C C12 0.13179(16) 0.5590(2) 0.34729(10) 0.0517(5) Uani d 1 . .
    H H12 0.0805 0.5524 0.3107 0.062 Uiso calc 1 . .
    C C11 0.16255(14) 0.4425(2) 0.38611(10) 0.0439(5) Uani d 1 . .
    H H11 0.1319 0.3565 0.3747 0.053 Uiso calc 1 . .
    C C29 0.39832(19) -0.1925(3) 0.73059(13) 0.0674(7) Uani d 1 . .
    H H29 0.4427 -0.2645 0.7457 0.081 Uiso calc 1 . .
    C C28 0.37981(16) -0.1566(2) 0.66327(11) 0.0538(5) Uani d 1 . .
    H H28 0.4120 -0.2049 0.6329 0.065 Uiso calc 1 . .
    H H2A 0.1518(16) 0.002(2) 0.5589(10) 0.057(6) Uiso d 1 . .
loop_
    _atom_site_aniso_label
    _atom_site_aniso_U_11
    _atom_site_aniso_U_22
    _atom_site_aniso_U_33
    _atom_site_aniso_U_12
    _atom_site_aniso_U_13
    _atom_site_aniso_U_23
    F4 0.1449(15) 0.1113(13) 0.0448(8) -0.0144(12) -0.0148(9) 0.0298(8)
    F2 0.0972(10) 0.0440(7) 0.0797(9) 0.0120(7) 0.0024(8) 0.0233(7)
    F1 0.0451(7) 0.1086(12) 0.0845(10) 0.0120(8) -0.0037(7) 0.0280(9)
    F3 0.0702(9) 0.1238(13) 0.0541(8) -0.0221(9) -0.0216(7) -0.0030(8)
    O1 0.0436(7) 0.0487(8) 0.0510(8) 0.0015(6) 0.0231(6) -0.0002(6)
    N1 0.0292(7) 0.0343(8) 0.0361(8) -0.0024(6) 0.0042(6) 0.0022(6)
    N2 0.0369(8) 0.0373(8) 0.0358(8) -0.0050(7) 0.0058(7) 0.0065(7)
    C30 0.0842(17) 0.0705(16) 0.0392(12) -0.0193(14) -0.0072(12) 0.0161(12)
    C31 0.0797(16) 0.0687(15) 0.0387(12) -0.0088(13) 0.0051(11) 0.0017(11)
    C32 0.0574(12) 0.0465(11) 0.0418(11) -0.0018(10) 0.0040(9) 0.0031(9)
    C27 0.0430(10) 0.0343(10) 0.0384(10) -0.0062(8) 0.0014(8) 0.0045(8)
    C26 0.0456(10) 0.0289(9) 0.0374(10) 0.0002(8) 0.0048(8) 0.0006(8)
    C25 0.0355(9) 0.0344(9) 0.0403(10) 0.0045(8) 0.0082(8) 0.0014(8)
    C17 0.0312(9) 0.0348(9) 0.0361(9) -0.0009(7) 0.0050(7) 0.0015(8)
    C9 0.0288(9) 0.0298(9) 0.0332(9) -0.0028(7) 0.0054(7) -0.0014(7)
    C10 0.0309(9) 0.0318(9) 0.0352(9) -0.0008(7) 0.0071(7) -0.0001(7)
    C15 0.0362(10) 0.0370(10) 0.0425(10) -0.0027(8) 0.0048(8) -0.0042(8)
    C14 0.0531(12) 0.0292(9) 0.0575(12) -0.0037(9) 0.0137(10) -0.0021(9)
    C13 0.0606(13) 0.0354(10) 0.0507(12) 0.0085(9) 0.0111(10) 0.0114(9)
    C3 0.0327(10) 0.0652(14) 0.0579(13) -0.0047(10) 0.0008(9) 0.0164(11)
    C4 0.0461(12) 0.0692(14) 0.0419(11) -0.0212(11) -0.0077(9) 0.0118(11)
    C5 0.0489(11) 0.0487(11) 0.0358(10) -0.0169(9) 0.0032(8) -0.0011(9)
    C6 0.0359(9) 0.0358(9) 0.0335(9) -0.0123(8) 0.0028(7) 0.0024(8)
    C1 0.0361(10) 0.0538(12) 0.0340(10) -0.0063(9) 0.0038(8) 0.0005(9)
    C2 0.0390(11) 0.0628(13) 0.0504(12) 0.0003(10) 0.0096(9) 0.0035(10)
    C7 0.0419(10) 0.0290(9) 0.0344(9) -0.0055(8) 0.0053(8) -0.0032(7)
    C8 0.0380(10) 0.0320(9) 0.0273(8) -0.0023(7) 0.0066(7) -0.0002(7)
    C24 0.0416(10) 0.0319(9) 0.0427(10) -0.0007(8) 0.0148(8) -0.0039(8)
    C18 0.0373(10) 0.0484(11) 0.0347(10) -0.0038(8) 0.0055(8) 0.0036(9)
    C19 0.0564(13) 0.0536(13) 0.0476(12) 0.0015(10) -0.0054(10) -0.0073(10)
    C20 0.0687(15) 0.0675(15) 0.0482(13) -0.0104(12) -0.0056(11) -0.0130(11)
    C21 0.0504(13) 0.0873(18) 0.0347(11) -0.0140(12) -0.0034(9) 0.0008(11)
    C22 0.0484(12) 0.0773(17) 0.0479(12) -0.0026(11) -0.0051(10) 0.0197(12)
    C23 0.0480(12) 0.0522(12) 0.0492(12) -0.0047(10) -0.0006(9) 0.0116(10)
    C16 0.0345(10) 0.0416(10) 0.0471(11) -0.0026(8) 0.0100(8) 0.0053(9)
    C12 0.0570(13) 0.0461(12) 0.0469(12) 0.0017(10) -0.0068(10) 0.0057(9)
    C11 0.0474(11) 0.0350(10) 0.0464(11) -0.0068(8) -0.0016(9) 0.0021(8)
    C29 0.0718(16) 0.0562(14) 0.0665(16) 0.0019(12) -0.0117(13) 0.0235(12)
    C28 0.0581(13) 0.0465(12) 0.0543(13) 0.0040(10) 0.0016(10) 0.0114(10)
_geom_special_details
;
 All esds (except the esd in the dihedral angle between two l.s. planes)
 are estimated using the full covariance matrix.  The cell esds are taken
 into account individually in the estimation of esds in distances, angles
 and torsion angles; correlations between esds in cell parameters are only
 used when they are defined by crystal symmetry.  An approximate (isotropic)
 treatment of cell esds is used for estimating esds involving l.s. planes.
;
loop_
    _geom_bond_atom_site_label_1
    _geom_bond_atom_site_label_2
    _geom_bond_site_symmetry_2
    _geom_bond_distance
    _geom_bond_publ_flag
    F4 C30 . 1.360(2) ?
    F2 C13 . 1.364(2) ?
    F1 C3 . 1.360(2) ?
    F3 C21 . 1.362(2) ?
    O1 C24 . 1.431(2) ?
    O1 C16 . 1.449(2) ?
    N1 C16 . 1.440(2) ?
    N1 C9 . 1.484(2) ?
    N1 C17 . 1.488(2) ?
    N2 C26 . 1.461(2) ?
    N2 C7 . 1.465(2) ?
    N2 H2A . 0.89(2) ?
    C30 C29 . 1.358(4) ?
    C30 C31 . 1.364(4) ?
    C31 C32 . 1.387(3) ?
    C31 H31 . 0.9300 ?
    C32 C27 . 1.381(3) ?
    C32 H32 . 0.9300 ?
    C27 C28 . 1.385(3) ?
    C27 C26 . 1.511(2) ?
    C26 C25 . 1.539(2) ?
    C26 H26 . 0.9800 ?
    C25 C24 . 1.526(2) ?
    C25 C17 . 1.555(2) ?
    C25 H25 . 0.9800 ?
    C17 C18 . 1.522(2) ?
    C17 H17 . 0.9800 ?
    C9 C10 . 1.519(2) ?
    C9 C8 . 1.560(2) ?
    C9 H9 . 0.9800 ?
    C10 C11 . 1.386(3) ?
    C10 C15 . 1.391(2) ?
    C15 C14 . 1.384(3) ?
    C15 H15 . 0.9300 ?
    C14 C13 . 1.364(3) ?
    C14 H14 . 0.9300 ?
    C13 C12 . 1.362(3) ?
    C3 C2 . 1.362(3) ?
    C3 C4 . 1.367(3) ?
    C4 C5 . 1.387(3) ?
    C4 H4 . 0.9300 ?
    C5 C6 . 1.391(3) ?
    C5 H5 . 0.9300 ?
    C6 C1 . 1.387(3) ?
    C6 C7 . 1.508(3) ?
    C1 C2 . 1.383(3) ?
    C1 H1 . 0.9300 ?
    C2 H2 . 0.9300 ?
    C7 C8 . 1.548(2) ?
    C7 H7 . 0.9800 ?
    C8 C24 . 1.524(2) ?
    C8 H8 . 0.9800 ?
    C24 H24 . 0.9800 ?
    C18 C23 . 1.387(3) ?
    C18 C19 . 1.394(3) ?
    C19 C20 . 1.384(3) ?
    C19 H19 . 0.9300 ?
    C20 C21 . 1.357(3) ?
    C20 H20 . 0.9300 ?
    C21 C22 . 1.361(3) ?
    C22 C23 . 1.393(3) ?
    C22 H22 . 0.9300 ?
    C23 H23 . 0.9300 ?
    C16 H16A . 0.9700 ?
    C16 H16B . 0.9700 ?
    C12 C11 . 1.382(3) ?
    C12 H12 . 0.9300 ?
    C11 H11 . 0.9300 ?
    C29 C28 . 1.382(3) ?
    C29 H29 . 0.9300 ?
    C28 H28 . 0.9300 ?
loop_
    _geom_angle_atom_site_label_1
    _geom_angle_atom_site_label_2
    _geom_angle_atom_site_label_3
    _geom_angle_site_symmetry_1
    _geom_angle_site_symmetry_3
    _geom_angle
    _geom_angle_publ_flag
    C24 O1 C16 . . 109.55(12) ?
    C16 N1 C9 . . 110.20(14) ?
    C16 N1 C17 . . 109.51(14) ?
    C9 N1 C17 . . 108.58(12) ?
    C26 N2 C7 . . 113.67(14) ?
    C26 N2 H2A . . 108.7(14) ?
    C7 N2 H2A . . 107.9(14) ?
    C29 C30 F4 . . 118.5(2) ?
    C29 C30 C31 . . 122.6(2) ?
    F4 C30 C31 . . 118.9(3) ?
    C30 C31 C32 . . 118.1(2) ?
    C30 C31 H31 . . 120.9 ?
    C32 C31 H31 . . 120.9 ?
    C27 C32 C31 . . 121.3(2) ?
    C27 C32 H32 . . 119.4 ?
    C31 C32 H32 . . 119.4 ?
    C32 C27 C28 . . 118.39(18) ?
    C32 C27 C26 . . 122.27(17) ?
    C28 C27 C26 . . 119.34(17) ?
    N2 C26 C27 . . 111.59(15) ?
    N2 C26 C25 . . 108.53(14) ?
    C27 C26 C25 . . 112.33(15) ?
    N2 C26 H26 . . 108.1 ?
    C27 C26 H26 . . 108.1 ?
    C25 C26 H26 . . 108.1 ?
    C24 C25 C26 . . 108.06(14) ?
    C24 C25 C17 . . 106.99(14) ?
    C26 C25 C17 . . 113.51(14) ?
    C24 C25 H25 . . 109.4 ?
    C26 C25 H25 . . 109.4 ?
    C17 C25 H25 . . 109.4 ?
    N1 C17 C18 . . 110.25(14) ?
    N1 C17 C25 . . 109.16(13) ?
    C18 C17 C25 . . 117.03(15) ?
    N1 C17 H17 . . 106.6 ?
    C18 C17 H17 . . 106.6 ?
    C25 C17 H17 . . 106.6 ?
    N1 C9 C10 . . 111.25(13) ?
    N1 C9 C8 . . 109.41(13) ?
    C10 C9 C8 . . 115.73(13) ?
    N1 C9 H9 . . 106.6 ?
    C10 C9 H9 . . 106.6 ?
    C8 C9 H9 . . 106.6 ?
    C11 C10 C15 . . 117.29(16) ?
    C11 C10 C9 . . 121.89(15) ?
    C15 C10 C9 . . 120.62(15) ?
    C14 C15 C10 . . 121.28(17) ?
    C14 C15 H15 . . 119.4 ?
    C10 C15 H15 . . 119.4 ?
    C13 C14 C15 . . 118.81(18) ?
    C13 C14 H14 . . 120.6 ?
    C15 C14 H14 . . 120.6 ?
    C12 C13 F2 . . 119.30(19) ?
    C12 C13 C14 . . 122.19(18) ?
    F2 C13 C14 . . 118.50(18) ?
    F1 C3 C2 . . 118.7(2) ?
    F1 C3 C4 . . 118.78(19) ?
    C2 C3 C4 . . 122.5(2) ?
    C3 C4 C5 . . 118.24(19) ?
    C3 C4 H4 . . 120.9 ?
    C5 C4 H4 . . 120.9 ?
    C4 C5 C6 . . 121.31(19) ?
    C4 C5 H5 . . 119.3 ?
    C6 C5 H5 . . 119.3 ?
    C1 C6 C5 . . 117.92(17) ?
    C1 C6 C7 . . 121.96(15) ?
    C5 C6 C7 . . 119.91(17) ?
    C2 C1 C6 . . 121.29(18) ?
    C2 C1 H1 . . 119.4 ?
    C6 C1 H1 . . 119.4 ?
    C3 C2 C1 . . 118.7(2) ?
    C3 C2 H2 . . 120.7 ?
    C1 C2 H2 . . 120.7 ?
    N2 C7 C6 . . 111.15(14) ?
    N2 C7 C8 . . 108.58(14) ?
    C6 C7 C8 . . 111.19(14) ?
    N2 C7 H7 . . 108.6 ?
    C6 C7 H7 . . 108.6 ?
    C8 C7 H7 . . 108.6 ?
    C24 C8 C7 . . 108.82(14) ?
    C24 C8 C9 . . 106.68(13) ?
    C7 C8 C9 . . 113.95(13) ?
    C24 C8 H8 . . 109.1 ?
    C7 C8 H8 . . 109.1 ?
    C9 C8 H8 . . 109.1 ?
    O1 C24 C8 . . 110.56(14) ?
    O1 C24 C25 . . 110.71(14) ?
    C8 C24 C25 . . 109.05(14) ?
    O1 C24 H24 . . 108.8 ?
    C8 C24 H24 . . 108.8 ?
    C25 C24 H24 . . 108.8 ?
    C23 C18 C19 . . 117.44(18) ?
    C23 C18 C17 . . 123.74(18) ?
    C19 C18 C17 . . 118.77(17) ?
    C20 C19 C18 . . 121.7(2) ?
    C20 C19 H19 . . 119.1 ?
    C18 C19 H19 . . 119.1 ?
    C21 C20 C19 . . 118.5(2) ?
    C21 C20 H20 . . 120.8 ?
    C19 C20 H20 . . 120.8 ?
    C20 C21 C22 . . 122.5(2) ?
    C20 C21 F3 . . 118.8(2) ?
    C22 C21 F3 . . 118.7(2) ?
    C21 C22 C23 . . 118.8(2) ?
    C21 C22 H22 . . 120.6 ?
    C23 C22 H22 . . 120.6 ?
    C18 C23 C22 . . 121.1(2) ?
    C18 C23 H23 . . 119.5 ?
    C22 C23 H23 . . 119.5 ?
    N1 C16 O1 . . 112.99(14) ?
    N1 C16 H16A . . 109.0 ?
    O1 C16 H16A . . 109.0 ?
    N1 C16 H16B . . 109.0 ?
    O1 C16 H16B . . 109.0 ?
    H16A C16 H16B . . 107.8 ?
    C13 C12 C11 . . 118.35(19) ?
    C13 C12 H12 . . 120.8 ?
    C11 C12 H12 . . 120.8 ?
    C12 C11 C10 . . 122.04(18) ?
    C12 C11 H11 . . 119.0 ?
    C10 C11 H11 . . 119.0 ?
    C30 C29 C28 . . 118.8(2) ?
    C30 C29 H29 . . 120.6 ?
    C28 C29 H29 . . 120.6 ?
    C29 C28 C27 . . 120.8(2) ?
    C29 C28 H28 . . 119.6 ?
    C27 C28 H28 . . 119.6 ?
loop_
    _geom_torsion_atom_site_label_1
    _geom_torsion_atom_site_label_2
    _geom_torsion_atom_site_label_3
    _geom_torsion_atom_site_label_4
    _geom_torsion_site_symmetry_1
    _geom_torsion_site_symmetry_2
    _geom_torsion_site_symmetry_3
    _geom_torsion_site_symmetry_4
    _geom_torsion
    _geom_torsion_publ_flag
    C29 C30 C31 C32 . . . . 0.1(4) ?
    F4 C30 C31 C32 . . . . -179.7(2) ?
    C30 C31 C32 C27 . . . . 0.1(3) ?
    C31 C32 C27 C28 . . . . -0.3(3) ?
    C31 C32 C27 C26 . . . . -179.76(19) ?
    C7 N2 C26 C27 . . . . -174.43(14) ?
    C7 N2 C26 C25 . . . . 61.26(18) ?
    C32 C27 C26 N2 . . . . -23.9(2) ?
    C28 C27 C26 N2 . . . . 156.61(17) ?
    C32 C27 C26 C25 . . . . 98.2(2) ?
    C28 C27 C26 C25 . . . . -81.2(2) ?
    N2 C26 C25 C24 . . . . -60.04(18) ?
    C27 C26 C25 C24 . . . . 176.10(14) ?
    N2 C26 C25 C17 . . . . 58.46(19) ?
    C27 C26 C25 C17 . . . . -65.41(19) ?
    C16 N1 C17 C18 . . . . 73.99(17) ?
    C9 N1 C17 C18 . . . . -165.64(14) ?
    C16 N1 C17 C25 . . . . -55.89(17) ?
    C9 N1 C17 C25 . . . . 64.48(16) ?
    C24 C25 C17 N1 . . . . -2.18(18) ?
    C26 C25 C17 N1 . . . . -121.29(15) ?
    C24 C25 C17 C18 . . . . -128.24(15) ?
    C26 C25 C17 C18 . . . . 112.65(17) ?
    C16 N1 C9 C10 . . . . -71.76(17) ?
    C17 N1 C9 C10 . . . . 168.30(13) ?
    C16 N1 C9 C8 . . . . 57.36(17) ?
    C17 N1 C9 C8 . . . . -62.58(16) ?
    N1 C9 C10 C11 . . . . 159.75(16) ?
    C8 C9 C10 C11 . . . . 34.1(2) ?
    N1 C9 C10 C15 . . . . -25.5(2) ?
    C8 C9 C10 C15 . . . . -151.19(16) ?
    C11 C10 C15 C14 . . . . -1.6(3) ?
    C9 C10 C15 C14 . . . . -176.61(16) ?
    C10 C15 C14 C13 . . . . 2.4(3) ?
    C15 C14 C13 C12 . . . . -1.4(3) ?
    C15 C14 C13 F2 . . . . 178.30(17) ?
    F1 C3 C4 C5 . . . . -179.50(17) ?
    C2 C3 C4 C5 . . . . -0.7(3) ?
    C3 C4 C5 C6 . . . . -0.9(3) ?
    C4 C5 C6 C1 . . . . 2.2(3) ?
    C4 C5 C6 C7 . . . . -172.63(17) ?
    C5 C6 C1 C2 . . . . -2.0(3) ?
    C7 C6 C1 C2 . . . . 172.73(17) ?
    F1 C3 C2 C1 . . . . 179.71(18) ?
    C4 C3 C2 C1 . . . . 0.9(3) ?
    C6 C1 C2 C3 . . . . 0.5(3) ?
    C26 N2 C7 C6 . . . . 177.57(14) ?
    C26 N2 C7 C8 . . . . -59.82(18) ?
    C1 C6 C7 N2 . . . . 28.9(2) ?
    C5 C6 C7 N2 . . . . -156.40(16) ?
    C1 C6 C7 C8 . . . . -92.14(19) ?
    C5 C6 C7 C8 . . . . 82.51(19) ?
    N2 C7 C8 C24 . . . . 57.70(17) ?
    C6 C7 C8 C24 . . . . -179.72(14) ?
    N2 C7 C8 C9 . . . . -61.20(18) ?
    C6 C7 C8 C9 . . . . 61.39(18) ?
    N1 C9 C8 C24 . . . . -0.98(17) ?
    C10 C9 C8 C24 . . . . 125.64(15) ?
    N1 C9 C8 C7 . . . . 119.13(15) ?
    C10 C9 C8 C7 . . . . -114.26(16) ?
    C16 O1 C24 C8 . . . . 62.17(18) ?
    C16 O1 C24 C25 . . . . -58.79(18) ?
    C7 C8 C24 O1 . . . . 177.82(13) ?
    C9 C8 C24 O1 . . . . -58.83(17) ?
    C7 C8 C24 C25 . . . . -60.24(18) ?
    C9 C8 C24 C25 . . . . 63.11(17) ?
    C26 C25 C24 O1 . . . . -176.91(13) ?
    C17 C25 C24 O1 . . . . 60.51(17) ?
    C26 C25 C24 C8 . . . . 61.24(18) ?
    C17 C25 C24 C8 . . . . -61.34(17) ?
    N1 C17 C18 C23 . . . . -142.50(18) ?
    C25 C17 C18 C23 . . . . -17.0(3) ?
    N1 C17 C18 C19 . . . . 40.0(2) ?
    C25 C17 C18 C19 . . . . 165.47(17) ?
    C23 C18 C19 C20 . . . . 1.3(3) ?
    C17 C18 C19 C20 . . . . 178.99(19) ?
    C18 C19 C20 C21 . . . . -1.1(4) ?
    C19 C20 C21 C22 . . . . 0.0(4) ?
    C19 C20 C21 F3 . . . . 179.7(2) ?
    C20 C21 C22 C23 . . . . 0.7(4) ?
    F3 C21 C22 C23 . . . . -178.93(18) ?
    C19 C18 C23 C22 . . . . -0.5(3) ?
    C17 C18 C23 C22 . . . . -178.11(18) ?
    C21 C22 C23 C18 . . . . -0.4(3) ?
    C9 N1 C16 O1 . . . . -57.81(19) ?
    C17 N1 C16 O1 . . . . 61.56(18) ?
    C24 O1 C16 N1 . . . . -2.7(2) ?
    F2 C13 C12 C11 . . . . -179.99(19) ?
    C14 C13 C12 C11 . . . . -0.3(3) ?
    C13 C12 C11 C10 . . . . 1.1(3) ?
    C15 C10 C11 C12 . . . . -0.1(3) ?
    C9 C10 C11 C12 . . . . 174.80(18) ?
    F4 C30 C29 C28 . . . . 179.6(2) ?
    C31 C30 C29 C28 . . . . -0.3(4) ?
    C30 C29 C28 C27 . . . . 0.1(3) ?
    C32 C27 C28 C29 . . . . 0.2(3) ?
    C26 C27 C28 C29 . . . . 179.65(19) ?
loop_
    _geom_hbond_atom_site_label_D
    _geom_hbond_atom_site_label_H
    _geom_hbond_atom_site_label_A
    _geom_hbond_site_symmetry_A
    _geom_hbond_distance_DH
    _geom_hbond_distance_HA
    _geom_hbond_distance_DA
    _geom_hbond_angle_DHA
    C31 H31 F1 4_666 0.93 2.51 3.231(3) 135.0
    C8 H8 F3 4_565 0.98 2.64 3.564(2) 158.1
    C32 H32 F4 2_556 0.93 2.66 3.567(3) 162.4
    C1 H1 F4 2_556 0.93 2.51 3.411(2) 161.2
    N2 H2A Cg5 3_556 0.89 2.80(2) 3.6594(18) 161.7(17)
    C2 H2 Cg6 3_566 0.93 2.68 3.552(2) 156
    C11 H11 Cg5 1_555 0.93 2.87 3.514(2) 128
_shelx_space_group_comment
;
The symmetry employed for this shelxl refinement is uniquely defined
by the following loop, which should always be used as a source of
symmetry information in preference to the above space-group names.
They are only intended as comments.
;
_shelx_estimated_absorpt_T_min     0.985
_shelx_estimated_absorpt_T_max     0.990
_shelx_hkl_file
;
   2   0   0    0.60    0.90
   2   0   0    0.40    1.00
   3   0   0    0.10    1.00
  -3   0   0   -0.90    1.10
  -3   0   0   -0.50    1.20
  -3   0   0    3.30    2.20
  -3   0   0   -0.60    1.00
   3   0   0    0.00    1.10
   3   0   0    0.70    1.00
  -4   0   0 1123.19   22.50
  -4   0   0 1139.09   25.20
  -4   0   0 1149.78   22.70
   4   0   0 1144.39   22.60
   4   0   0 1023.10   23.40
   4   0   0 1128.59   22.50
  -4   0   0 1139.29   22.80
  -5   0   0   -0.70    1.80
  -5   0   0   -1.10    3.00
   5   0   0   -1.30    1.30
  -5   0   0    0.10    1.40
  -5   0   0   -0.60    1.60
   5   0   0   -0.50    1.50
  -6   0   0  142.39    8.70
  -6   0   0  135.79    5.40
  -6   0   0  136.49    4.90
   6   0   0  145.19    4.50
   6   0   0  139.59    4.70
  -6   0   0  140.99    4.70
  -7   0   0    1.80    2.10
  -7   0   0   -4.50    1.80
  -7   0   0   -3.00    3.80
  -7   0   0   -1.10    2.40
   7   0   0    0.30    2.00
   7   0   0    2.10    1.90
   8   0   0   47.00    4.00
  -8   0   0   34.70    6.00
   8   0   0   45.50    3.80
  -8   0   0   47.30    3.90
  -8   0   0   41.70    4.40
  -8   0   0   50.19    4.80
  -9   0   0   -2.90    5.50
  -9   0   0    4.80    2.60
  -9   0   0    2.40    3.30
   9   0   0    3.30    2.60
   9   0   0   10.90    2.60
 -10   0   0  142.19    6.20
 -10   0   0  157.48    7.70
 -10   0   0  154.68   11.50
 -10   0   0  138.49    7.50
  10   0   0  150.28    5.90
  10   0   0  158.68    6.20
  11   0   0    3.60    3.00
 -11   0   0    8.40    6.50
 -11   0   0    5.20    4.20
 -11   0   0   11.50    4.20
 -11   0   0    1.70    3.00
 -12   0   0  231.88   10.20
 -12   0   0  229.78    8.30
  12   0   0  222.28    7.80
 -12   0   0  239.58   16.40
 -12   0   0  233.98    9.90
  12   0   0  225.68    7.50
 -13   0   0   -4.50    5.50
 -13   0   0   -7.80    8.40
 -13   0   0   -1.60    4.50
  13   0   0   -6.60    2.70
  13   0   0    0.20    3.20
 -13   0   0    5.40    3.60
 -14   0   0    7.40    8.90
 -14   0   0   -8.60    8.50
 -14   0   0   -8.20    6.40
  14   0   0   -2.30    3.30
  14   0   0   -0.80    2.70
 -14   0   0    4.30    4.00
 -15   0   0    3.00    7.40
 -15   0   0  -13.10   10.20
 -16   0   0  154.28   20.90
 -16   0   0  162.08   15.60
 -17   0   0  -28.90   13.30
 -17   0   0  -18.80    9.80
  -2  -1   0  299.27    6.80
  -2  -1   0  311.57    6.70
   2   1   0  250.27    7.50
   2   1   0  240.18    6.50
  -2   1   0  298.17    5.90
  -2   1   0  305.97    6.00
  -2   1   0  298.47    6.00
  -3  -1   0 5408.96  105.89
  -3  -1   0 5437.26  104.39
  -3  -1   0 5391.86  104.39
  -3  -1   0 5434.46  104.29
   3   1   0 5125.29  104.59
   3   1   0 5382.66  104.29
   3   1   0 5507.75  105.89
  -4  -1   0  456.45   10.30
  -4  -1   0  446.26   10.40
  -4  -1   0  454.95   10.50
   4  -1   0  448.06    9.30
   4  -1   0  445.16    9.20
  -4  -1   0  442.16   12.40
   4   1   0  461.15   10.20
   4   1   0  447.56   10.40
   4   1   0  448.66   10.40
   4   1   0  446.86   12.30
  -4   1   0  444.56    9.60
   5  -1   0  197.68    4.70
   5  -1   0  197.88    4.80
  -5  -1   0  190.88    6.00
  -5  -1   0  194.88    8.90
  -5  -1   0  194.98    6.10
  -5  -1   0  189.78    6.30
   5   1   0  200.58    5.80
  -5   1   0  195.18    5.20
   5   1   0  201.78    8.40
   5   1   0  189.68    6.00
   5   1   0  187.88    5.90
  -5   1   0  200.78    5.50
  -5   1   0  192.38    4.60
  -6  -1   0   10.80    2.50
  -6  -1   0   13.70    2.60
  -6  -1   0   11.40    3.80
   6  -1   0   18.10    2.20
   6  -1   0   16.20    1.90
  -6  -1   0   15.90    2.90
  -6   1   0   13.90    2.00
   6   1   0    8.70    2.50
  -6   1   0   14.40    1.50
   6   1   0   16.50    2.50
  -6   1   0   19.40    2.40
   6   1   0   11.30    2.40
  -7  -1   0  173.18    6.40
   7  -1   0  172.48    4.80
  -7  -1   0  166.48    6.70
  -7  -1   0  173.58    6.40
  -7  -1   0  174.28    9.80
  -7   1   0  175.78    5.70
  -7   1   0  170.88    4.80
  -7   1   0  172.98    9.80
   7   1   0  172.48    5.90
   7   1   0  173.18    6.40
  -8  -1   0   31.60    4.80
  -8  -1   0   27.50    4.40
   8  -1   0   29.00    2.90
  -8  -1   0   26.40    3.80
  -8  -1   0   27.60    5.80
  -8   1   0   28.90    4.50
   8   1   0   23.40    3.40
  -8   1   0   27.70    5.90
  -8   1   0   24.10    4.00
   8   1   0   30.90    3.50
   8   1   0   27.50    4.30
  -8   1   0   23.90    2.90
  -9  -1   0   10.00    5.40
   9  -1   0    5.60    1.90
  -9  -1   0   10.90    4.00
  -9  -1   0   10.60    3.20
  -9  -1   0    8.60    3.60
   9   1   0   11.80    3.10
  -9   1   0   11.30    3.40
  -9   1   0    8.50    2.00
  -9   1   0    5.30    3.00
  -9   1   0    1.20    5.30
   9   1   0   16.00    3.40
 -10  -1   0  150.88    7.10
 -10  -1   0  139.99   11.40
 -10  -1   0  149.79    8.00
 -10  -1   0  147.89    7.80
  10  -1   0  145.19    4.70
  10   1   0  137.69    6.60
 -10   1   0  151.68   11.50
 -10   1   0  140.79    7.10
 -10   1   0  141.59    5.10
 -10   1   0  140.99    7.30
  10   1   0  150.68    7.20
 -11  -1   0   24.40    4.80
 -11  -1   0   26.10    6.90
 -11  -1   0   27.40    4.40
  11  -1   0   21.60    2.20
 -11  -1   0   23.80    4.90
 -11   1   0   14.20    4.50
  11   1   0   25.60    6.40
 -11   1   0   25.90    7.40
 -11   1   0   31.90    3.80
  11   1   0   36.50    5.30
 -11   1   0   28.50    4.70
 -12  -1   0   73.09   13.30
 -12  -1   0   56.79    9.10
 -12  -1   0   65.59    8.20
 -12  -1   0   60.79    7.60
 -12   1   0   74.59   14.80
  12   1   0   62.69    6.20
 -12   1   0   52.99    6.90
 -12   1   0   57.79    7.30
 -12   1   0   61.69    4.50
 -13  -1   0   39.70    6.70
 -13  -1   0   37.20    5.40
 -13  -1   0   25.50    9.60
 -13  -1   0   43.70    6.80
 -13   1   0   40.60    6.10
 -13   1   0   20.00    9.90
 -13   1   0   44.70    6.00
 -13   1   0   43.10    4.40
  13   1   0   43.70    6.30
 -14  -1   0   38.40    7.70
 -14  -1   0   28.40   10.10
 -14  -1   0   32.80    7.00
 -14  -1   0   34.40    5.70
 -14   1   0   35.60    7.00
 -14   1   0   46.80    6.70
 -14   1   0   39.50    4.10
  14   1   0   39.50    6.20
 -14   1   0   20.70    9.80
 -15  -1   0    7.90    8.20
 -15  -1   0   16.80   11.40
 -15   1   0   19.10    7.40
  15   1   0    4.60    3.70
 -15   1   0    9.20   10.80
 -15   1   0   14.50    7.70
 -16  -1   0   -7.20    9.10
 -16  -1   0   17.50   12.70
 -16   1   0    3.60   12.00
 -16   1   0   11.70    8.80
 -17  -1   0   13.40   13.70
 -17  -1   0   -3.10   11.30
 -17   1   0   12.00   15.70
 -17   1   0   16.20   10.50
   0  -2   0 4758.72   90.59
   0  -2   0 4652.13   90.89
   0  -2   0 4684.73   90.09
   0   2   0 4374.96   91.19
   0   2   0 4835.52   90.49
  -1  -2   0 2082.09   39.70
  -1  -2   0 1910.51   39.90
   1  -2   0 2055.49   40.10
  -1  -2   0 2015.80   40.10
   1  -2   0 2005.70   39.30
  -1  -2   0 2010.50   39.80
   1  -2   0 2032.70   39.30
  -1  -2   0 1797.52   42.90
   1  -2   0 2031.60   39.70
   1   2   0 2023.30   39.80
  -1   2   0 1990.70   39.40
   1   2   0 2003.30   40.50
  -1   2   0 2028.50   39.40
  -1   2   0 2009.50   39.70
   1   2   0 2057.89   39.90
   1   2   0 2041.90   39.80
   1   2   0 2049.70   40.20
  -1   2   0 2027.60   40.40
  -1   2   0 2077.79   40.10
  -2  -2   0 7406.76  143.39
   2   2   0 7317.67  142.69
  -3  -2   0 1163.48   24.00
   3  -2   0 1135.79   22.20
   3  -2   0 1108.09   22.20
  -3  -2   0 1129.59   23.60
  -3  -2   0 1145.09   25.20
  -3  -2   0 1144.89   23.50
   3  -2   0 1113.59   22.50
  -3   2   0 1134.19   22.60
   3   2   0 1152.08   25.20
  -3   2   0 1138.09   22.60
  -3   2   0 1114.09   22.50
   3   2   0 1147.29   23.90
   3   2   0 1137.49   23.40
   3   2   0 1145.19   23.70
   4  -2   0 1191.18   23.80
  -4  -2   0 1243.18   27.70
  -4  -2   0 1247.38   25.90
  -4  -2   0 1240.68   25.80
  -4  -2   0 1224.88   25.40
   4   2   0 1250.27   27.60
  -4   2   0 1210.48   24.40
   4   2   0 1255.47   25.90
   4   2   0 1208.28   25.40
  -4   2   0 1183.48   24.10
   4   2   0 1231.98   25.50
  -5  -2   0  997.40   21.00
  -5  -2   0  995.30   21.40
  -5  -2   0  974.10   23.60
  -5  -2   0  955.10   21.20
   5   2   0  974.60   23.50
  -5   2   0  976.50   20.00
   5   2   0  987.20   21.10
  -5   2   0  995.90   19.90
  -5   2   0  940.51   19.20
   5   2   0  975.30   20.80
   5   2   0  965.00   21.40
  -6  -2   0  835.92   21.70
  -6  -2   0  838.12   18.60
  -6  -2   0  808.42   18.80
  -6  -2   0  842.62   18.90
  -6   2   0  831.02   17.40
  -6   2   0  807.92   17.50
  -6   2   0  788.02   16.30
   6   2   0  827.72   21.70
   6   2   0  826.82   18.40
   6   2   0  828.92   18.90
   6   2   0  835.92   18.60
  -7  -2   0  120.99    6.40
  -7  -2   0  117.49    6.10
  -7  -2   0  115.79    9.70
  -7   2   0  115.59    4.80
  -7   2   0  118.59    4.60
   7   2   0  118.59    5.50
  -7   2   0  110.89    2.90
   7   2   0  117.39    5.70
  -7   2   0  110.79    2.90
   7   2   0  108.39    8.60
   7   2   0  106.99    6.10
  -8  -2   0  256.57    9.00
  -8  -2   0  244.48    8.40
  -8  -2   0  240.88    9.10
  -8  -2   0  249.68   12.40
   8   2   0  255.77    8.30
   8   2   0  248.18    9.80
   8   2   0  272.87   12.60
  -8   2   0  256.37    7.80
  -8   2   0  254.17    7.40
   8   2   0  247.88    8.80
  -9  -2   0  517.65   14.40
  -9  -2   0  494.95   18.10
  -9  -2   0  513.95   14.30
  -9  -2   0  530.55   14.10
   9   2   0  526.95   14.10
   9   2   0  510.25   13.60
  -9   2   0  503.85   12.60
   9   2   0  502.85   13.20
  -9   2   0  505.55   12.90
 -10  -2   0  208.28   13.20
 -10  -2   0  225.68    9.30
 -10  -2   0  225.98    9.50
 -10  -2   0  225.08    9.50
 -10   2   0  198.58   10.90
  10   2   0  232.98    9.30
  10   2   0  222.78    8.60
 -10   2   0  186.08   13.30
 -11  -2   0   12.20    4.60
 -11  -2   0    5.90    4.50
 -11  -2   0    7.00    4.40
 -11  -2   0    7.90    7.00
 -11   2   0    7.10    3.90
 -11   2   0   -3.20    6.50
  11   2   0    6.40    4.50
 -11   2   0    1.30    3.90
  11   2   0    6.70    4.20
 -12  -2   0    5.00    7.90
 -12  -2   0    7.20    5.20
 -12  -2   0    5.70    5.70
 -12  -2   0    7.70    5.10
 -12   2   0    8.50    4.60
  12   2   0    4.60    4.90
  12   2   0    7.90    4.10
 -12   2   0    0.50    4.20
 -12   2   0    1.00    8.50
 -13  -2   0   13.30    9.50
 -13  -2   0    3.00    5.40
 -13  -2   0    7.40    6.40
 -13  -2   0    7.20    6.80
  13   2   0    5.20    4.40
 -13   2   0   17.00    9.90
 -13   2   0   -0.30    5.00
 -13   2   0    5.60    4.20
  13   2   0   14.40    5.80
 -14  -2   0   61.99   12.30
 -14  -2   0   58.99   10.10
 -14  -2   0   54.69    8.60
  14   2   0   61.29    7.50
  14   2   0   55.49    9.40
 -14   2   0   60.59    8.60
 -14   2   0   43.60   11.90
 -14   2   0   49.10    7.30
 -15  -2   0    1.00   11.40
 -15  -2   0   11.10    8.30
 -15   2   0    5.60    6.90
 -15   2   0  -10.70   11.20
  15   2   0    5.70    4.90
 -15   2   0    1.50    7.30
 -16  -2   0   12.00    9.70
 -16  -2   0   20.10   13.40
 -16   2   0    7.20   13.10
 -16   2   0   13.20    9.00
 -17  -2   0   27.40   11.40
 -17   2   0   23.00   10.10
   0  -3   0    0.30    2.10
   0  -3   0    0.10    2.00
   0  -3   0   -0.80    1.50
   0  -3   0   -0.40    1.80
   0  -3   0    0.40    1.70
   0   3   0    0.60    2.00
   0   3   0   -2.40    2.10
   0   3   0   -0.30    1.60
   0   3   0   -0.80    1.80
   0   3   0    0.50    1.90
   1  -3   0  118.19    3.80
  -1  -3   0  113.39    5.50
   1  -3   0  119.39    4.60
  -1  -3   0  114.69    5.10
  -1  -3   0  106.89    4.50
   1  -3   0  117.39    3.90
  -1  -3   0  116.49    4.40
   1  -3   0  108.99    4.70
  -1  -3   0  114.39    4.60
  -1   3   0  123.09    5.50
  -1   3   0  116.99    4.10
   1   3   0  117.09    4.80
   1   3   0  109.09    5.60
   1   3   0  114.59    4.60
  -1   3   0  113.79    4.90
  -1   3   0  115.19    4.10
  -1   3   0  114.39    4.60
   1   3   0  112.79    4.60
   1   3   0  113.79    4.90
   2  -3   0 3052.49   63.99
   2  -3   0 3374.26   65.49
  -2  -3   0 3247.58   66.19
  -2  -3   0 3315.17   64.89
  -2  -3   0 3288.47   65.09
  -2  -3   0 3331.07   65.59
   2  -3   0 3256.37   64.59
   2  -3   0 3263.97   63.99
  -2  -3   0 3298.77   64.89
  -2   3   0 3253.47   64.59
   2   3   0 3327.37   64.99
  -2   3   0 3235.68   64.29
  -2   3   0 3388.56   65.49
  -2   3   0 3289.77   64.29
   2   3   0 3322.67   64.89
   2   3   0 3339.37   66.39
   2   3   0 3311.07   65.59
   2   3   0 3401.36   65.19
  -3  -3   0   55.79    4.30
   3  -3   0   58.79    3.20
  -3  -3   0   57.29    4.10
   3  -3   0   58.09    2.30
   3  -3   0   59.19    2.40
  -3  -3   0   58.69    3.80
  -3  -3   0   59.89    4.10
  -3  -3   0   50.59    5.50
  -3   3   0   57.29    3.00
  -3   3   0   55.69    3.00
   3   3   0   65.69    5.70
  -3   3   0   57.99    2.90
   3   3   0   57.79    4.90
   3   3   0   57.99    4.00
  -3   3   0   57.09    4.20
   3   3   0   54.69    3.80
  -4  -3   0  929.31   20.40
  -4  -3   0  932.91   19.90
   4  -3   0  917.91   19.00
   4  -3   0  881.61   18.10
   4  -3   0  910.71   18.10
  -4  -3   0  952.00   20.30
  -4  -3   0  922.61   22.30
  -4  -3   0  956.60   20.90
   4   3   0  941.21   21.00
  -4   3   0  859.01   19.30
   4   3   0  947.11   22.50
  -4   3   0  932.81   20.80
   4   3   0  920.41   20.20
  -4   3   0  923.21   19.10
  -4   3   0  941.31   19.10
   4   3   0  954.30   20.50
  -5  -3   0 1205.68   25.40
  -5  -3   0 1198.48   26.00
  -5  -3   0 1154.98   25.60
  -5  -3   0 1174.38   28.10
   5   3   0 1172.48   26.00
  -5   3   0 1167.68   24.10
  -5   3   0 1131.29   23.60
  -5   3   0 1220.18   26.20
  -5   3   0 1164.28   24.00
   5   3   0 1202.58   25.40
   5   3   0 1164.48   27.80
   5   3   0 1189.28   25.50
  -6  -3   0 1640.94   34.20
  -6  -3   0 1631.84   34.70
  -6  -3   0 1658.93   34.70
  -6  -3   0 1655.53   37.40
   6   3   0 1639.74   34.10
  -6   3   0 1631.14   32.70
   6   3   0 1636.84   34.80
  -6   3   0 1613.24   32.80
  -6   3   0 1576.34   31.90
   6   3   0 1572.94   39.70
  -7  -3   0    2.10    4.70
  -7  -3   0    1.40    3.60
  -7  -3   0    5.90    3.40
  -7  -3   0    1.70    4.30
   7   3   0    8.40    3.50
   7   3   0    5.40    3.40
   7   3   0    8.40    3.60
  -7   3   0    5.20    2.20
   7   3   0    5.50    4.70
  -7   3   0    5.60    2.30
  -8  -3   0   86.59    6.80
  -8  -3   0   74.59   10.40
  -8  -3   0   84.99    6.40
  -8  -3   0   95.09    7.10
   8   3   0   83.89    6.30
  -8   3   0   85.49    4.90
   8   3   0   80.99    6.60
  -8   3   0   85.69    4.80
   8   3   0   85.19    6.90
   8   3   0   93.19    9.60
  -9  -3   0   55.79    6.90
  -9  -3   0   76.19   10.80
  -9  -3   0   60.09    6.30
  -9  -3   0   76.29    7.20
  -9   3   0   61.89    5.10
   9   3   0   63.19    6.20
   9   3   0   57.89    6.80
  -9   3   0   60.39    4.90
   9   3   0   54.49    7.20
   9   3   0   66.09   11.50
 -10  -3   0   93.99    7.60
 -10  -3   0   99.79    7.60
 -10  -3   0   94.99    8.70
 -10  -3   0  114.09   12.30
 -10   3   0  102.79    6.20
  10   3   0  108.49    7.20
  10   3   0   94.29    7.90
  10   3   0   96.19    8.30
 -10   3   0   90.49    6.40
 -11  -3   0  213.68   10.90
 -11  -3   0  220.28   10.70
 -11  -3   0  238.18   15.40
 -11  -3   0  204.78   11.00
 -11   3   0  193.18    8.70
  11   3   0  225.08   10.30
  11   3   0  190.28    9.00
  11   3   0  212.28   10.50
 -11   3   0  193.68    8.40
 -11   3   0  168.28   20.50
 -12  -3   0   23.90    9.20
 -12  -3   0   10.20    6.30
 -12  -3   0   -1.40    5.70
 -12  -3   0   17.40    5.70
 -12   3   0  -11.30    7.80
 -12   3   0    7.80    4.40
  12   3   0    6.10    4.30
 -13  -3   0  239.68   13.60
 -13  -3   0  186.58   12.50
 -13  -3   0  240.28   20.20
 -13   3   0  251.57   10.10
  13   3   0  246.58   12.50
 -13   3   0  218.58   19.50
 -13   3   0  240.98   10.80
  13   3   0  225.88   10.10
 -14  -3   0   12.40   10.20
 -14  -3   0   14.10    7.60
 -14  -3   0    5.70    7.60
 -14   3   0    5.00    5.30
  14   3   0   14.20    5.00
 -14   3   0    3.00    6.20
  14   3   0   21.40    7.30
 -14   3   0   14.90   11.10
 -15  -3   0  -14.10   11.50
 -15  -3   0   -8.70    7.80
 -15   3   0   -8.50    6.70
  15   3   0   12.20    5.70
 -15   3   0   -1.00    7.10
 -15   3   0   -2.20   12.40
 -16  -3   0   -3.10   14.00
 -16  -3   0   19.50   13.80
 -16   3   0   -2.90    8.60
 -16   3   0    0.30   13.00
   0  -4   0  975.10   21.60
   0  -4   0 1004.70   20.90
   0  -4   0  996.40   21.80
   0  -4   0  997.30   21.00
   0  -4   0  990.10   22.60
   0   4   0 1005.70   21.30
   0   4   0  990.40   21.10
   0   4   0  988.50   21.70
   0   4   0  986.80   21.90
   0   4   0  991.80   22.60
  -1  -4   0  656.73   16.30
   1  -4   0  662.23   15.30
   1  -4   0  660.03   14.30
   1  -4   0  671.73   14.50
  -1  -4   0  642.84   15.20
  -1  -4   0  671.33   14.90
   1  -4   0  641.34   15.40
  -1  -4   0  651.03   14.90
  -1  -4   0  648.24   15.70
   1   4   0  649.83   15.90
  -1   4   0  653.43   14.70
   1   4   0  659.33   16.50
   1   4   0  666.03   15.10
  -1   4   0  661.63   16.30
  -1   4   0  660.13   15.30
  -1   4   0  654.73   15.50
   1   4   0  660.93   15.10
  -1   4   0  677.23   14.80
   1   4   0  664.83   15.30
   2  -4   0   13.50    3.10
  -2  -4   0   13.00    3.40
  -2  -4   0   15.70    2.70
  -2  -4   0   16.50    3.30
  -2  -4   0   16.00    3.10
  -2  -4   0   14.50    2.90
   2  -4   0   15.90    2.60
   2  -4   0   17.80    2.70
   2  -4   0   14.20    1.90
   2   4   0   15.10    3.10
  -2   4   0   13.60    2.90
  -2   4   0   18.70    2.90
   2   4   0   16.20    2.60
   2   4   0   12.50    2.70
  -2   4   0   16.10    2.40
  -2   4   0   15.10    2.90
  -2   4   0   14.40    2.30
   2   4   0   14.00    3.40
   2   4   0   12.70    3.50
  -3  -4   0 1394.36   31.50
  -3  -4   0 1408.46   29.90
  -3  -4   0 1396.66   30.40
   3  -4   0 1378.96   28.00
  -3  -4   0 1430.66   29.60
  -3  -4   0 1405.96   29.50
   3  -4   0 1414.46   29.10
  -3   4   0 1405.16   28.80
  -3   4   0 1424.76   30.40
   3   4   0 1374.06   29.60
   3   4   0 1440.56   30.00
  -3   4   0 1411.16   29.10
   3   4   0 1393.46   30.60
   3   4   0 1427.86   31.70
  -3   4   0 1419.56   28.80
   4  -4   0  327.77    8.40
  -4  -4   0  300.47   11.80
  -4  -4   0  337.67   12.10
  -4  -4   0  335.17   10.00
   4  -4   0  315.87    7.00
   4  -4   0  309.37    7.00
  -4  -4   0  315.17    9.10
   4   4   0  302.17   10.10
  -4   4   0  334.27    8.40
  -4   4   0  313.37    8.20
   4   4   0  317.77   11.60
  -4   4   0  310.17    8.10
   4   4   0  321.27    9.30
   5  -4   0  958.00   20.30
  -5  -4   0  985.70   22.40
  -5  -4   0  971.50   22.80
  -5  -4   0  970.40   24.80
  -5  -4   0  966.60   21.80
  -5  -4   0  943.41   21.30
   5   4   0  958.10   21.80
  -5   4   0  976.20   20.40
   5   4   0  964.40   22.10
  -5   4   0  975.90   22.80
  -5   4   0  931.91   20.40
   5   4   0  976.00   24.80
  -5   4   0  965.00   20.30
   5   4   0  996.20   22.90
  -6  -4   0  356.26   10.40
  -6  -4   0  352.26   11.10
  -6  -4   0  375.96   11.90
  -6  -4   0  374.96   14.30
  -6  -4   0  383.66   11.00
  -6   4   0  366.66    9.20
  -6   4   0  366.06   12.00
  -6   4   0  372.86    9.40
  -6   4   0  348.87    9.20
   6   4   0  370.46   11.10
   6   4   0  349.96   13.50
   6   4   0  360.56   11.60
   6   4   0  368.26   11.00
  -7  -4   0   86.19    6.20
  -7  -4   0   70.79    6.40
  -7  -4   0   84.49    7.40
  -7  -4   0   88.49    9.70
  -7   4   0   83.49    3.10
  -7   4   0   83.49    4.80
   7   4   0   81.99    7.10
   7   4   0   74.69    9.90
   7   4   0   98.99    7.70
  -7   4   0   83.49    4.60
  -7   4   0   80.69    7.00
   7   4   0   83.69    6.70
  -8  -4   0   13.00    4.30
  -8  -4   0   15.90    4.70
  -8  -4   0   15.80    5.90
  -8  -4   0   10.90    4.30
   8   4   0   13.10    4.60
  -8   4   0   13.00    3.00
   8   4   0    9.10    5.90
   8   4   0   11.50    4.10
  -8   4   0   15.20    2.90
  -8   4   0    9.00    4.50
   8   4   0   14.40    4.40
  -9  -4   0   64.39   10.70
  -9  -4   0   63.89    7.20
  -9  -4   0   64.09    7.10
  -9  -4   0   59.59    8.20
   9   4   0   53.19    8.00
  -9   4   0   64.19    5.30
   9   4   0   67.89    6.90
   9   4   0   64.99   12.10
  -9   4   0   64.79    5.50
  -9   4   0   55.29    9.00
   9   4   0   72.29    7.90
 -10  -4   0   -0.60    5.90
 -10  -4   0   -7.00    4.90
 -10  -4   0    0.00    6.30
 -10  -4   0    8.20    5.00
  10   4   0    9.00    7.70
  10   4   0   14.20    4.60
 -10   4   0    5.40    5.70
  10   4   0   -2.20    5.10
 -10   4   0    4.80    3.30
  10   4   0   11.90    4.80
 -11  -4   0  140.19    9.70
 -11  -4   0  137.49    9.50
 -11  -4   0  119.29   14.10
 -11  -4   0  139.99   11.40
  11   4   0  154.58   10.60
  11   4   0  149.09    9.00
  11   4   0  143.69   10.20
 -11   4   0  128.29    7.70
 -11   4   0  154.98   12.30
 -11   4   0  140.29    7.90
 -12  -4   0  -10.60    8.30
 -12  -4   0    2.30    6.50
 -12  -4   0   -4.60    6.60
  12   4   0    4.10    4.40
 -12   4   0   -2.10    4.50
  12   4   0    5.90    5.40
  12   4   0    7.70    6.60
 -12   4   0   -2.00    4.10
 -13  -4   0  182.28   13.20
 -13  -4   0  155.98   19.10
 -13  -4   0  163.58   11.90
  13   4   0  178.88   10.10
  13   4   0  157.68   11.80
 -13   4   0  137.69   19.90
 -13   4   0  175.28   10.20
 -14  -4   0   36.70    9.40
 -14  -4   0   42.40    9.30
 -14  -4   0   33.90   11.30
 -14   4   0   43.10    7.10
 -14   4   0   29.80   12.40
 -14   4   0   30.50    5.70
  14   4   0   50.19   11.00
 -15  -4   0  -14.90   12.10
 -15  -4   0   18.40   10.10
 -15   4   0   13.00    7.50
  15   4   0   10.60    7.80
 -15   4   0   10.70   11.80
 -16  -4   0    4.70   10.80
 -16  -4   0   10.70   12.80
 -16   4   0   -0.60    8.60
  16   4   0   15.50    7.70
 -16   4   0   -7.60   13.00
   0  -5   0   -0.20    2.90
   0  -5   0   -0.10    2.30
   0  -5   0    0.20    2.50
   0  -5   0   -3.20    2.70
   0  -5   0   -1.00    3.20
   0   5   0    0.00    2.70
   0   5   0   -0.90    2.60
   0   5   0   -3.60    2.30
   0   5   0    1.60    3.30
   1  -5   0  270.67    8.80
   1  -5   0  273.97    9.20
   1  -5   0  271.37    7.80
  -1  -5   0  264.67    8.90
  -1  -5   0  273.37   10.30
  -1  -5   0  275.27    8.50
  -1  -5   0  270.37    8.20
   1  -5   0  271.87    7.60
  -1  -5   0  241.58   10.70
   1   5   0  279.27    8.70
  -1   5   0  277.77    9.10
  -1   5   0  277.17    8.30
   1   5   0  281.87   10.30
   1   5   0  281.27    8.90
  -1   5   0  283.47    8.40
   1   5   0  276.27    8.90
  -1   5   0  287.77   10.30
   1   5   0  268.57    9.30
  -1   5   0  281.47    9.30
   2  -5   0   -3.80    2.80
   2  -5   0    5.80    2.20
  -2  -5   0    2.30    3.30
  -2  -5   0    8.50    3.80
  -2  -5   0    0.80    2.90
   2  -5   0    1.60    2.10
  -2  -5   0    3.80    2.80
  -2  -5   0    2.30    3.50
   2  -5   0    2.90    2.70
   2   5   0    2.60    2.60
   2   5   0    3.10    3.30
  -2   5   0    6.20    3.10
   2   5   0    1.80    3.30
   2   5   0    3.00    3.80
  -2   5   0    0.60    5.30
  -2   5   0    6.00    2.70
   2   5   0    3.70    2.90
  -2   5   0    4.30    3.30
  -2   5   0    4.10    2.40
  -3  -5   0   -4.50    2.70
   3  -5   0   -4.50    1.70
  -3  -5   0    5.30    3.20
  -3  -5   0   -3.20    2.90
   3  -5   0   -1.00    2.60
   3  -5   0   -0.70    1.80
  -3  -5   0    0.20    3.50
  -3  -5   0    4.40    4.20
   3   5   0    2.70    2.50
  -3   5   0   -1.30    2.40
  -3   5   0    2.50    2.80
  -3   5   0   -3.40    3.20
   3   5   0   -1.60    3.70
  -3   5   0   -3.10    2.30
   3   5   0   -2.40    3.00
  -3   5   0   -4.40    2.90
   3   5   0   -5.30    2.90
   3   5   0   -1.70    3.90
  -4  -5   0 1137.39   27.70
  -4  -5   0 1137.09   26.50
  -4  -5   0 1152.08   25.20
   4  -5   0 1120.99   24.50
  -4  -5   0 1157.48   25.10
   4  -5   0 1133.29   22.90
  -4  -5   0 1140.99   25.60
   4   5   0 1128.39   25.50
   4   5   0 1148.59   28.50
  -4   5   0 1142.59   24.30
   4   5   0 1141.29   25.80
   4   5   0 1169.18   26.60
  -4   5   0 1062.69   29.50
  -4   5   0 1133.29   24.20
  -4   5   0 1183.48   26.50
  -4   5   0 1144.79   24.60
  -5  -5   0  192.38    8.30
  -5  -5   0  206.38    8.00
  -5  -5   0  188.08    8.90
  -5  -5   0  194.68    7.70
  -5  -5   0  210.08   11.20
   5  -5   0  191.88    6.70
   5   5   0  191.48   10.30
  -5   5   0  192.18    6.70
  -5   5   0  191.18    6.60
  -5   5   0  193.18    6.70
   5   5   0  204.78    9.60
   5   5   0  189.98    8.50
   5   5   0  206.08    8.40
  -5   5   0  196.58    9.20
  -6  -5   0 1270.67   28.10
  -6  -5   0 1305.17   29.20
   6  -5   0 1254.77   26.70
  -6  -5   0 1265.47   29.70
  -6  -5   0 1286.97   32.00
  -6  -5   0 1298.77   28.90
   6   5   0 1307.57   32.40
  -6   5   0 1270.07   26.80
   6   5   0 1274.77   28.70
   6   5   0 1274.17   29.10
  -6   5   0 1290.67   27.10
  -6   5   0 1307.97   30.00
  -6   5   0 1277.27   27.10
   6   5   0 1323.77   30.00
  -7  -5   0  771.62   20.60
  -7  -5   0  766.42   23.10
  -7  -5   0  757.42   19.10
  -7  -5   0  751.62   18.50
  -7  -5   0  779.82   19.70
  -7   5   0  723.73   20.10
   7   5   0  771.42   23.30
  -7   5   0  750.92   17.40
  -7   5   0  760.22   17.30
   7   5   0  773.32   20.40
  -7   5   0  763.22   16.50
   7   5   0  739.03   19.30
   7   5   0  770.52   19.30
  -8  -5   0   22.70    5.90
  -8  -5   0   15.60    5.10
  -8  -5   0   31.30    4.10
  -8  -5   0   15.50    4.90
  -8  -5   0   29.80    6.70
   8   5   0   23.50    5.50
  -8   5   0   29.80    4.80
   8   5   0   25.60    4.40
  -8   5   0   16.80    5.20
   8   5   0   18.50    7.00
  -8   5   0   28.40    4.80
   8   5   0   27.60    5.20
  -9  -5   0  218.28   13.60
  -9  -5   0  210.18    9.20
  -9  -5   0  213.18   10.30
  -9  -5   0  223.38   10.40
  -9  -5   0  201.98   11.20
   9   5   0  227.98   10.20
  -9   5   0  189.68   11.40
   9   5   0  216.98   15.70
   9   5   0  219.78   11.40
  -9   5   0  217.68    9.10
  -9   5   0  210.58    8.10
   9   5   0  207.08   10.30
 -10  -5   0  231.98   11.50
 -10  -5   0  232.88   16.60
 -10  -5   0  225.18   11.00
 -10  -5   0  238.58   13.00
 -10  -5   0  241.38   10.00
 -10   5   0  223.88    8.90
 -10   5   0  215.58   13.30
  10   5   0  249.38   10.60
  10   5   0  212.48   12.00
  10   5   0  230.68   11.60
  10   5   0  251.67   17.90
 -10   5   0  225.48    9.00
 -11  -5   0   79.99   11.80
 -11  -5   0   90.79   15.90
 -11  -5   0   90.09   11.10
  11   5   0   93.69   11.00
  11   5   0   68.79   11.50
 -11   5   0   91.89    7.60
  11   5   0   76.89   14.80
  11   5   0   81.59   10.00
 -11   5   0   85.39    7.00
 -12  -5   0   10.80    7.20
 -12  -5   0   11.00    9.50
 -12  -5   0   20.60    6.90
  12   5   0    0.30    5.60
 -12   5   0    8.80    5.00
  12   5   0    5.00    6.30
 -12   5   0    7.90    4.40
  12   5   0   18.20    7.60
 -13  -5   0   15.20    9.90
 -13  -5   0   14.80    7.90
 -13   5   0   24.50    5.90
 -13   5   0   -3.70   10.10
  13   5   0   26.10    7.30
  13   5   0   36.80    8.30
 -13   5   0   13.80    5.60
 -14  -5   0    4.10    8.80
 -14  -5   0  -10.90   11.00
 -14   5   0   14.40    7.80
  14   5   0   10.40    7.80
 -14   5   0    8.30   12.40
 -15  -5   0    9.60   12.10
 -15  -5   0   -9.60   10.30
  15   5   0    5.50    8.50
 -15   5   0  -14.70   11.80
 -15   5   0   -2.80    7.60
   0  -6   0  801.92   18.60
   0  -6   0  823.22   18.90
   0  -6   0  828.02   20.10
   0  -6   0  819.42   21.00
   0  -6   0  798.62   19.80
   0   6   0  807.82   19.00
   0   6   0  815.02   19.30
   0   6   0  817.12   19.90
   0   6   0  817.72   20.20
   0   6   0  816.42   21.30
   1  -6   0   90.79    5.20
  -1  -6   0   91.89    5.30
  -1  -6   0   85.59    6.30
  -1  -6   0   80.79    8.00
  -1  -6   0   90.39    6.00
   1  -6   0   91.29    6.50
  -1  -6   0   96.79    7.20
   1  -6   0   86.29    6.80
   1  -6   0   94.59    5.40
   1   6   0   88.19    6.60
  -1   6   0   96.59    5.90
   1   6   0   86.39    8.20
  -1   6   0   84.49    7.70
  -1   6   0   99.09    6.30
  -1   6   0   77.19    6.20
   1   6   0   91.39    6.60
  -1   6   0   93.09    6.00
   1   6   0   96.09    5.80
   1   6   0   82.49    6.60
   2  -6   0   85.19    4.90
  -2  -6   0   89.79    6.30
   2  -6   0   95.29    4.90
   2  -6   0   90.79    7.00
  -2  -6   0   93.69    6.00
  -2  -6   0   84.09    6.10
  -2  -6   0   81.39    7.50
  -2  -6   0   85.49    8.30
   2   6   0   78.39    9.70
   2   6   0   87.99    7.00
   2   6   0   93.29    7.00
  -2   6   0   96.99    7.40
   2   6   0   74.59   10.40
   2   6   0   84.89    6.40
  -2   6   0   82.69    6.40
  -2   6   0   91.29    5.90
  -3  -6   0   22.80    5.10
  -3  -6   0   25.70    4.40
   3  -6   0   20.40    3.90
  -3  -6   0   23.20    3.80
  -3  -6   0   28.60    4.30
   3  -6   0   24.60    3.80
  -3  -6   0   24.30    4.90
   3  -6   0   26.40    3.70
   3   6   0   20.70    4.00
   3   6   0   18.80    4.20
  -3   6   0   19.60    4.70
  -3   6   0   20.40    4.40
  -3   6   0   33.20    5.30
   3   6   0   18.40    4.90
  -3   6   0   22.80    3.30
   3   6   0   27.30    5.20
  -3   6   0   24.40    4.00
  -4  -6   0   11.60    3.50
  -4  -6   0   12.80    4.40
  -4  -6   0   17.40    5.40
  -4  -6   0    9.90    4.50
   4  -6   0    9.50    1.90
  -4  -6   0   12.30    4.10
   4  -6   0   13.00    2.10
   4  -6   0   12.90    3.40
  -4   6   0   11.90    4.70
  -4   6   0    8.30    4.00
  -4   6   0    7.20    3.20
   4   6   0    8.50    4.90
   4   6   0   14.20    4.70
  -4   6   0   10.40    3.40
   4   6   0   11.40    4.20
  -4   6   0    5.00    3.10
   4   6   0   10.30    3.90
  -5  -6   0   63.89    9.50
  -5  -6   0   52.49    6.10
  -5  -6   0   53.29    6.30
   5  -6   0   49.00    5.60
  -5  -6   0   57.29    6.20
  -5  -6   0   60.39    8.30
  -5   6   0   74.99    9.10
   5   6   0   51.69    9.60
  -5   6   0   55.19    5.30
   5   6   0   56.59    6.00
   5   6   0   46.60    7.00
  -5   6   0   53.79    7.90
   5   6   0   54.19    6.70
  -5   6   0   59.19    5.40
  -5   6   0   53.79    5.20
   6  -6   0  437.16   11.90
  -6  -6   0  448.86   15.50
  -6  -6   0  452.25   13.80
  -6  -6   0  463.65   17.30
  -6  -6   0  454.05   14.00
  -6  -6   0  450.15   13.00
   6   6   0  440.76   14.50
  -6   6   0  453.65   12.90
  -6   6   0  433.26   11.80
  -6   6   0  438.06   15.20
   6   6   0  443.56   13.90
  -6   6   0  444.76   12.00
   6   6   0  455.05   17.30
   6   6   0  451.85   13.50
  -7  -6   0   69.69   10.90
  -7  -6   0   56.79    9.50
  -7  -6   0   69.49    7.50
  -7  -6   0   70.29    6.80
  -7  -6   0   57.99    7.10
   7  -6   0   62.59    5.30
   7   6   0   74.49    7.60
   7   6   0   60.89    7.70
   7   6   0   65.39    9.10
  -7   6   0   68.09    5.10
  -7   6   0   56.69    9.50
  -7   6   0   64.19    5.70
   7   6   0   68.29   11.80
  -8  -6   0  -10.00    6.60
  -8  -6   0   -1.10    3.80
  -8  -6   0   -4.80    7.70
  -8  -6   0   -7.30    6.40
   8   6   0   -7.70    5.60
  -8   6   0    5.20    3.50
  -8   6   0   -2.00    3.50
  -8   6   0    2.20    2.60
   8   6   0    4.30    5.50
   8   6   0   -1.50    6.40
   8   6   0   -2.30    5.10
  -9  -6   0    4.10    6.50
  -9  -6   0   12.70    6.70
  -9  -6   0   10.40    4.10
  -9  -6   0   12.10    7.40
   9   6   0    2.40    7.70
  -9   6   0    4.80   10.10
  -9   6   0    9.30    3.70
   9   6   0   13.00    6.10
  -9   6   0    9.00    4.00
 -10  -6   0  129.09   12.00
 -10  -6   0  130.09    8.80
 -10  -6   0  110.49   15.70
 -10  -6   0  108.89   11.70
 -10   6   0  100.09    7.60
  10   6   0  113.79   12.30
  10   6   0  121.09   10.70
  10   6   0  107.69   10.90
  10   6   0  128.89   16.50
 -10   6   0  128.99    7.70
 -11  -6   0    1.60    4.50
 -11  -6   0    3.20    9.40
 -11  -6   0   -1.60    7.20
 -11   6   0    1.00    4.20
  11   6   0    8.50    6.60
  11   6   0    5.60    6.90
 -11   6   0    0.70    4.80
 -12  -6   0    2.90    4.90
 -12  -6   0    2.10    7.50
 -12  -6   0   -1.60    9.80
 -12   6   0    1.10    5.30
  12   6   0   -2.00    7.90
 -12   6   0   -2.20    4.00
  12   6   0   12.90    7.20
 -13  -6   0    1.90    8.60
 -13  -6   0    6.30    5.60
 -13  -6   0   -2.40   10.30
 -13   6   0  -10.80    4.70
  13   6   0   12.00    7.10
  13   6   0   19.00    8.60
 -14  -6   0    9.50    6.10
 -14  -6   0   26.40   13.40
 -14  -6   0   18.40    9.90
  14   6   0   -3.00    8.70
 -14   6   0   19.80   14.30
 -15  -6   0   20.90   11.10
 -15  -6   0   14.30   13.60
  15   6   0   40.10   10.60
 -15   6   0   15.60   13.10
   0  -7   0   -7.10    3.90
   0  -7   0    0.20    3.60
   0  -7   0   -5.40    4.20
   0  -7   0   -0.10    3.40
   0  -7   0   -4.80    3.30
   0   7   0   -5.80    4.40
   0   7   0   -8.90    3.90
   0   7   0   -3.30    3.60
   0   7   0   -5.20    3.80
   0   7   0   -2.70    4.00
  -1  -7   0    7.50    3.70
   1  -7   0    1.80    3.20
  -1  -7   0    4.50    4.00
   1  -7   0    3.80    4.20
   1  -7   0    3.40    4.00
   1  -7   0    2.60    3.70
  -1  -7   0    4.00    4.60
  -1  -7   0   -2.10    4.70
  -1  -7   0    3.80    3.70
   1   7   0    5.40    4.60
   1   7   0    1.70    3.90
   1   7   0    2.90    4.10
  -1   7   0    5.60    4.10
  -1   7   0    8.00    4.60
  -1   7   0    2.50    4.60
  -1   7   0    4.70    3.80
   1   7   0    5.50    4.90
   1   7   0    5.00    4.00
  -1   7   0    7.70    4.30
   2  -7   0    0.60    3.10
   2  -7   0    0.30    2.90
   2  -7   0   -4.80    3.80
  -2  -7   0   -4.80    3.40
  -2  -7   0   -3.50    4.40
  -2  -7   0   -2.20    3.90
  -2  -7   0   -2.80    3.50
  -2  -7   0   -0.80    5.00
   2  -7   0   -2.50    4.00
   2   7   0    1.10    4.20
  -2   7   0   -2.30    3.70
  -2   7   0    1.30    3.50
  -2   7   0   -2.50    4.30
   2   7   0   -2.90    4.80
   2   7   0    5.10    4.10
  -2   7   0   -0.30    4.20
   2   7   0   10.20    4.20
   2   7   0   -5.90    4.40
  -2   7   0    1.40    4.00
  -3  -7   0   16.70    3.80
   3  -7   0   17.60    3.00
   3  -7   0   14.30    4.60
  -3  -7   0   19.40    4.80
  -3  -7   0   16.10    4.20
   3  -7   0   16.20    2.90
  -3  -7   0   21.20    5.80
  -3  -7   0   18.30    5.30
  -3   7   0   13.00    4.10
  -3   7   0   18.40    4.80
   3   7   0   13.70    5.10
  -3   7   0   14.60    4.70
  -3   7   0   21.40    4.10
   3   7   0   25.80    4.70
   3   7   0   13.70    4.30
   3   7   0   19.10    5.00
   3   7   0   16.50    5.60
  -3   7   0    5.70    5.00
  -4  -7   0   19.00    4.40
  -4  -7   0   18.70    4.10
   4  -7   0   12.10    4.30
  -4  -7   0   18.30    6.00
   4  -7   0   25.40    3.80
  -4  -7   0   18.60    5.10
   4  -7   0   18.60    2.60
   4   7   0   20.10    4.40
   4   7   0   20.50    5.70
  -4   7   0   17.00    5.10
  -4   7   0   10.20    4.40
  -4   7   0   20.20    4.10
   4   7   0   14.30    5.40
  -4   7   0   10.70    5.60
  -4   7   0   23.70    4.00
   4   7   0   21.50    6.10
   5  -7   0  511.45   10.90
  -5  -7   0  512.85   14.80
  -5  -7   0  552.14   15.60
  -5  -7   0  518.85   18.70
  -5  -7   0  515.65   17.00
   5  -7   0  502.65   11.30
  -5  -7   0  532.65   15.90
  -5   7   0  525.25   17.30
   5   7   0  523.65   19.40
  -5   7   0  518.95   18.40
   5   7   0  532.15   16.30
  -5   7   0  530.45   14.20
   5   7   0  533.05   15.70
   5   7   0  519.95   16.60
  -5   7   0  532.45   14.30
  -5   7   0  516.55   14.50
  -6  -7   0   92.89    8.30
  -6  -7   0   84.39    9.90
  -6  -7   0   65.19    8.10
  -6  -7   0   71.79    7.30
   6  -7   0   91.09    7.30
   6   7   0   83.19    8.70
  -6   7   0   87.09   11.60
   6   7   0  101.49   10.50
   6   7   0   94.99   13.10
  -6   7   0   70.89    6.20
  -6   7   0   95.89    7.00
  -6   7   0   95.29    7.20
  -6   7   0   80.79   10.40
   7  -7   0   93.29    7.00
  -7  -7   0   80.39    9.80
  -7  -7   0   80.89   10.20
  -7  -7   0   92.59   12.70
  -7  -7   0   88.79    7.70
   7   7   0   80.99   14.10
  -7   7   0  123.79   13.10
  -7   7   0   81.29    6.80
   7   7   0   77.29    8.30
  -7   7   0   88.79    6.50
  -7   7   0   78.19    7.20
   7   7   0   88.59   10.90
  -8  -7   0   -5.70    6.70
  -8  -7   0  -11.50    7.20
  -8  -7   0   -5.00    4.10
  -8  -7   0   -1.90    6.60
   8   7   0   -3.30    7.40
  -8   7   0    1.60    4.30
  -8   7   0   -2.60    3.80
   8   7   0   -2.30    6.90
  -8   7   0    3.60    3.30
   8   7   0   -6.80    6.20
  -9  -7   0   10.00    8.50
  -9  -7   0   10.00    6.50
  -9  -7   0   14.70    4.70
   9   7   0    5.40    6.30
   9   7   0   11.70    7.20
   9   7   0   11.10    8.40
  -9   7   0   10.00    4.90
  -9   7   0    7.50    4.20
  -9   7   0   12.90    3.00
 -10  -7   0   28.40    5.20
 -10  -7   0   24.90    8.10
 -10  -7   0   21.40    9.60
 -10   7   0   27.10    5.00
  10   7   0   12.60    7.20
  10   7   0   30.40    8.50
 -10   7   0   24.70    5.50
 -11  -7   0    3.70    8.40
 -11  -7   0   -2.60    8.80
 -11  -7   0    4.20    4.90
  11   7   0    1.10    8.40
 -11   7   0    1.10    4.80
 -11   7   0    3.70    5.40
  11   7   0   -5.40    7.10
 -12  -7   0   60.99   12.30
 -12  -7   0   86.29   10.00
 -12  -7   0   49.60   10.00
 -12   7   0   81.59    8.60
  12   7   0   95.09   12.50
  12   7   0   80.19   11.10
 -13  -7   0   -5.10    5.00
 -13  -7   0    6.30   12.60
 -13  -7   0   -0.50   10.00
  13   7   0   -5.40    8.70
  13   7   0   -0.20    9.90
 -14  -7   0    2.10   12.70
 -14  -7   0  -13.40   12.90
 -14   7   0   -1.90    7.20
  14   7   0    3.30   10.40
  14   7   0    7.20   11.30
   0  -8   0 1130.09   27.20
   0  -8   0 1108.09   25.50
   0  -8   0 1123.69   28.00
   0  -8   0 1132.19   25.60
   0   8   0 1108.89   27.80
   0   8   0 1148.09   28.00
   0   8   0 1143.89   26.50
   0   8   0 1123.49   29.70
   0   8   0 1133.99   27.30
   1  -8   0  286.07   12.10
  -1  -8   0  279.37   10.50
  -1  -8   0  281.07   12.50
  -1  -8   0  311.77   11.90
  -1  -8   0  268.27   14.20
   1  -8   0  303.97   10.10
  -1  -8   0  299.47   10.80
   1  -8   0  290.97   10.00
   1  -8   0  273.87   12.10
   1   8   0  290.27   14.70
   1   8   0  287.97   11.70
   1   8   0  283.97   12.60
  -1   8   0  289.67   11.70
  -1   8   0  281.77   11.60
  -1   8   0  264.27   14.10
  -1   8   0  291.27   13.00
  -1   8   0  304.47   10.40
   1   8   0  302.47   11.50
   1   8   0  283.67   12.10
   2  -8   0  126.19    6.90
  -2  -8   0  147.99   11.20
   2  -8   0  114.29    9.50
  -2  -8   0  129.99    8.70
  -2  -8   0  118.09    8.10
  -2  -8   0  110.89    8.60
  -2  -8   0  136.49   13.50
   2  -8   0  127.79    7.10
   2   8   0  132.39    9.90
  -2   8   0  134.59    9.00
   2   8   0  137.29   10.10
  -2   8   0  110.59   11.80
   2   8   0  125.79   12.40
  -2   8   0  128.99    8.90
   2   8   0  125.69   10.30
  -2   8   0  133.59    9.90
  -2   8   0  123.29    7.70
   2   8   0  119.59    8.10
   3  -8   0    2.60    3.20
  -3  -8   0    1.60    5.10
   3  -8   0    0.00    5.10
  -3  -8   0   -0.60    4.60
  -3  -8   0    1.60    4.20
  -3  -8   0    8.30    6.70
  -3  -8   0    3.20    6.30
   3  -8   0    5.90    3.20
  -3   8   0    3.10    4.90
  -3   8   0    3.00    5.80
   3   8   0   -2.80    4.90
   3   8   0    2.00    6.20
   3   8   0    8.30    6.10
  -3   8   0   -4.70    5.80
  -3   8   0    0.40    3.90
  -3   8   0    6.20    4.90
   3   8   0    0.30    6.30
   3   8   0    3.80    4.80
   4  -8   0    3.30    5.20
   4  -8   0   12.00    2.90
  -4  -8   0   14.90    5.90
  -4  -8   0   18.80    5.30
  -4  -8   0   17.10    6.80
  -4  -8   0   14.30    4.60
   4  -8   0   11.00    2.90
  -4   8   0   10.60    4.40
   4   8   0    7.00    6.10
   4   8   0   10.40    7.00
  -4   8   0    7.60    6.20
  -4   8   0    8.60    5.10
   4   8   0    1.40    6.20
  -4   8   0    9.70    5.00
   4   8   0    7.20    6.20
  -4   8   0    7.20    6.30
  -5  -8   0   46.70    7.60
  -5  -8   0   37.40    6.90
   5  -8   0   43.90    6.10
  -5   8   0   41.50    6.40
  -5   8   0   56.99    7.60
   5   8   0   41.10    7.70
  -5   8   0   42.10    7.50
  -5   8   0   35.90    7.70
   5   8   0   34.20    6.40
   5   8   0   38.20    8.00
  -5   8   0   51.89    7.50
  -6  -8   0   92.19    9.60
   6  -8   0   81.29    8.70
  -6  -8   0   74.19    7.80
  -6  -8   0   52.29   10.20
  -6  -8   0  103.09   13.30
  -6   8   0   91.99    8.10
  -6   8   0   65.99   12.90
  -6   8   0   93.89    8.40
  -6   8   0   69.99    7.20
   6   8   0   75.79   11.50
   6   8   0   73.69   14.60
   6   8   0   74.89    8.90
   7  -8   0    4.90    4.90
  -7  -8   0   14.70    7.20
  -7  -8   0   12.70    4.50
  -7  -8   0   12.20    8.20
   7   8   0   11.10    6.90
  -7   8   0   10.50    4.20
   7   8   0   -4.90    7.90
  -7   8   0    8.20    4.60
  -7   8   0    8.70    5.20
   7   8   0   11.80    7.90
  -7   8   0    0.70    7.40
  -8  -8   0   18.20    8.70
   8  -8   0   11.00    4.80
  -8  -8   0    3.60    6.90
  -8  -8   0   16.20    4.80
  -8   8   0   14.20    4.40
  -8   8   0    9.90    4.20
  -8   8   0   10.20    5.40
   8   8   0   14.60    6.10
  -8   8   0   12.70    7.70
   8   8   0    3.20    6.80
   8   8   0   10.50    8.60
  -9  -8   0   31.50    9.80
  -9  -8   0   31.10    8.60
  -9  -8   0   28.20    5.50
   9   8   0   31.30    8.90
  -9   8   0   30.10    5.40
  -9   8   0   36.20    6.30
   9   8   0   32.20    7.90
  -9   8   0   41.30    6.10
 -10  -8   0   67.99   11.90
 -10  -8   0   77.19   11.80
 -10  -8   0   98.99    9.20
  10   8   0   87.79   12.50
 -10   8   0   77.19    8.40
  10   8   0   81.09   14.40
 -10   8   0   82.29   10.00
 -11  -8   0   34.70   12.30
 -11  -8   0   14.60    8.50
 -11  -8   0   19.00    5.70
 -11   8   0   24.40    7.00
  11   8   0   26.40   10.00
  11   8   0    6.10    8.50
 -12  -8   0   33.80   10.60
 -12  -8   0   18.90    5.70
 -12  -8   0   24.20   13.50
 -12   8   0   26.80    7.30
  12   8   0    9.80   10.30
  12   8   0   18.40    9.80
 -13  -8   0   14.50   14.20
 -13   8   0    9.20    7.20
  13   8   0   21.10    9.20
  13   8   0   -2.40   10.20
   0  -9   0    4.40    4.90
   0  -9   0   -1.20    6.10
   0  -9   0   -1.10    4.20
   0  -9   0   -5.90    5.00
   0   9   0    1.80    6.00
   0   9   0    1.20    6.00
   0   9   0   -4.90    6.60
   0   9   0    5.70    6.40
  -1  -9   0   -4.70    3.80
   1  -9   0    9.80    4.40
  -1  -9   0   -4.40    4.60
   1  -9   0   -0.60    6.20
  -1  -9   0    7.30    4.60
  -1  -9   0    6.50    5.40
   1  -9   0    2.70    4.60
  -1  -9   0    1.30    7.00
   1   9   0    3.30    6.30
  -1   9   0   -3.90    6.70
   1   9   0   12.40    6.20
   1   9   0    2.90    7.00
  -1   9   0    7.60    6.20
  -1   9   0    8.70    6.00
   1   9   0    9.00    6.00
  -1   9   0    4.30    6.50
   1   9   0    3.30    6.30
  -2  -9   0  127.49    8.50
  -2  -9   0  127.89   12.00
  -2  -9   0  131.89   10.10
   2  -9   0  133.89    8.20
  -2  -9   0  134.29    9.60
  -2  -9   0  142.09   12.60
   2  -9   0  123.09   11.70
   2  -9   0  140.49    7.90
   2   9   0  135.69   11.50
  -2   9   0  113.99   13.50
  -2   9   0  141.69    9.50
  -2   9   0  128.29   12.00
   2   9   0  141.19   10.90
  -2   9   0  123.19   10.40
   2   9   0  146.99   11.20
   2   9   0  148.59   12.90
  -2   9   0  128.99   10.00
   2   9   0  140.09   15.00
  -3  -9   0   35.70    6.80
  -3  -9   0   45.00    6.70
   3  -9   0   28.90    4.10
  -3  -9   0   41.00    5.60
   3  -9   0   40.20    7.60
  -3  -9   0   38.30    7.80
  -3   9   0   17.50    6.90
  -3   9   0   31.40    6.10
   3   9   0   28.50    6.70
  -3   9   0   40.00    6.00
   3   9   0   28.40    8.50
  -3   9   0   23.10    6.50
   3   9   0   31.20    6.80
  -3   9   0   19.50    7.90
   3   9   0   33.30    8.20
  -4  -9   0   80.29   12.60
   4  -9   0   50.49    5.50
   4  -9   0   46.50    4.90
  -4  -9   0   61.19    8.40
  -4  -9   0   51.99    8.00
  -4  -9   0   46.10    7.30
   4  -9   0   51.99    7.50
  -4   9   0   35.70    8.10
  -4   9   0   53.89    8.00
   4   9   0   44.20    9.20
   4   9   0   50.79    7.50
  -4   9   0   67.29    8.10
   4   9   0   46.30    9.10
  -4   9   0   48.40    6.90
  -5  -9   0   24.60    8.10
   5  -9   0   15.60    6.70
  -5  -9   0   15.50    5.30
  -5  -9   0   15.40    7.10
   5   9   0   14.30    8.50
  -5   9   0   12.70    6.20
   5   9   0   18.60    8.30
  -5   9   0   18.00    5.60
  -5   9   0   23.00    5.30
  -5   9   0   11.70    7.90
   5   9   0   14.60    6.80
  -6  -9   0   17.80    5.40
  -6  -9   0   11.40   15.30
  -6  -9   0   12.80    7.30
   6  -9   0   -7.00    6.20
  -6   9   0    5.40    5.00
  -6   9   0    0.50    5.10
  -6   9   0   -2.90    7.40
   6   9   0   -7.20    7.30
   6   9   0   13.30    9.40
   6   9   0   15.30    7.20
  -6   9   0   14.40    6.20
   7  -9   0   24.20    6.30
  -7  -9   0   17.90    5.20
  -7  -9   0    8.00    9.50
  -7  -9   0   24.10    7.30
   7   9   0   25.20    9.30
  -7   9   0   10.20    6.60
   7   9   0   20.40    7.60
   7   9   0    9.90    8.80
  -7   9   0   18.10    5.60
  -7   9   0   20.50    5.60
  -7   9   0    5.40    8.80
  -8  -9   0   11.10    4.80
  -8  -9   0   16.20   10.80
  -8  -9   0    5.70    7.50
  -8   9   0    5.40    9.10
   8   9   0    5.40    8.10
  -8   9   0   10.60    5.10
   8   9   0   -2.10    6.70
  -8   9   0   12.80    6.70
  -9  -9   0   18.60    5.60
  -9  -9   0   16.60   10.50
  -9  -9   0   35.60    9.40
  -9   9   0   13.10    9.60
  -9   9   0   11.30    7.00
   9   9   0   18.30   10.60
  -9   9   0   19.20    4.40
   9   9   0   19.40    8.90
 -10  -9   0   -0.20   11.70
 -10  -9   0   13.40    9.30
 -10  -9   0   -9.00    5.70
  10   9   0  -13.40    8.40
  10   9   0   11.60    9.80
 -10   9   0   -8.00    6.80
 -11  -9   0   18.30   13.40
 -11  -9   0   10.80    9.50
 -11  -9   0   12.10    6.60
  11   9   0  -13.60   10.30
 -11   9   0    1.00    7.40
  11   9   0    4.30    9.50
   0 -10   0   -5.20    5.80
   0 -10   0   -4.40    6.60
   0 -10   0    2.90    5.10
   0  10   0   -6.10    8.10
   0  10   0    3.90    7.40
   0  10   0  -10.20    5.70
   1 -10   0   19.20    4.90
   1 -10   0   26.50    6.20
  -1 -10   0    5.40    5.00
  -1 -10   0   17.30    6.40
  -1 -10   0   16.80    7.10
   1  10   0   12.00    6.40
  -1  10   0    9.80    7.00
  -1  10   0   15.10    7.90
   1  10   0   12.80    9.00
   1  10   0    9.80    7.10
  -1  10   0    3.10    8.30
   1  10   0    7.30    8.20
  -2 -10   0   -1.20    6.30
   2 -10   0    8.60    4.30
  -2 -10   0    4.20    8.30
   2 -10   0    5.20    6.90
   2 -10   0    8.30    5.20
  -2 -10   0   10.60    6.10
  -2 -10   0    2.10    6.20
   2  10   0    0.40    7.00
   2  10   0   12.70    7.00
  -2  10   0    3.70    6.10
   2  10   0   -0.50    7.90
  -2  10   0   -2.50    8.40
  -2  10   0    3.90    7.50
   2  10   0    0.50    8.90
   3 -10   0   30.80    4.40
  -3 -10   0   21.60   10.60
   3 -10   0   32.50    8.70
  -3 -10   0   20.00    7.10
   3 -10   0   26.50    5.50
  -3 -10   0   14.70    6.40
  -3  10   0    5.60    8.60
   3  10   0   42.90    8.10
   3  10   0   35.40   10.20
  -3  10   0   36.10    7.10
   3  10   0   21.10    7.60
  -3  10   0   39.20    8.00
   3  10   0   23.20    9.70
  -4 -10   0   10.50    8.90
  -4 -10   0   -3.00    6.50
   4 -10   0   -3.70    2.80
  -4 -10   0    2.40    6.70
   4 -10   0    1.80    4.20
   4 -10   0   -1.20    7.60
   4  10   0   -6.20    9.20
   4  10   0  -11.00    7.20
  -4  10   0    3.70   10.60
   4  10   0   -0.70    8.50
  -4  10   0    5.00    7.40
  -4  10   0   -1.10    6.30
  -4  10   0   -8.50    8.40
  -5 -10   0    9.50   10.30
  -5 -10   0    9.00    7.50
   5 -10   0    9.60    8.00
  -5 -10   0    8.10    7.00
  -5  10   0   -8.00    8.30
  -5  10   0    7.30    7.50
   5  10   0   10.70    9.40
   5  10   0    9.30    9.00
   5  10   0    0.80    7.40
  -5  10   0   -7.50    6.30
  -5  10   0   10.00    6.50
  -6 -10   0    4.20    9.90
  -6 -10   0    5.40    7.20
   6 -10   0   -1.90    7.00
   6  10   0   -1.00    7.20
  -6  10   0    2.90    7.90
  -6  10   0    1.60    6.50
  -6  10   0   -2.30    5.40
   6  10   0   -3.80    9.40
  -7 -10   0   11.50    8.00
  -7 -10   0    9.40   11.60
  -7 -10   0    6.30    8.60
  -7  10   0    3.90    5.80
   7  10   0    3.30    9.50
  -7  10   0    0.00    6.70
   7  10   0    9.20    8.10
  -8 -10   0   16.10    9.30
  -8 -10   0    0.60    6.70
  -8 -10   0   19.70   12.40
   8  10   0   -8.40    8.50
   8  10   0   11.80    9.60
  -8  10   0    4.20    7.80
  -8  10   0    5.10    4.60
  -9 -10   0   26.30    7.90
  -9 -10   0   33.90   10.80
  -9 -10   0   28.10   14.30
  -9  10   0   31.90    8.30
   9  10   0   37.90   11.40
   9  10   0   26.00    9.10
 -10 -10   0   -5.20    9.80
 -10 -10   0  -14.30    9.00
 -10 -10   0    6.60   14.90
 -10  10   0   -7.50    7.70
  10  10   0    0.90    9.40
   0 -11   0   15.00    6.50
   0 -11   0    0.70    5.50
   0  11   0   -2.70    9.50
   0  11   0    7.60    8.20
   0  11   0  -15.60    9.10
  -1 -11   0    1.90    6.70
  -1 -11   0    1.80    7.90
  -1 -11   0   10.80    7.30
   1 -11   0   17.30    4.80
   1  11   0   -2.00    9.90
   1  11   0    2.30    7.10
  -1  11   0  -12.30   10.20
   1  11   0   -2.60    9.80
  -1  11   0   -8.80    7.80
  -1  11   0    4.80    9.30
  -2 -11   0   32.00    8.80
   2 -11   0   15.90    5.00
  -2 -11   0   28.40    7.70
  -2  11   0   29.40    9.90
   2  11   0   17.60    9.50
   2  11   0   22.60    8.70
  -2  11   0   25.80    8.50
  -3 -11   0   27.80    8.80
  -3 -11   0   22.40    8.20
  -3 -11   0   31.80    9.00
   3  11   0   19.80    8.60
  -3  11   0   35.90   10.20
  -3  11   0   35.40    8.70
   3  11   0   34.80   11.80
  -4 -11   0   10.50   10.00
  -4 -11   0    3.30    8.50
  -4 -11   0  -10.40    7.90
   4  11   0    5.00   10.70
   4  11   0   -4.50    8.40
  -4  11   0    5.40    9.40
  -4  11   0    1.40    8.00
  -5 -11   0  -12.80    8.30
  -5 -11   0   -1.30   11.60
  -5 -11   0   -2.70    8.00
   5  11   0    9.00    9.60
  -5  11   0   12.10    8.90
  -5  11   0    7.70    8.00
   5  11   0   -3.60    8.00
  -6 -11   0    6.80    9.80
  -6 -11   0   23.00   12.80
  -6 -11   0   19.80    8.70
   6  11   0    9.70    9.20
   6  11   0   23.90   10.60
  -6  11   0    7.70    8.30
  -6  11   0    6.10    8.50
  -7 -11   0    6.70    9.60
  -7 -11   0   -5.50    8.50
  -7 -11   0   -0.80   13.30
  -7  11   0    6.00    8.60
   7  11   0   18.20   10.40
   7  11   0    6.90    8.40
   0  12   0    7.80    8.50
   0  12   0   40.90   11.90
  -1 -12   0   -7.90    7.90
  -1  12   0   10.20    9.60
  -1  12   0   -6.80   11.60
   1  12   0  -10.70   10.70
   1  12   0    7.50    9.70
  -2 -12   0   -7.70    8.60
  -2  12   0   -9.70    9.10
   2  12   0   -3.90   10.80
  -2  12   0    5.50   10.90
   2  12   0   11.00    9.20
  -3 -12   0   20.70   10.20
  -3 -12   0    2.90    9.50
  -3  12   0    5.60    9.30
   3  12   0    0.80   10.30
   3  12   0    2.90    8.60
  -3  12   0   13.60   10.80
  -4 -12   0    8.90   11.00
  -4 -12   0    2.90    9.70
  -4 -12   0    2.30    9.70
  -4  12   0    5.00    9.30
  -4  12   0   -3.00   11.20
 -17   0   1    7.30   12.40
 -17   0   1   13.20   10.30
 -16   0   1   10.30   11.90
 -16   0   1    1.90    8.50
 -15   0   1   51.19   11.90
 -15   0   1   69.29   10.60
 -15   0   1   70.99   11.40
 -14   0   1    0.30    5.90
 -14   0   1   -4.60    6.20
 -14   0   1    3.80    4.30
 -14   0   1   -3.10    9.80
  13   0  -1   -1.60    2.10
 -13   0   1    1.40    4.90
 -13   0   1    2.10    3.80
 -13   0   1   -6.60    5.00
 -13   0   1   -6.60    7.70
  12   0  -1    0.70    2.60
  12   0  -1    3.40    2.30
 -12   0   1    5.60    7.20
 -12   0   1    6.90    4.70
 -12   0   1    5.10    4.30
 -12   0   1    9.50    3.60
 -11   0   1 1597.24   40.70
 -11   0   1 1561.84   33.50
  11   0  -1 1543.25   31.40
 -11   0   1 1559.24   33.80
  11   0  -1 1526.95   31.50
 -11   0   1 1527.65   32.70
 -10   0   1    1.50    3.40
  10   0  -1    4.20    2.30
 -10   0   1    1.10    3.70
 -10   0   1    1.50    5.50
 -10   0   1    0.70    2.90
  10   0  -1    1.00    2.40
  -9   0   1 1514.75   37.80
  -9   0   1 1550.54   32.00
  -9   0   1 1552.04   32.60
   9   0  -1 1535.95   31.20
  -9   0   1 1562.94   32.30
   9   0  -1 1527.05   31.10
  -8   0   1    1.60    2.80
  -8   0   1    0.90    2.40
  -8   0   1    1.50    4.40
   8   0  -1    2.10    1.90
   8   0  -1   -0.20    1.90
  -8   0   1   -3.00    2.20
  -7   0   1  159.68    9.30
  -7   0   1  152.48    5.90
  -7   0   1  155.28    5.40
  -7   0   1  158.78    5.40
   7   0  -1  156.78    4.90
   7   0  -1  159.28    4.80
   6   0  -1   -0.90    1.50
  -6   0   1   -1.60    1.90
   6   0  -1    0.70    1.60
  -6   0   1   -1.20    1.70
  -6   0   1   -1.50    3.30
  -6   0   1   -0.10    1.80
  -5   0   1  351.86    8.30
  -5   0   1  351.46   11.50
  -5   0   1  352.16    8.40
   5   0  -1  354.86    7.90
  -5   0   1  351.86    8.10
   5   0  -1  337.07    7.80
   4   0  -1    0.00    1.10
  -4   0   1   -0.40    1.40
  -4   0   1    0.20    2.80
  -4   0   1   -2.20    1.30
   3   0  -1  256.57    5.60
   3   0  -1  256.97    5.60
   3   0  -1  280.27    7.80
  -3   0   1  250.57    7.70
  -3   0   1  253.67    5.70
  -3   0   1  247.98    6.00
  -3   0   1  258.27    5.80
  -2   0   1    1.50    1.30
  -2   0   1    1.30    0.50
  -2   0   1    1.90    0.70
   2   0  -1   -0.30    1.90
   2   0  -1   -0.30    0.70
  -2   0  -1    0.00    0.90
   2   0   1   -0.20    0.70
  -2   0  -1    0.70    0.70
   2   0   1   -0.90    0.90
   2   0   1   -0.50    0.60
   3   0   1  370.56    8.10
   3   0   1  325.27    8.30
   3   0   1  369.06    7.70
  -3   0  -1  361.06    8.00
  -3   0  -1  363.36    7.70
  -3   0  -1  354.16    8.30
   4   0   1    1.50    1.60
  -4   0  -1   -1.00    1.60
   4   0   1   -0.10    1.10
  -4   0  -1   -0.10    1.70
  -4   0  -1   -0.60    1.20
   4   0   1   -1.40    1.40
  -5   0  -1  866.21   18.40
   5   0   1  840.52   17.80
  -5   0  -1  859.51   18.20
  -5   0  -1  866.71   17.70
  -5   0  -1  862.91   21.20
   5   0   1  851.01   17.90
   5   0   1  868.91   18.10
  -6   0  -1   -0.60    1.60
   6   0   1    1.20    2.00
   6   0   1    1.40    1.90
   6   0   1   -1.80    1.60
  -6   0  -1    2.90    3.70
  -6   0  -1    0.60    2.20
  -6   0  -1   -0.20    2.00
  -7   0  -1   -3.10    2.30
  -7   0  -1   -4.30    1.90
  -7   0  -1    2.40    4.10
  -7   0  -1    1.10    2.70
   7   0   1   -0.20    2.20
   7   0   1    0.50    2.20
  -8   0  -1    3.00    2.90
   8   0   1    3.50    2.50
   8   0   1    3.40    2.50
  -8   0  -1    3.70    4.60
  -8   0  -1   -1.20    3.00
  -8   0  -1    3.40    2.10
  -9   0  -1   50.89    7.40
  -9   0  -1   66.39    4.50
   9   0   1   55.19    4.80
   9   0   1   65.09    4.90
  -9   0  -1   62.19    5.50
  -9   0  -1   71.69    6.10
  10   0   1    0.20    2.80
  10   0   1    1.70    3.10
 -10   0  -1    3.30    2.50
 -10   0  -1   -3.80    4.80
 -10   0  -1   -1.70    3.80
 -10   0  -1   -3.50    3.70
 -11   0  -1   51.69    5.20
  11   0   1   54.09    5.20
  11   0   1   48.40    5.60
 -11   0  -1   50.79    7.00
 -11   0  -1   35.40    7.60
 -11   0  -1   48.40    6.80
 -12   0  -1   -3.00    5.00
 -12   0  -1   -0.10    3.10
  12   0   1   -5.70    3.60
  12   0   1   -3.20    3.10
 -12   0  -1   -7.10    7.80
 -12   0  -1   -1.80    4.60
 -13   0  -1   36.50    9.80
 -13   0  -1   54.49    8.30
 -13   0  -1   36.50    5.80
  13   0   1   34.80    4.40
  13   0   1   39.80    5.50
 -13   0  -1   22.70    6.30
 -14   0  -1    3.50    9.50
  14   0   1   -1.10    3.30
 -14   0  -1    9.90    6.80
  14   0   1   -1.70    3.80
 -14   0  -1  -10.30    6.60
 -14   0  -1    1.20    3.70
 -15   0  -1    9.70    8.30
 -15   0  -1   18.50   10.90
 -16   0  -1    4.10    9.10
 -16   0  -1    2.50   11.80
 -17   0  -1    2.50   18.60
 -17   0  -1   34.60   11.10
 -17  -1   1   24.30   12.40
 -17  -1   1   29.60   11.20
 -17   1   1   20.50   10.00
 -17   1   1   32.80   14.00
 -16  -1   1    1.40    8.70
 -16  -1   1    0.90   11.40
 -16   1   1  -10.40   11.70
 -16   1   1   14.80    9.10
 -15  -1   1    1.40    7.90
 -15  -1   1    6.60   10.60
 -15   1   1   -8.60    6.50
  15   1  -1   -2.90    2.80
 -15   1   1   -2.90    7.10
 -15   1   1  -18.80    9.70
 -14  -1   1   -3.70    5.00
 -14  -1   1   -0.50    6.30
 -14  -1   1   -3.50    9.60
 -14  -1   1    1.60    6.30
 -14   1   1    8.00    5.10
  14   1  -1    9.60    3.60
  14   1  -1    5.50    4.10
 -14   1   1    1.20    9.80
 -14   1   1    3.80    3.20
 -14   1   1    4.00    6.30
 -13  -1   1   43.90    7.70
 -13  -1   1   35.90   10.10
 -13  -1   1   36.50    6.60
 -13  -1   1   57.99    8.20
 -13   1   1   41.10    5.60
 -13   1   1   43.70    5.00
  13   1  -1   32.70    4.70
 -13   1   1   22.60    9.00
 -13   1   1   35.20    6.00
  13   1  -1   46.00    5.80
 -12  -1   1   28.50    4.90
 -12  -1   1   13.50    8.30
 -12  -1   1   17.60    5.40
 -12  -1   1   16.80    5.60
 -12   1   1   22.00    4.60
 -12   1   1   17.40    4.60
  12   1  -1   22.50    4.00
 -12   1   1   16.80    7.80
  12   1  -1   21.20    3.70
 -12   1   1   20.50    3.20
 -11  -1   1   53.79    6.40
 -11  -1   1   40.80    7.40
 -11  -1   1   53.99    6.90
 -11  -1   1   42.10    6.70
  11   1  -1   45.60    5.30
 -11   1   1   44.50    5.70
 -11   1   1   38.00    6.10
 -11   1   1   41.00    7.90
  11   1  -1   54.19    6.00
 -11   1   1   41.70    4.40
 -10  -1   1   19.80    3.90
 -10  -1   1   10.70    4.00
 -10  -1   1   15.70    4.10
 -10  -1   1   13.30    5.10
 -10   1   1    8.20    5.50
 -10   1   1   12.80    3.60
 -10   1   1   17.00    3.50
  10   1  -1   18.30    3.30
 -10   1   1   19.90    2.70
  10   1  -1   19.00    3.60
  -9  -1   1 1265.97   27.40
  -9  -1   1 1284.67   33.10
  -9  -1   1 1276.47   27.80
  -9  -1   1 1238.88   27.30
   9   1  -1 1271.87   26.60
  -9   1   1 1242.98   26.00
  -9   1   1 1258.87   27.10
   9   1  -1 1281.97   26.80
  -9   1   1 1261.47   32.60
  -9   1   1 1256.27   26.70
  -8  -1   1   29.80    4.60
  -8  -1   1   23.00    5.40
   8  -1  -1   30.10    1.50
  -8  -1   1   32.60    4.80
  -8  -1   1   30.80    4.60
   8   1  -1   31.70    4.00
  -8   1   1   24.80    5.50
  -8   1   1   31.00    4.10
  -8   1   1   32.50    3.70
  -8   1   1   26.30    3.10
  -7  -1   1  262.87   11.30
  -7  -1   1  255.67    8.10
  -7  -1   1  266.37    7.80
   7  -1  -1  254.57    5.50
  -7  -1   1  264.17    8.00
  -7   1   1  254.57   11.70
  -7   1   1  255.97    6.70
  -7   1   1  268.57    7.00
   7   1  -1  260.87    7.30
   7   1  -1  262.47    7.40
  -6  -1   1   33.20    3.90
  -6  -1   1   26.10    4.60
  -6  -1   1   34.40    3.90
  -6  -1   1   37.60    3.60
  -6   1   1   31.70    2.80
   6   1  -1   37.90    3.70
   6   1  -1   32.10    4.00
  -6   1   1   37.50    2.80
   6   1  -1   38.90    6.10
   6   1  -1   33.60    3.20
  -6   1   1   30.30    2.50
  -6   1   1   32.90    6.10
  -5  -1   1 1908.51   39.00
  -5  -1   1 1947.21   38.80
  -5  -1   1 1955.60   39.10
  -5  -1   1 1946.51   41.70
   5   1  -1 1934.51   39.10
   5   1  -1 1907.21   38.60
  -5   1   1 1891.91   38.00
   5   1  -1 1944.81   38.70
   5   1  -1 1992.30   41.70
  -4  -1   1  444.36   12.50
  -4  -1   1  454.05   10.30
  -4  -1   1  459.45   10.50
  -4  -1   1  457.65   10.60
  -4   1   1  448.46    9.40
   4   1  -1  451.15   10.60
  -4   1   1  450.65    9.50
   4   1  -1  460.85   10.20
   4   1  -1  465.65   12.70
   4   1  -1  458.45   10.30
  -3  -1   1 3875.51   74.29
  -3  -1   1 3862.21   76.09
  -3  -1   1 3813.42   74.59
  -3  -1   1 3853.71   74.49
   3   1  -1 3657.03   74.39
   3   1  -1 3792.82   74.39
   3   1  -1 3906.71   76.19
   3   1  -1 3830.62   74.59
  -2  -1   1 2543.05   49.30
  -2  -1   1 2589.84   49.00
   2   1  -1 2234.28   49.99
  -2   1   1 2562.14   48.70
  -2   1   1 2634.94   49.30
  -1  -1  -1    0.80    1.20
  -1   1  -1   -0.30    1.10
  -1   1  -1    0.40    1.10
  -1   1  -1    2.70    1.00
  -2  -1  -1 2681.63   49.50
  -2  -1  -1 2648.54   49.30
   2  -1   1 2048.50   48.80
  -2  -1  -1 2551.64   49.60
  -2  -1  -1 2362.96   50.29
   2   1   1 2639.54   49.40
  -2   1  -1 2622.94   49.00
   2   1   1 2495.15   50.19
  -2   1  -1 2633.74   49.00
  -3  -1  -1  163.08    5.00
  -3  -1  -1  171.38    5.10
  -3  -1  -1  171.48    5.10
   3  -1   1  171.78    4.20
  -3  -1  -1  166.78    6.30
   3  -1   1  172.28    4.40
   3   1   1  166.78    5.00
   3   1   1  170.08    5.00
   3   1   1  163.88    5.10
  -3   1  -1  168.38    4.50
   3   1   1  168.68    6.60
   4  -1   1 1459.85   29.10
  -4  -1  -1 1489.95   31.90
  -4  -1  -1 1501.45   29.70
  -4  -1  -1 1462.75   29.90
   4  -1   1 1393.56   29.30
  -4  -1  -1 1451.85   29.70
   4   1   1 1489.35   29.80
   4   1   1 1463.35   29.60
  -4   1  -1 1443.66   29.30
  -4   1  -1 1485.55   29.20
   4   1   1 1463.35   29.70
   4   1   1 1464.65   31.70
  -5  -1  -1   -0.20    1.90
  -5  -1  -1    2.00    3.30
  -5  -1  -1   -1.10    2.40
   5  -1   1    1.90    1.50
   5  -1   1    1.30    1.40
  -5  -1  -1   -4.30    2.00
   5   1   1   -3.40    1.90
  -5   1  -1   -0.10    0.80
  -5   1  -1    0.70    1.70
  -5   1  -1   -0.40    1.70
   5   1   1    2.10    2.00
   5   1   1   -1.60    2.10
  -6  -1  -1  737.53   19.90
  -6  -1  -1  739.43   16.40
  -6  -1  -1  723.13   16.80
   6  -1   1  736.93   15.50
  -6  -1  -1  724.53   16.30
   6  -1   1  734.13   15.40
   6   1   1  728.83   16.20
   6   1   1  742.03   16.40
  -6   1  -1  740.73   16.00
  -6   1  -1  713.73   14.70
  -6   1  -1  738.23   16.20
   6   1   1  730.53   16.40
   7  -1   1  126.29    4.40
  -7  -1  -1  123.89    8.90
  -7  -1  -1  122.59    6.20
  -7  -1  -1  128.99    5.90
   7  -1   1  128.69    4.60
  -7  -1  -1  113.89    5.30
   7   1   1  123.49    5.60
  -7   1  -1  121.19    3.60
  -7   1  -1  129.39    5.10
   7   1   1  119.29    5.40
  -8  -1  -1 1104.49   25.40
   8  -1   1 1143.79   23.50
   8  -1   1 1127.99   23.60
  -8  -1  -1 1154.88   25.50
  -8  -1  -1 1160.98   24.70
  -8  -1  -1 1167.58   29.50
   8   1   1 1144.29   24.50
   8   1   1 1158.18   24.90
  -8   1  -1 1131.89   23.00
  -8   1  -1 1160.58   24.60
   8   1   1 1151.08   24.70
  -8   1  -1 1126.79   24.80
  -8   1  -1 1141.69   29.70
  -9  -1  -1  171.78    7.60
  -9  -1  -1  166.98   11.50
   9  -1   1  159.38    5.70
   9  -1   1  154.28    5.50
  -9  -1  -1  155.28    6.80
  -9  -1  -1  145.09    7.60
  -9   1  -1  141.89    9.40
  -9   1  -1  162.68    7.10
   9   1   1  160.58    6.80
   9   1   1  163.78    7.20
  -9   1  -1  156.48    4.80
  -9   1  -1  153.38   12.30
   9   1   1  157.58    6.80
 -10  -1  -1  154.08    8.20
 -10  -1  -1  123.69   11.10
  10  -1   1  127.19    5.50
  10  -1   1  132.09    5.20
 -10  -1  -1  125.29    7.10
 -10  -1  -1  139.19    6.90
 -10   1  -1  132.69   11.60
  10   1   1  113.19   10.20
 -10   1  -1  131.29    4.60
  10   1   1  134.29    6.80
 -10   1  -1  139.69    7.10
 -10   1  -1  125.09    7.60
  11  -1   1   -5.00    2.40
 -11  -1  -1   -1.40    4.50
  11  -1   1   -5.80    2.50
 -11  -1  -1    7.90    3.70
 -11  -1  -1    1.30    4.20
 -11  -1  -1   -1.20    6.00
 -11   1  -1    0.10    2.00
  11   1   1    3.20    3.50
  11   1   1    2.70    4.00
 -11   1  -1   -3.90    6.50
 -11   1  -1   -9.20    3.90
 -11   1  -1   -4.60    4.10
  12  -1   1   20.90    2.70
 -12  -1  -1   19.70    4.40
 -12  -1  -1   14.80    5.00
  12  -1   1   16.70    3.00
 -12  -1  -1   14.60    8.60
 -12  -1  -1   20.50    5.80
 -12   1  -1   15.00    5.20
 -12   1  -1   13.60    8.40
 -12   1  -1   27.50    5.20
  12   1   1   18.40    4.20
 -12   1  -1   21.00    3.40
  12   1   1   22.00    4.60
 -13  -1  -1    8.30    9.60
 -13  -1  -1    5.30    6.20
  13  -1   1    3.30    2.20
 -13  -1  -1   -7.00    9.40
  13   1   1    8.80    4.20
 -13   1  -1   -3.00    5.50
 -13   1  -1    8.70    2.20
 -13   1  -1    1.50    8.60
  13   1   1    1.30    4.80
 -13   1  -1    3.60    4.40
 -14  -1  -1    4.30    9.70
 -14  -1  -1   14.20   11.00
 -14  -1  -1    7.40    5.00
 -14  -1  -1    5.50    7.30
  14   1   1    1.80    4.90
 -14   1  -1    0.30    6.50
  14   1   1    7.80    4.20
 -14   1  -1    3.90   10.00
 -15  -1  -1   -8.30    7.50
 -15  -1  -1   -5.90   10.60
  15   1   1    0.10    4.20
 -15   1  -1   -1.10   11.40
 -15   1  -1    3.50    7.20
 -16  -1  -1    2.80    9.30
 -16  -1  -1   16.40   12.70
 -16   1  -1   -0.20    8.90
 -16   1  -1   16.10   12.80
 -17  -1  -1    9.10   17.50
 -17  -1  -1   32.50   11.30
 -17   1  -1   26.70   10.80
 -17  -2   1   40.70   11.30
 -17  -2   1   23.40   19.50
 -17   2   1   54.29   16.10
 -17   2   1   13.90    9.70
 -16  -2   1   12.00    9.90
 -16  -2   1   21.80   12.40
 -16   2   1   13.80   12.40
 -16   2   1    9.20    8.30
 -15  -2   1    5.00    8.20
 -15  -2   1   -4.80    7.00
 -15  -2   1   32.00   11.80
 -15   2   1   11.30   11.00
 -15   2   1    9.90    7.10
  15   2  -1   18.10    5.00
 -14  -2   1    7.50    9.40
 -14  -2   1   -8.50    6.00
 -14  -2   1    3.50    7.20
 -14   2   1    4.50    9.30
  14   2  -1    7.60    4.60
 -14   2   1   -4.90    5.00
  14   2  -1   -2.40    5.20
 -14   2   1    0.00    5.90
 -13  -2   1    5.60    8.90
 -13  -2   1   -1.10    6.50
 -13  -2   1    1.50    6.30
 -13  -2   1    0.30    5.50
  13   2  -1    2.90    5.10
 -13   2   1    6.60    4.90
 -13   2   1    1.30    8.80
  13   2  -1   -4.50    4.30
 -13   2   1    3.30    4.10
 -12  -2   1  167.28   10.30
 -12  -2   1  157.88    9.70
 -12  -2   1  154.18    9.30
 -12  -2   1  154.88   16.80
 -12   2   1  162.48    4.60
 -12   2   1  140.89    8.20
 -12   2   1  171.48    8.40
  12   2  -1  164.18    8.10
  12   2  -1  162.58    9.10
 -12   2   1  148.89    4.60
 -12   2   1  171.78   15.10
 -11  -2   1   46.50    6.80
 -11  -2   1   35.40    7.80
 -11  -2   1   48.70    5.90
 -11  -2   1   57.49    7.40
 -11   2   1   55.39    6.00
  11   2  -1   60.89    6.90
 -11   2   1   48.10    3.10
  11   2  -1   44.30    6.20
 -11   2   1   46.70    3.90
 -11   2   1   38.10    7.60
 -11   2   1   47.00    6.10
 -10  -2   1   13.00    4.20
 -10  -2   1   17.10    4.70
 -10  -2   1   12.40    6.30
 -10  -2   1   12.80    4.30
  10   2  -1   15.50    3.70
 -10   2   1   14.00    3.50
 -10   2   1   11.00    2.30
 -10   2   1   14.90    1.90
 -10   2   1   17.40    3.40
 -10   2   1    4.00    5.00
  -9  -2   1   20.30    6.00
  -9  -2   1   28.00    4.50
  -9  -2   1   24.40    4.20
  -9  -2   1   21.80    6.90
  -9   2   1   22.70    2.70
   9   2  -1   26.90    3.80
  -9   2   1   22.00    6.30
  -9   2   1   28.00    4.30
  -9   2   1   28.90    2.50
  -8  -2   1  178.18    7.80
  -8  -2   1  174.58   11.70
  -8  -2   1  177.68    7.70
  -8  -2   1  176.68    7.00
  -8   2   1  182.38    5.90
  -8   2   1  181.38    6.10
   8   2  -1  177.88    7.60
   8   2  -1  185.88    7.20
   8   2  -1  184.18   11.00
   8   2  -1  190.48    6.90
  -8   2   1  180.08    4.70
  -8   2   1  170.48    4.90
  -7  -2   1  178.98   10.90
  -7  -2   1  170.88    7.20
  -7  -2   1  177.38    6.50
  -7  -2   1  182.68    7.30
  -7   2   1  171.98    4.60
   7   2  -1  184.58    6.80
   7   2  -1  180.68    6.50
  -7   2   1  184.68    5.40
   7   2  -1  162.88    7.20
  -7   2   1  181.38    5.50
   7   2  -1  169.18   10.30
  -6  -2   1 1058.59   22.90
  -6  -2   1 1011.30   25.60
  -6  -2   1 1049.59   22.40
  -6  -2   1 1051.79   23.00
  -6   2   1 1016.40   21.20
   6   2  -1 1060.39   26.00
  -6   2   1 1013.20   20.90
  -6   2   1 1033.70   21.10
   6   2  -1 1053.49   22.50
   6   2  -1 1044.50   23.00
   6   2  -1 1049.99   22.30
  -5  -2   1   -0.30    2.30
  -5  -2   1   -4.00    2.60
  -5  -2   1    4.00    3.60
  -5  -2   1    2.10    2.60
   5   2  -1    1.20    3.30
  -5   2   1    3.30    1.10
  -5   2   1    3.90    1.20
   5   2  -1    1.20    2.40
  -5   2   1    0.90    1.60
   5   2  -1    1.20    2.50
   5   2  -1    0.00    2.30
  -4  -2   1  104.69    4.70
  -4  -2   1  117.99    5.30
  -4  -2   1  112.09    4.50
  -4  -2   1  111.49    6.60
   4   2  -1  108.99    4.70
  -4   2   1  116.89    3.10
  -4   2   1  112.49    3.40
   4   2  -1  112.09    5.40
  -4   2   1  117.89    3.10
   4   2  -1  108.79    4.50
  -4   2   1  115.49    4.90
   4   2  -1  109.39    6.50
  -3  -2   1 4231.28   83.39
  -3  -2   1 4363.06   83.29
  -3  -2   1 4280.77   85.09
   3  -2  -1 4194.48   82.69
  -3  -2   1 4327.47   83.79
   3   2  -1 4285.07   83.39
   3   2  -1 4213.68   83.29
  -3   2   1 4329.77   83.79
   3   2  -1 4260.87   83.69
   3   2  -1 4292.17   85.09
  -3   2   1 4158.48   82.69
  -2  -2   1 1186.38   24.20
   2  -2  -1 1181.88   23.90
  -2  -2   1 1196.78   25.60
  -2  -2   1 1204.38   24.60
   2  -2  -1 1192.48   24.60
  -2  -2   1 1204.38   24.30
  -2  -2   1 1196.08   23.80
   2   2  -1 1189.28   24.70
  -2   2   1 1161.78   23.30
   2   2  -1 1196.08   24.30
  -2   2   1 1187.28   23.90
   2   2  -1 1210.78   25.60
   2   2  -1 1153.78   24.10
  -2   2   1 1143.39   23.20
  -2   2   1 1197.28   24.60
  -1  -2   1  400.76    9.10
  -1  -2   1  409.76   10.30
   1  -2  -1  413.96    8.40
   1  -2  -1  403.06    9.50
  -1  -2   1  400.96    9.20
   1  -2  -1  412.46    8.50
   1  -2  -1  411.86    9.20
  -1  -2   1  397.66    8.90
  -1  -2   1  398.46    9.50
  -1   2   1  406.66    8.60
  -1   2   1  409.06    9.40
  -1   2   1  410.16    9.60
   1   2  -1  401.76    9.20
   1   2  -1  405.26    9.20
   1   2  -1  406.76   10.30
  -1   2   1  416.06    8.60
   1   2  -1  408.46    8.90
   1   2  -1  403.36    9.60
  -1  -2  -1 1506.85   30.20
  -1  -2  -1 1469.95   29.60
   1  -2   1 1470.45   29.40
  -1  -2  -1 1485.35   30.00
  -1  -2  -1 1454.05   30.20
   1  -2   1 1477.75   29.60
   1  -2   1 1428.86   29.50
  -1  -2  -1 1509.45   29.80
  -1   2  -1 1492.95   30.70
   1   2   1 1478.15   30.20
  -1   2  -1 1509.05   30.00
  -1   2  -1 1490.45   29.60
   1   2   1 1490.55   30.30
   1   2   1 1483.25   29.70
   1   2   1 1510.65   29.90
   1   2   1 1535.05   29.80
  -1   2  -1 1498.25   29.50
   2  -2   1  750.42   15.40
  -2  -2  -1  759.42   17.00
   2  -2   1  755.32   15.40
  -2  -2  -1  758.52   16.20
  -2  -2  -1  770.22   16.50
  -2  -2  -1  755.92   16.10
  -2  -2  -1  764.62   16.00
   2  -2   1  758.52   15.40
   2   2   1  770.72   17.10
   2   2   1  761.22   16.00
   2   2   1  750.82   16.40
  -2   2  -1  704.33   16.70
   2   2   1  762.02   16.20
  -2   2  -1  749.03   15.30
  -2   2  -1  765.32   15.60
   3  -2   1 2393.16   47.40
  -3  -2  -1 2481.65   48.30
  -3  -2  -1 2451.25   48.50
  -3  -2  -1 2460.85   49.70
   3  -2   1 2440.66   47.40
   3  -2   1 2368.06   47.10
  -3  -2  -1 2483.85   48.70
  -3   2  -1 2410.16   47.60
  -3   2  -1 2399.16   47.70
   3   2   1 2451.45   48.50
  -3   2  -1 2340.07   47.10
   3   2   1 2441.76   48.30
   3   2   1 2436.36   48.70
   3   2   1 2487.95   49.80
  -4  -2  -1  145.89    7.30
  -4  -2  -1  143.99    5.20
   4  -2   1  148.09    4.00
  -4  -2  -1  137.99    5.40
   4  -2   1  147.79    3.90
  -4  -2  -1  150.38    5.60
   4   2   1  151.98    6.90
  -4   2  -1  152.98    4.50
   4   2   1  140.09    5.50
   4   2   1  136.79    5.30
   4   2   1  135.29    5.40
  -4   2  -1  147.59    4.40
  -4   2  -1  146.09    3.20
  -5  -2  -1    6.80    3.40
  -5  -2  -1   13.00    2.80
   5  -2   1   13.20    1.90
  -5  -2  -1   12.80    2.80
  -5  -2  -1   12.20    2.60
   5  -2   1   14.70    2.10
   5   2   1   10.50    2.90
   5   2   1    9.10    2.50
   5   2   1    6.20    3.40
   5   2   1   12.70    2.80
  -5   2  -1   13.20    2.10
  -5   2  -1   13.40    2.00
   6  -2   1 1360.16   29.90
  -6  -2  -1 1501.65   34.40
   6  -2   1 1486.05   29.30
  -6  -2  -1 1502.35   31.20
  -6  -2  -1 1462.25   31.40
  -6  -2  -1 1516.15   31.10
  -6   2  -1 1437.66   30.20
   6   2   1 1476.45   30.80
   6   2   1 1485.55   31.10
   6   2   1 1544.65   34.40
   6   2   1 1476.75   31.20
  -6   2  -1 1499.55   30.10
  -7  -2  -1    0.70    2.80
   7  -2   1   -0.30    1.50
  -7  -2  -1    3.40    2.80
  -7  -2  -1    1.00    4.20
  -7  -2  -1    1.00    3.40
  -7   2  -1    0.00    2.20
   7   2   1    0.20    3.10
  -7   2  -1   -1.80    2.10
   7   2   1   -2.40    2.50
   7   2   1    4.90    3.10
  -8  -2  -1   59.49    5.30
  -8  -2  -1   70.79    5.70
   8  -2   1   58.49    3.10
  -8  -2  -1   63.79    9.60
  -8  -2  -1   62.99    5.90
   8   2   1   72.39    6.10
  -8   2  -1   57.09    4.70
  -8   2  -1   55.59    4.40
   8   2   1   60.39    5.30
   8   2   1   51.89    5.40
  -9  -2  -1    2.40    3.50
  -9  -2  -1    3.10    3.50
  -9  -2  -1   -2.40    3.50
   9  -2   1   -2.60    1.60
  -9  -2  -1    1.40    5.20
   9   2   1    5.90    3.60
   9   2   1   -1.80    3.40
  -9   2  -1    0.80    3.10
   9   2   1    3.00    3.50
  -9   2  -1   -2.90    3.10
  10  -2   1   49.00    2.40
  10  -2   1   49.60    2.70
 -10  -2  -1   40.20    7.40
 -10  -2  -1   53.69    6.70
 -10  -2  -1   63.39    7.40
 -10  -2  -1   62.29    7.10
 -10   2  -1   28.20    7.40
  10   2   1   61.59    6.60
  10   2   1   46.20    6.40
 -10   2  -1   51.99    6.00
 -11  -2  -1   14.20    4.60
 -11  -2  -1   14.10    7.30
 -11  -2  -1   12.60    4.50
 -11  -2  -1    5.10    5.10
  11   2   1   19.00    4.30
 -11   2  -1    5.20    7.70
 -11   2  -1   13.10    4.40
  11   2   1    7.40    4.90
 -11   2  -1   16.30    4.60
  11   2   1   20.20    4.90
 -12  -2  -1  168.88   17.40
 -12  -2  -1  161.98    9.60
 -12  -2  -1  166.58   10.50
 -12  -2  -1  157.88    9.70
  12   2   1  163.18    9.90
 -12   2  -1  165.18    9.00
 -12   2  -1  143.69    8.30
  12   2   1  157.28    8.50
 -12   2  -1  146.79   15.50
 -13  -2  -1   15.30    6.00
 -13  -2  -1   18.00    5.60
 -13  -2  -1   22.30    6.50
 -13  -2  -1   15.30    9.50
  13   2   1   24.40    6.20
 -13   2  -1   20.00    5.30
  13   2   1   20.00    4.80
 -13   2  -1   18.70    9.60
 -13   2  -1   23.00    5.80
 -14  -2  -1  158.58   19.40
 -14  -2  -1  156.08   13.10
 -14  -2  -1  171.08   11.40
 -14   2  -1  170.08   11.80
  14   2   1  129.49   10.50
  14   2   1  145.49    9.20
 -14   2  -1  138.59   19.80
 -14   2  -1  134.69   12.00
 -15  -2  -1   -8.00   11.10
 -15  -2  -1    4.00    8.90
 -15   2  -1    7.50    7.60
 -15   2  -1   -4.00   11.40
 -15   2  -1   19.10    7.00
  15   2   1    5.70    4.90
 -16  -2  -1   -0.70   12.90
 -16  -2  -1   -0.70    9.90
 -16   2  -1    9.40   13.00
 -16   2  -1    1.40    8.50
 -17  -2  -1   16.30   11.10
 -17   2  -1   32.80   10.80
 -16  -3   1    0.40   10.80
 -16  -3   1   22.70   13.70
 -16   3   1   16.20    8.30
 -16   3   1   11.80   13.00
 -15  -3   1    4.90   11.40
 -15  -3   1   -8.00    7.70
 -15  -3   1    7.20    9.00
 -15   3   1   -3.10   10.80
  15   3  -1    2.30    5.00
 -15   3   1    1.50    7.30
 -15   3   1   -5.80    7.10
 -14  -3   1   -3.60    7.30
 -14  -3   1   -3.50    6.50
 -14  -3   1  -14.20   10.00
  14   3  -1    4.00    6.70
  14   3  -1    8.60    4.70
 -14   3   1    7.80   10.00
 -14   3   1   -1.00    5.40
 -14   3   1    9.60    5.80
 -13  -3   1   90.39   15.00
 -13  -3   1   98.89   11.50
 -13  -3   1   93.89   11.10
 -13  -3   1   77.19   15.70
 -13   3   1   97.59    8.60
  13   3  -1  101.19   10.40
 -13   3   1  113.39   17.30
  13   3  -1  101.29    8.10
 -13   3   1  134.49   17.10
 -13   3   1  103.29    8.30
 -12  -3   1   41.40    9.50
 -12  -3   1   48.10    7.10
 -12  -3   1   45.50   10.70
 -12  -3   1   40.10    6.70
 -12   3   1   52.39    6.90
 -12   3   1   39.20    7.10
 -12   3   1   43.80   10.20
  12   3  -1   58.69    7.30
 -12   3   1   46.00    6.30
 -11  -3   1   41.50    9.00
 -11  -3   1   59.09    6.80
 -11  -3   1   53.09    6.70
 -11  -3   1   54.39    8.50
  11   3  -1   58.29    6.70
  11   3  -1   57.59    8.20
 -11   3   1   39.90    8.20
 -11   3   1   50.49    7.10
 -10  -3   1  227.08   10.20
 -10  -3   1  241.88   10.70
 -10  -3   1  247.08   14.10
 -10  -3   1  243.28    9.80
  10   3  -1  238.48    9.20
 -10   3   1  243.68    8.10
 -10   3   1  241.48    8.30
 -10   3   1  237.48   11.60
  10   3  -1  249.48   10.50
  10   3  -1  240.68    9.90
  10   3  -1  230.48   14.90
  -9  -3   1   -1.50    4.00
  -9  -3   1    4.00    6.80
  -9  -3   1    0.20    4.00
  -9  -3   1    4.90    4.30
   9   3  -1    4.80    4.20
   9   3  -1    2.80    3.90
  -9   3   1    0.90    1.20
  -9   3   1    2.00    2.60
  -9   3   1    1.20    1.10
  -9   3   1   -2.50    4.20
   9   3  -1    3.50    5.90
   9   3  -1    1.40    3.40
  -9   3   1   -1.40    2.50
  -8  -3   1    4.50    3.60
  -8  -3   1    2.50    5.10
  -8  -3   1    6.40    3.90
  -8  -3   1    3.50    3.50
   8   3  -1   -0.30    4.80
  -8   3   1    9.50    2.30
   8   3  -1    8.40    3.70
   8   3  -1    6.60    3.60
  -8   3   1    6.70    2.40
  -8   3   1    6.90    1.40
   8   3  -1    8.50    3.90
  -8   3   1    5.90    3.70
  -7  -3   1  225.18    8.80
  -7  -3   1  220.38    8.20
  -7  -3   1  223.68   12.20
  -7  -3   1  191.48    9.70
  -7   3   1  211.68    6.10
  -7   3   1  217.18    8.60
   7   3  -1  214.88    8.10
   7   3  -1  223.08   11.20
   7   3  -1  226.28    8.90
  -7   3   1  218.48    6.30
  -7   3   1  209.28    5.40
   7   3  -1  223.18    7.90
  -6  -3   1  337.67   10.80
  -6  -3   1  360.86   13.10
  -6  -3   1  309.17   12.80
  -6  -3   1  342.77   10.20
  -6   3   1  340.77   11.20
  -6   3   1  355.46    8.20
  -6   3   1  321.87    8.10
  -6   3   1  359.46    8.10
   6   3  -1  357.46   10.30
   6   3  -1  317.87   18.80
   6   3  -1  342.17   10.80
   6   3  -1  352.66    9.70
  -5  -3   1   -0.10    2.90
  -5  -3   1   -1.70    4.00
  -5  -3   1    2.10    2.80
  -5  -3   1    4.80    2.70
  -5   3   1    2.50    2.80
   5   3  -1    0.70    2.90
  -5   3   1    3.00    1.40
  -5   3   1    2.60    1.50
   5   3  -1    6.60    2.70
   5   3  -1    2.30    3.40
   5   3  -1    2.30    3.50
  -4  -3   1  161.68    6.80
   4  -3  -1  165.38    5.00
  -4  -3   1  156.38    6.10
  -4  -3   1  162.48    5.30
  -4  -3   1  169.98    5.90
  -4  -3   1  169.48    8.60
   4   3  -1  166.08    6.10
   4   3  -1  162.38    7.90
   4   3  -1  160.28    6.60
  -4   3   1  158.98    4.80
   4   3  -1  159.58    5.90
  -4   3   1  166.48    6.50
  -4   3   1  166.78    4.50
  -3  -3   1  146.19    6.20
  -3  -3   1  146.69    4.90
  -3  -3   1  139.99    5.50
   3  -3  -1  144.79    4.80
  -3  -3   1  136.99    7.30
  -3  -3   1  149.39    5.30
   3   3  -1  145.19    5.60
  -3   3   1  142.99    4.70
   3   3  -1  145.09    5.50
   3   3  -1  144.49    5.90
  -3   3   1  146.49    6.00
  -3   3   1  146.49    4.10
   3   3  -1  153.98    7.50
  -2  -3   1   15.30    2.30
   2  -3  -1   20.30    1.80
  -2  -3   1   15.10    2.50
  -2  -3   1   14.40    2.90
  -2  -3   1   15.70    2.70
   2  -3  -1   13.40    1.80
   2  -3  -1   17.70    2.30
  -2  -3   1   13.80    3.00
   2  -3  -1   19.60    2.90
  -2   3   1   22.10    3.90
  -2   3   1   22.90    3.00
   2   3  -1   15.80    2.50
  -2   3   1   13.20    2.20
  -2   3   1   15.30    2.40
   2   3  -1   17.00    3.10
   2   3  -1   20.10    2.90
   2   3  -1   18.80    2.70
   2   3  -1   16.50    3.00
  -1  -3   1 1534.95   32.70
  -1  -3   1 1530.05   31.40
   1  -3  -1 1551.34   30.70
   1  -3  -1 1519.75   31.50
   1  -3  -1 1552.14   31.90
  -1  -3   1 1570.04   31.30
  -1  -3   1 1543.25   31.30
  -1  -3   1 1561.64   31.90
   1   3  -1 1548.15   31.40
   1   3  -1 1561.34   31.40
   1   3  -1 1551.64   32.70
  -1   3   1 1541.65   32.00
   1   3  -1 1578.04   31.60
  -1   3   1 1534.35   31.60
  -1   3   1 1527.95   30.90
  -1   3   1 1535.55   30.90
   1   3  -1 1539.05   32.00
  -1   3   1 1579.54   31.90
   0  -3   1  627.04   13.40
   0  -3  -1  621.24   13.30
   0  -3   1  613.24   13.80
   0  -3  -1  615.24   14.20
   0  -3  -1  628.54   13.30
   0  -3  -1  623.14   14.10
   0  -3  -1  617.44   14.10
   0  -3   1  610.94   14.80
   0  -3   1  616.74   13.50
   0  -3   1  634.44   14.00
   0   3   1  620.24   13.40
   0   3   1  624.74   13.50
   0   3  -1  618.94   13.60
   0   3  -1  598.14   13.90
   0   3  -1  607.24   14.90
   0   3   1  623.14   14.10
   0   3   1  601.64   14.00
   0   3  -1  607.24   13.50
   0   3   1  608.04   14.20
   0   3  -1  613.14   13.80
   1  -3   1  541.85   11.70
  -1  -3  -1  542.15   12.50
  -1  -3  -1  520.25   12.60
  -1  -3  -1  546.95   11.90
  -1  -3  -1  521.75   12.80
   1  -3   1  531.55   12.10
   1  -3   1  536.25   11.70
  -1  -3  -1  530.75   12.10
   1  -3   1  542.05   12.60
  -1   3  -1  546.35   13.50
   1   3   1  522.05   12.80
  -1   3  -1  540.35   12.40
  -1   3  -1  535.55   11.90
   1   3   1  519.05   12.90
   1   3   1  534.55   12.40
   1   3   1  528.45   12.10
   1   3   1  528.05   12.10
  -1   3  -1  539.35   11.90
  -1   3  -1  533.05   12.10
   2  -3   1 5893.71  113.89
  -2  -3  -1 5910.01  114.49
  -2  -3  -1 5772.82  115.29
  -2  -3  -1 5833.42  114.39
  -2  -3  -1 5942.11  114.29
  -2  -3  -1 5893.41  114.99
   2  -3   1 5801.62  113.59
  -2   3  -1 5900.71  114.79
  -2   3  -1 5943.50  113.89
  -2   3  -1 5856.01  113.89
   2   3   1 5943.60  114.49
  -2   3  -1 5813.12  113.89
   2   3   1 5858.01  114.29
   2   3   1 5935.61  115.49
   2   3   1 5831.22  114.99
  -2   3  -1 5851.71  115.69
  -3  -3  -1    1.20    2.70
  -3  -3  -1    3.10    2.10
   3  -3   1    1.20    1.50
   3  -3   1    3.10    1.40
  -3  -3  -1    4.40    2.70
  -3  -3  -1    0.70    2.10
  -3  -3  -1    2.90    2.40
  -3   3  -1    3.40    1.60
   3   3   1    3.20    2.30
   3   3   1    4.20    2.80
  -3   3  -1    3.50    2.40
   3   3   1    5.30    2.90
  -3   3  -1    3.70    1.80
   3   3   1    6.70    2.40
   4  -3   1  244.18    6.40
   4  -3   1  262.77    6.20
   4  -3   1  252.37    6.20
  -4  -3  -1  270.77    9.90
  -4  -3  -1  260.07    8.50
  -4  -3  -1  258.07    8.00
  -4  -3  -1  259.37    7.60
   4   3   1  267.77    7.70
  -4   3  -1  246.88    6.10
  -4   3  -1  255.57    6.90
   4   3   1  265.07    8.00
   4   3   1  266.87    9.70
  -4   3  -1  255.47    6.80
   4   3   1  260.87    8.50
  -5  -3  -1 1283.27   27.10
  -5  -3  -1 1306.37   27.80
   5  -3   1 1273.27   25.20
  -5  -3  -1 1281.27   27.50
   5  -3   1 1231.88   25.00
   5  -3   1 1253.17   25.10
  -5  -3  -1 1241.28   29.40
   5   3   1 1271.27   27.30
   5   3   1 1299.97   29.70
  -5   3  -1 1211.78   25.00
   5   3   1 1266.77   27.60
  -5   3  -1 1279.97   26.10
  -5   3  -1 1265.17   26.00
   5   3   1 1285.57   27.10
  -6  -3  -1 2199.48   43.70
  -6  -3  -1 2120.89   43.80
   6  -3   1 2086.09   41.10
  -6  -3  -1 2187.18   44.10
   6  -3   1 2090.29   41.10
  -6  -3  -1 2118.89   46.60
   6   3   1 2107.19   43.30
   6   3   1 1914.61   44.90
   6   3   1 2129.79   46.50
   6   3   1 2146.19   44.10
  -6   3  -1 2109.89   42.30
  -6   3  -1 2091.39   42.40
   7  -3   1    3.00    1.10
  -7  -3  -1    1.90    3.20
  -7  -3  -1    6.40    4.90
  -7  -3  -1    2.10    3.90
   7  -3   1    2.50    0.90
  -7  -3  -1   -2.80    5.80
  -7   3  -1    1.40    2.30
   7   3   1   -4.40    3.40
   7   3   1    4.40    3.50
   7   3   1    0.50    4.30
  -7   3  -1    3.40    2.50
   7   3   1    0.20    3.10
  -8  -3  -1   60.09    6.30
  -8  -3  -1   51.69    5.70
  -8  -3  -1   67.19    9.80
  -8  -3  -1   53.89    6.90
  -8   3  -1   49.99    4.80
   8   3   1   52.69    6.40
  -8   3  -1   45.50    4.80
   8   3   1   55.19    9.80
   8   3   1   45.70    5.90
   8   3   1   49.70    6.50
  -9  -3  -1   11.80    4.30
  -9  -3  -1    6.00    4.00
  -9  -3  -1   12.60    4.20
  -9  -3  -1   15.80    5.80
  -9   3  -1   11.20    3.40
   9   3   1    7.40    3.80
   9   3   1    9.20    4.00
  -9   3  -1    9.30    3.20
   9   3   1   14.90    4.50
 -10  -3  -1    3.00    4.80
 -10  -3  -1   10.00    4.90
 -10  -3  -1    0.30    6.20
 -10  -3  -1   14.70    5.10
  10   3   1    2.20    4.50
  10   3   1    8.30    4.70
  10   3   1    0.20    4.00
 -10   3  -1    1.30    3.50
 -10   3  -1    3.70    3.60
 -11  -3  -1   82.09    8.20
 -11  -3  -1   80.79   15.20
 -11  -3  -1   83.29    8.90
 -11  -3  -1   88.59    9.50
  11   3   1   81.49    8.40
  11   3   1   97.99    7.40
 -11   3  -1   59.39    7.00
 -11   3  -1   66.89    7.10
  11   3   1   77.39    8.50
 -12  -3  -1   69.19    9.80
 -12  -3  -1   75.49   15.50
 -12  -3  -1   55.89    7.70
 -12  -3  -1   62.19    9.80
 -12   3  -1   50.29    7.30
 -12   3  -1   50.69   10.40
  12   3   1   61.19    8.20
  12   3   1   58.89    7.30
 -13  -3  -1   17.90    9.80
 -13  -3  -1   24.70    6.80
 -13  -3  -1    5.00    7.40
 -13   3  -1    0.60    9.00
  13   3   1   22.30    7.00
  13   3   1   12.20    5.10
 -13   3  -1   13.80    5.40
 -13   3  -1    4.30    5.70
 -14  -3  -1    5.40    8.30
 -14  -3  -1    3.70    7.30
 -14  -3  -1   22.10   10.20
 -14   3  -1   -9.80    6.20
  14   3   1   14.20    5.30
  14   3   1   15.70    7.50
 -14   3  -1  -11.10   10.00
 -14   3  -1    7.20    6.30
 -15  -3  -1    5.60   12.30
 -15  -3  -1   -3.30    9.00
  15   3   1    5.90    5.40
  15   3   1    6.40    9.50
 -15   3  -1    1.90   12.50
 -15   3  -1   -1.80    7.60
 -16  -3  -1    5.00   13.90
 -16  -3  -1  -18.80   10.20
  16   3   1    4.30    7.70
 -16   3  -1   -3.50    8.60
 -16   3  -1  -10.00   12.80
 -16  -4   1   16.50   12.20
 -16  -4   1   -0.10   10.00
 -16   4   1    8.80    8.40
 -16   4   1    7.30   13.90
 -15  -4   1   10.80   10.30
 -15  -4   1    0.50   12.40
 -15   4   1   -6.90   13.10
  15   4  -1   13.80    7.20
 -15   4   1    3.40    7.30
 -14  -4   1   -9.30    7.80
 -14  -4   1    8.70   10.80
 -14  -4   1    8.90    7.50
 -14   4   1   13.30    5.70
 -14   4   1   -1.30   11.10
  14   4  -1    4.30    5.80
 -14   4   1   11.90    5.80
 -13  -4   1    0.90    7.60
 -13  -4   1   10.60    9.60
 -13  -4   1   -7.80    7.20
  13   4  -1   29.70    7.10
 -13   4   1    9.60    9.10
  13   4  -1    5.20    5.00
 -13   4   1    2.80    4.90
 -12  -4   1   -3.80    8.00
 -12  -4   1    4.80    6.90
 -12  -4   1   13.20    6.80
 -12   4   1    2.70    4.20
 -12   4   1   -4.40    3.90
 -12   4   1  -14.20    9.20
  12   4  -1    9.60    6.40
 -12   4   1    4.90    8.80
  12   4  -1    8.10    5.10
 -11  -4   1    9.80    6.50
 -11  -4   1   26.70    8.80
 -11  -4   1   26.40    5.90
 -11  -4   1   15.60    6.70
  11   4  -1   25.50    4.30
  11   4  -1   25.80    6.10
 -11   4   1   26.50    6.20
 -11   4   1   28.80    4.20
 -11   4   1   21.70    6.50
  11   4  -1   22.60    5.90
  11   4  -1   35.30    9.20
 -10  -4   1   51.09    6.50
 -10  -4   1   53.19    8.80
 -10  -4   1   56.39   11.40
 -10  -4   1   53.19    9.00
 -10   4   1   70.49    5.70
  10   4  -1   59.29    8.00
 -10   4   1   69.19    5.60
  10   4  -1   77.79    8.30
  10   4  -1   80.99   13.60
  10   4  -1   67.09    7.10
 -10   4   1   80.39    9.70
  -9  -4   1   -0.60    4.80
  -9  -4   1   -0.70    4.90
  -9  -4   1   -0.20    4.30
  -9  -4   1   -2.30    4.90
   9   4  -1   -1.40    6.20
  -9   4   1    2.50    2.70
  -9   4   1   -2.20    1.20
  -9   4   1   -0.50    2.60
  -9   4   1   -1.30    4.80
   9   4  -1   -2.20    3.90
   9   4  -1   -2.30    4.50
   9   4  -1   -4.60    4.20
  -8  -4   1   42.40    6.10
  -8  -4   1   51.49    9.10
  -8  -4   1   48.60    6.20
  -8  -4   1   36.20    6.50
  -8   4   1   26.70    4.90
   8   4  -1   48.50    7.40
  -8   4   1   29.70    3.40
   8   4  -1   53.59    6.50
  -8   4   1   45.40    4.20
  -8   4   1   32.80    4.10
   8   4  -1   42.90    6.80
   8   4  -1   45.80    9.40
  -7  -4   1  193.08    8.50
  -7  -4   1  200.18   11.30
  -7  -4   1  180.48    7.20
  -7  -4   1  180.08    8.20
  -7  -4   1  185.48    8.70
   7   4  -1  191.98    7.70
   7   4  -1  189.38    9.10
  -7   4   1  185.68    6.10
  -7   4   1  182.58    5.90
   7   4  -1  195.88   12.10
  -7   4   1  179.28    5.40
   7   4  -1  190.98    8.60
  -7   4   1  190.18    9.30
  -6  -4   1  222.38    7.40
  -6  -4   1  213.28    8.80
  -6  -4   1  229.08    9.30
  -6  -4   1  217.58    8.10
  -6  -4   1  221.58   11.20
  -6   4   1  212.08    6.20
   6   4  -1  219.18   11.50
   6   4  -1  216.38    9.00
  -6   4   1  206.98    8.90
   6   4  -1  223.08    8.30
  -6   4   1  216.88    6.20
   6   4  -1  225.48    8.60
  -6   4   1  215.98    6.30
  -5  -4   1  201.28    8.60
  -5  -4   1  192.68    7.80
  -5  -4   1  198.38    6.80
  -5  -4   1  204.78   10.10
  -5  -4   1  186.78    7.30
   5  -4  -1  189.48    6.20
   5   4  -1  200.98    7.50
  -5   4   1  190.08    5.80
  -5   4   1  191.08    5.70
   5   4  -1  198.08    8.80
  -5   4   1  186.58    8.40
  -5   4   1  185.88    6.00
   5   4  -1  192.38   11.90
   5   4  -1  192.38    7.60
   4  -4  -1  291.97    8.00
  -4  -4   1  270.47   11.30
  -4  -4   1  276.97    8.20
  -4  -4   1  309.27   12.00
  -4  -4   1  290.17    9.00
  -4   4   1  305.77    8.00
  -4   4   1  291.97    7.30
  -4   4   1  285.67    7.40
   4   4  -1  301.97    9.20
  -4   4   1  246.98   13.80
   4   4  -1  284.37   10.00
   4   4  -1  292.67   11.50
  -3  -4   1   37.00    4.80
   3  -4  -1   36.70    3.90
   3  -4  -1   36.70    2.10
  -3  -4   1   37.50    3.70
   3  -4  -1   33.50    2.00
   3  -4  -1   31.90    4.70
  -3  -4   1   29.10    4.90
  -3  -4   1   46.60    6.20
  -3  -4   1   24.40    4.00
  -3   4   1   31.20    3.20
  -3   4   1   31.50    5.20
  -3   4   1   39.10    3.20
  -3   4   1   45.30    3.90
   3   4  -1   36.00    3.90
   3   4  -1   40.50    5.50
   3   4  -1   32.50    6.30
   3   4  -1   27.00    4.20
  -2  -4   1   36.70    3.70
  -2  -4   1   33.40    4.40
  -2  -4   1   30.80    4.40
   2  -4  -1   28.20    4.30
   2  -4  -1   36.70    4.10
  -2  -4   1   36.00    5.90
   2  -4  -1   37.30    2.70
  -2  -4   1   28.70    3.80
   2  -4  -1   33.60    2.60
  -2   4   1   29.50    3.30
   2   4  -1   26.70    3.90
   2   4  -1   26.30    4.30
   2   4  -1   29.80    5.40
   2   4  -1   34.00    3.80
  -2   4   1   32.00    4.70
  -2   4   1   30.60    4.20
  -2   4   1   38.40    4.10
   2   4  -1   29.00    4.50
  -2   4   1   31.00    3.10
  -1  -4   1  400.56   10.90
  -1  -4   1  398.86   10.30
   1  -4  -1  413.16    9.40
  -1  -4   1  406.86   10.00
   1  -4  -1  406.56    9.40
   1  -4  -1  393.86   10.90
   1  -4  -1  390.56   10.50
  -1  -4   1  395.56   10.30
  -1  -4   1  393.86   11.80
  -1   4   1  413.76    9.80
   1   4  -1  397.46   10.20
  -1   4   1  395.36   11.10
   1   4  -1  405.56   11.90
  -1   4   1  394.06    9.70
  -1   4   1  376.96   10.40
  -1   4   1  401.66   10.80
   1   4  -1  395.96   10.40
   1   4  -1  400.76   11.10
   1   4  -1  404.06   10.30
   0  -4  -1   19.00    3.00
   0  -4  -1   16.60    3.00
   0  -4  -1   13.90    2.20
   0  -4   1   13.20    2.80
   0  -4   1   11.90    2.30
   0  -4  -1   14.00    2.70
   0  -4  -1   17.20    2.40
   0  -4   1   13.20    2.60
   0  -4   1   18.40    3.40
   0  -4   1   15.00    2.70
   0   4   1   13.00    2.60
   0   4  -1   15.90    2.70
   0   4   1   15.20    2.40
   0   4  -1   19.80    3.30
   0   4   1   11.40    2.60
   0   4   1   14.00    2.60
   0   4  -1   11.60    2.80
   0   4  -1   16.80    2.70
   0   4  -1   13.60    3.20
   0   4   1   11.60    2.90
  -1  -4  -1  218.78    6.40
   1  -4   1  212.88    6.20
  -1  -4  -1  217.88    8.10
   1  -4   1  218.78    7.20
   1  -4   1  216.48    7.00
  -1  -4  -1  215.38    7.20
   1  -4   1  217.68    6.40
  -1  -4  -1  211.18    7.40
  -1  -4  -1  220.48    6.90
   1   4   1  218.88    7.00
  -1   4  -1  225.28    7.20
  -1   4  -1  209.78    6.70
   1   4   1  208.68    7.90
  -1   4  -1  217.08    7.10
   1   4   1  235.58    7.30
   1   4   1  221.08    7.90
   1   4   1  221.88    6.90
  -1   4  -1  209.18    8.00
  -1   4  -1  219.68    6.50
   2  -4   1  647.64   14.10
   2  -4   1  651.73   14.10
  -2  -4  -1  651.53   15.30
  -2  -4  -1  660.23   15.00
  -2  -4  -1  635.14   15.00
  -2  -4  -1  646.04   15.80
   2  -4   1  660.63   14.80
  -2  -4  -1  654.33   16.30
   2   4   1  628.24   15.70
  -2   4  -1  649.24   14.50
  -2   4  -1  643.54   14.80
   2   4   1  644.34   15.10
   2   4   1  634.34   16.40
   2   4   1  654.33   15.20
   2   4   1  649.14   15.20
  -2   4  -1  657.83   16.80
  -2   4  -1  626.34   14.50
  -2   4  -1  654.13   15.50
  -3  -4  -1  364.46   11.60
  -3  -4  -1  338.27    9.50
   3  -4   1  335.47    8.00
   3  -4   1  343.47    8.10
  -3  -4  -1  329.97    9.60
   3  -4   1  331.77    8.70
  -3  -4  -1  328.07    9.60
  -3  -4  -1  334.77   10.50
   3   4   1  326.37   10.50
  -3   4  -1  332.67    8.70
  -3   4  -1  330.67    8.60
   3   4   1  342.97   11.10
  -3   4  -1  319.07   11.30
  -3   4  -1  339.87   10.20
   3   4   1  325.47    9.60
  -3   4  -1  336.17    8.70
   3   4   1  328.97    9.60
  -4  -4  -1   72.99    5.20
   4  -4   1   85.99    3.60
   4  -4   1   84.69    3.50
  -4  -4  -1   65.99   10.60
   4  -4   1   91.69    4.20
  -4  -4  -1   90.49    7.40
  -4  -4  -1   83.09    5.50
   4   4   1   65.59    9.00
   4   4   1   73.49    6.40
  -4   4  -1   91.19    4.40
   4   4   1   92.69    5.80
   4   4   1   96.19    7.50
  -4   4  -1   71.89    4.50
  -4   4  -1   86.69    4.10
  -5  -4  -1 1897.81   39.80
   5  -4   1 1738.43   37.40
   5  -4   1 1850.01   37.60
   5  -4   1 1869.81   37.10
  -5  -4  -1 1904.41   39.30
  -5  -4  -1 1930.01   42.00
  -5  -4  -1 1908.21   39.40
  -5  -4  -1 1922.91   40.30
  -5   4  -1 1892.51   38.30
  -5   4  -1 1883.81   40.20
   5   4   1 1876.81   40.20
  -5   4  -1 1883.21   37.70
  -5   4  -1 1919.01   38.30
   5   4   1 1924.61   39.70
   5   4   1 1892.91   39.40
   5   4   1 1935.41   42.20
   6  -4   1  225.68    5.80
   6  -4   1  221.88    5.00
  -6  -4  -1  220.08    8.30
  -6  -4  -1  232.38   11.60
  -6  -4  -1  224.18    9.20
   6  -4   1  225.98    5.00
  -6  -4  -1  245.28    9.50
  -6  -4  -1  234.98    8.90
  -6   4  -1  236.78    9.30
   6   4   1  223.68   11.30
  -6   4  -1  226.38    5.60
   6   4   1  224.98    8.60
  -6   4  -1  222.08    7.00
   6   4   1  220.68    9.10
  -6   4  -1  228.78    7.20
   6   4   1  230.38    8.30
  -7  -4  -1   51.09    6.10
  -7  -4  -1   66.49    9.30
  -7  -4  -1   68.49    7.40
  -7  -4  -1   45.40    5.70
  -7   4  -1   55.99    4.70
  -7   4  -1   50.39    6.70
   7   4   1   64.49    8.70
   7   4   1   55.29    6.00
  -7   4  -1   60.29    4.70
   7   4   1   64.59    5.80
   7   4   1   68.89    7.20
  -8  -4  -1   54.59    6.30
  -8  -4  -1   41.90    5.80
  -8  -4  -1   62.09    6.40
  -8  -4  -1   48.70   10.00
  -8   4  -1   54.79    5.10
   8   4   1   51.19    5.80
   8   4   1   52.99    7.40
  -8   4  -1   54.99    8.00
   8   4   1   54.39    6.60
  -8   4  -1   49.80    4.90
   8   4   1   47.90   10.20
  -9  -4  -1   10.80    5.40
  -9  -4  -1   25.00    6.40
  -9  -4  -1   19.20    5.00
  -9  -4  -1   25.40    5.00
   9   4   1   24.40    5.60
   9   4   1   19.70    7.00
  -9   4  -1   23.40    5.60
   9   4   1   23.00    5.20
  -9   4  -1   23.30    3.70
   9   4   1   23.90    4.30
 -10  -4  -1  333.97   16.60
 -10  -4  -1  330.87   12.90
 -10  -4  -1  299.57   13.20
 -10  -4  -1  309.17   12.10
 -10   4  -1  308.37   10.30
  10   4   1  317.47   11.40
  10   4   1  311.07   11.90
  10   4   1  316.17   12.60
 -10   4  -1  328.77   10.50
 -11  -4  -1  271.97   12.60
 -11  -4  -1  269.77   20.50
 -11  -4  -1  274.47   12.40
 -11  -4  -1  265.97   12.90
 -11   4  -1  271.37   10.30
 -11   4  -1  245.88   10.20
  11   4   1  284.07   12.20
  11   4   1  277.07   12.40
 -11   4  -1  268.17   13.20
  11   4   1  286.27   11.00
 -12  -4  -1  199.78   12.20
 -12  -4  -1  194.78   18.30
 -12  -4  -1  227.78   13.10
 -12   4  -1  209.88   10.20
  12   4   1  231.88   11.40
  12   4   1  202.88   10.20
 -12   4  -1  208.38    9.30
  12   4   1  187.48   12.80
 -13  -4  -1   22.90    7.80
 -13  -4  -1   16.20    7.90
 -13  -4  -1   13.50   10.10
 -13   4  -1   25.50    6.20
 -13   4  -1    3.70    9.60
  13   4   1   15.50    6.60
  13   4   1   24.60    9.30
 -14  -4  -1   17.10   11.10
 -14  -4  -1   -3.20    8.70
 -14  -4  -1   10.10    8.50
  14   4   1   23.80    7.40
 -14   4  -1   14.00    6.80
 -14   4  -1   10.60   11.30
 -14   4  -1    6.20    9.90
  14   4   1    8.90    6.60
 -15  -4  -1    5.10   10.20
 -15  -4  -1   14.80   12.30
 -15   4  -1   11.20   11.90
  15   4   1   21.30    8.20
 -15   4  -1   16.90    8.00
 -16  -4  -1   11.60   12.80
 -16  -4  -1   17.80   10.70
 -16   4  -1   34.90    8.90
  16   4   1   32.50    8.10
 -16   4  -1   34.70   13.90
 -16  -5   1   12.60   11.10
 -16  -5   1    4.10   15.50
  16   5  -1   22.70    8.60
 -16   5   1   -7.60   13.10
 -16   5   1    7.10    7.00
 -15  -5   1   53.59   13.40
 -15   5   1   63.19   14.70
  15   5  -1   86.99   12.40
 -14  -5   1    3.90   10.70
 -14  -5   1    1.80    9.10
 -14   5   1   20.00   11.30
  14   5  -1   -1.00    7.50
 -13  -5   1  161.88   14.30
 -13  -5   1  139.19   17.30
 -13   5   1  131.09    8.90
 -13   5   1   94.99   19.50
  13   5  -1  134.09   12.00
 -13   5   1  109.29    8.90
 -12  -5   1   -7.30    9.10
 -12  -5   1    8.30    6.50
 -12  -5   1  -14.40    7.00
 -12   5   1    0.20    4.60
 -12   5   1    2.70    4.30
  12   5  -1   -1.00    6.90
  12   5  -1   13.10    7.30
 -11  -5   1   54.29   10.30
 -11  -5   1   70.59    7.70
 -11  -5   1   63.39   11.20
 -11  -5   1   78.09   10.70
  11   5  -1   73.69   15.00
 -11   5   1   69.89    6.80
  11   5  -1   47.80   10.50
  11   5  -1   85.59    8.80
 -11   5   1   85.09    6.90
  11   5  -1   89.89   10.70
 -10  -5   1    3.10    6.40
 -10  -5   1   -5.70    5.90
 -10  -5   1   -3.40    3.70
 -10  -5   1    0.80    8.30
 -10  -5   1   -1.00    5.20
  10   5  -1   -9.50    4.90
 -10   5   1   -1.10    3.30
 -10   5   1    0.70    3.80
  10   5  -1    4.40    5.90
 -10   5   1   -0.50    5.70
  10   5  -1    8.50    8.10
  10   5  -1   -4.30    4.50
  -9  -5   1    5.30    6.20
  -9  -5   1   -4.90    5.20
  -9  -5   1   -6.60    5.90
  -9  -5   1   -0.70    5.50
  -9  -5   1   -0.60    3.30
  -9   5   1    0.30    3.00
   9   5  -1    4.20    4.90
  -9   5   1    1.00    3.00
   9   5  -1    7.90    6.90
  -9   5   1  -10.90    5.30
   9   5  -1   -5.60    5.30
   9   5  -1   -8.00    4.00
  -8  -5   1   -0.10    4.40
  -8  -5   1    1.90    5.90
  -8  -5   1    3.80    4.90
  -8  -5   1    2.50    5.40
  -8  -5   1    4.70    3.10
  -8   5   1    3.70    2.70
   8   5  -1   -3.80    6.00
   8   5  -1    7.00    4.40
   8   5  -1   -1.00    3.80
  -8   5   1    3.10    2.20
  -8   5   1   -3.50    5.10
  -8   5   1   -1.60    2.60
   8   5  -1    3.40    4.90
  -7  -5   1  350.16   14.80
  -7  -5   1  351.96   12.60
  -7  -5   1  341.47   11.50
  -7  -5   1  352.36   11.70
  -7  -5   1  348.87   10.50
  -7   5   1  328.37   12.40
   7   5  -1  355.86   12.40
   7   5  -1  356.16   12.40
   7   5  -1  367.96   16.20
  -7   5   1  343.97    9.40
   7   5  -1  351.96   11.70
  -7   5   1  340.37    9.10
  -7   5   1  343.87    9.30
  -6  -5   1   63.09    7.20
   6  -5  -1   70.69    4.90
  -6  -5   1   66.89    9.70
  -6  -5   1   78.19    8.00
  -6  -5   1   69.49    5.60
  -6  -5   1   60.19    6.10
   6   5  -1   61.89    6.10
   6   5  -1   76.79   10.20
  -6   5   1   71.49    7.80
  -6   5   1   72.49    4.80
   6   5  -1   58.09    7.10
   6   5  -1   70.09    7.10
  -6   5   1   62.09    4.50
  -6   5   1   69.99    4.70
  -5  -5   1  433.46   13.50
  -5  -5   1  448.46   12.40
  -5  -5   1  438.16   11.70
  -5  -5   1  451.85   12.80
  -5  -5   1  459.55   15.90
   5  -5  -1  437.16   11.40
   5   5  -1  442.06   12.80
   5   5  -1  444.96   15.60
   5   5  -1  439.16   12.50
  -5   5   1  449.16   11.40
   5   5  -1  435.66   13.40
  -5   5   1  446.26   10.90
  -5   5   1  428.66   10.80
  -5   5   1  439.16   13.40
  -4  -5   1  203.28    8.70
  -4  -5   1  204.98    8.10
  -4  -5   1  184.88    7.20
  -4  -5   1  199.98   10.60
  -4  -5   1  206.48    8.10
   4  -5  -1  197.68    7.20
   4   5  -1  196.28    9.10
   4   5  -1  193.28    8.40
  -4   5   1  211.28    8.70
  -4   5   1  203.98    7.30
  -4   5   1  195.98    6.50
   4   5  -1  200.48    7.80
  -4   5   1  199.18    6.50
   3  -5  -1   87.89    5.30
  -3  -5   1   79.49    5.70
  -3  -5   1   90.69    7.70
  -3  -5   1   69.99    4.90
  -3  -5   1   75.69    6.00
   3  -5  -1   76.19    3.30
  -3  -5   1   72.99    6.60
   3  -5  -1   72.59    6.00
   3   5  -1   74.89    7.90
   3   5  -1   78.39    5.50
   3   5  -1   83.29    5.30
  -3   5   1   85.49    6.00
  -3   5   1   73.89    6.90
   3   5  -1   77.99    5.60
   3   5  -1   67.69    6.90
  -3   5   1   74.39    5.40
  -3   5   1   79.09    4.60
  -3   5   1   82.59    4.40
  -2  -5   1    5.80    3.70
  -2  -5   1   10.70    4.20
  -2  -5   1    5.40    2.70
   2  -5  -1    4.40    2.00
   2  -5  -1    4.30    3.30
  -2  -5   1    3.50    3.20
   2  -5  -1    9.90    3.00
   2  -5  -1    7.90    2.00
  -2   5   1    4.80    3.00
  -2   5   1    6.40    2.60
   2   5  -1    0.20    3.20
  -2   5   1    7.10    3.40
  -2   5   1    7.90    3.10
   2   5  -1    5.20    3.00
   2   5  -1    1.10    3.50
  -2   5   1    1.60    2.40
   2   5  -1   10.90    2.80
   2   5  -1    5.90    3.60
   1  -5  -1   49.50    5.60
   1  -5  -1   54.89    5.10
   1  -5  -1   57.99    3.80
  -1  -5   1   53.79    4.80
   1  -5  -1   53.19    3.90
  -1  -5   1   49.00    5.20
  -1  -5   1   54.79    4.50
  -1  -5   1   77.29    7.30
  -1  -5   1   55.09    4.90
  -1   5   1   66.59    6.20
  -1   5   1   55.49    4.60
  -1   5   1   64.09    4.70
  -1   5   1   54.49    4.90
   1   5  -1   58.49    5.00
   1   5  -1   47.20    5.30
   1   5  -1   45.60    5.70
   1   5  -1   54.29    6.70
  -1   5   1   57.19    5.40
   1   5  -1   56.49    4.70
   0  -5  -1    3.40    3.00
   0  -5  -1    1.00    2.40
   0  -5   1   -0.30    2.80
   0  -5   1    4.70    3.60
   0  -5  -1   -1.50    2.90
   0  -5  -1   -0.30    2.90
   0  -5   1    0.60    3.00
   0  -5   1    0.60    2.40
   0  -5  -1    0.40    2.40
   0  -5   1    3.40    2.70
   0   5   1    3.60    2.90
   0   5   1   -3.10    3.50
   0   5  -1    4.70    2.70
   0   5  -1   -1.70    2.50
   0   5  -1    0.30    3.00
   0   5  -1    2.90    3.40
   0   5  -1    5.20    3.00
   0   5   1    5.40    3.10
   0   5   1   -1.50    2.60
   0   5   1    1.50    2.70
  -1  -5  -1   39.50    6.10
   1  -5   1   29.70    3.80
   1  -5   1   24.40    3.90
   1  -5   1   28.00    4.60
   1  -5   1   22.00    3.70
  -1  -5  -1   24.30    3.80
  -1  -5  -1   24.90    4.10
  -1  -5  -1   23.80    3.40
   1   5   1   26.30    3.80
   1   5   1   31.10    4.80
   1   5   1   30.30    3.70
  -1   5  -1   32.40    5.10
  -1   5  -1   26.00    3.80
  -1   5  -1   42.70    6.60
   1   5   1   25.90    4.20
   1   5   1   33.20    4.70
  -1   5  -1   28.60    5.00
  -1   5  -1   30.30    4.40
   2  -5   1   36.20    3.60
  -2  -5  -1   41.30    5.90
  -2  -5  -1   32.50    5.50
   2  -5   1   31.20    4.80
  -2  -5  -1   36.10    5.00
  -2  -5  -1   31.20    5.10
   2  -5   1   38.90    3.80
  -2   5  -1   44.00    6.70
   2   5   1   34.80    4.80
  -2   5  -1   42.30    4.50
   2   5   1   33.00    5.40
  -2   5  -1   32.60    4.40
  -2   5  -1   34.20    4.90
   2   5   1   50.59    5.10
   2   5   1   40.20    6.10
   2   5   1   32.80    5.10
  -3  -5  -1   98.29    6.30
  -3  -5  -1   87.49    6.00
   3  -5   1   94.39    4.30
  -3  -5  -1   95.39    6.50
  -3  -5  -1  106.39    8.00
   3  -5   1   95.49    4.50
   3  -5   1   85.99    5.30
  -3  -5  -1   93.09    5.40
  -3   5  -1   93.79    5.10
  -3   5  -1   86.79    6.60
   3   5   1   97.09    7.80
  -3   5  -1   90.29    7.80
   3   5   1   98.09    6.50
   3   5   1   95.59    5.70
  -3   5  -1   93.89    5.10
  -3   5  -1   97.19    5.40
   3   5   1   95.89    6.70
  -4  -5  -1    4.30    4.00
  -4  -5  -1   -6.10    3.90
  -4  -5  -1   -0.40    3.30
   4  -5   1   -0.10    1.90
   4  -5   1    2.40    1.90
   4  -5   1   -1.40    2.50
  -4  -5  -1   -0.80    3.00
  -4  -5  -1    2.20    2.90
   4   5   1    1.80    4.00
   4   5   1   -0.90    3.10
  -4   5  -1   -0.10    2.60
   4   5   1    0.80    3.40
  -4   5  -1    7.40    3.90
  -4   5  -1   -0.20    2.60
  -4   5  -1    0.90    2.60
   4   5   1    8.00    4.20
  -4   5  -1   -3.10    3.10
  -5  -5  -1   78.29    5.80
  -5  -5  -1   78.29    6.90
   5  -5   1   73.89    4.70
  -5  -5  -1   70.59    8.50
   5  -5   1   76.59    3.40
  -5  -5  -1   82.89    6.20
  -5  -5  -1   88.59    6.50
   5   5   1   75.99    8.90
   5   5   1   81.99    6.60
  -5   5  -1   75.19    4.80
  -5   5  -1   87.19    5.20
  -5   5  -1   68.79    7.10
  -5   5  -1   78.99    4.60
   5   5   1   76.19    6.20
   5   5   1   82.89    7.60
  -6  -5  -1  177.88    8.90
  -6  -5  -1  193.98   11.70
  -6  -5  -1  185.38    8.70
   6  -5   1  169.48    6.10
  -6  -5  -1  168.08    9.10
  -6  -5  -1  179.38    8.10
   6   5   1  184.58    8.10
   6   5   1  180.38    8.40
   6   5   1  170.18   11.10
  -6   5  -1  164.48    5.80
   6   5   1  188.98    9.20
  -6   5  -1  171.18    9.40
  -6   5  -1  183.88    6.80
  -6   5  -1  178.98    6.90
  -7  -5  -1   61.29    6.60
  -7  -5  -1   63.19   10.30
  -7  -5  -1   70.39    8.50
  -7  -5  -1   71.59    6.30
  -7  -5  -1   54.59    6.40
   7   5   1   76.69   10.80
  -7   5  -1   68.09    8.30
   7   5   1   58.59    7.80
   7   5   1   62.99    8.00
  -7   5  -1   70.49    5.10
  -7   5  -1   72.39    5.40
  -7   5  -1   72.19    5.20
   7   5   1   66.29    6.50
  -8  -5  -1   73.89    8.30
  -8  -5  -1   77.59    6.90
  -8  -5  -1   59.19    7.70
  -8  -5  -1   63.19   10.50
  -8  -5  -1   54.19    8.90
  -8   5  -1   61.89    9.20
   8   5   1   68.69   11.90
  -8   5  -1   74.79    5.70
   8   5   1   62.09    7.60
   8   5   1   60.19    6.50
   8   5   1   56.69    7.50
  -9  -5  -1   -3.90    6.10
  -9  -5  -1    8.50    5.20
  -9  -5  -1    3.30    3.90
  -9  -5  -1   -1.80    6.70
  -9  -5  -1   -0.60    5.40
   9   5   1    3.60    6.60
  -9   5  -1    0.60    5.60
   9   5   1    3.10    5.40
   9   5   1   -1.00    5.60
  -9   5  -1    0.90    3.60
  -9   5  -1    5.90    3.80
   9   5   1    0.50    4.00
 -10  -5  -1   78.39    9.50
 -10  -5  -1   75.49   11.00
 -10  -5  -1   67.59   13.10
 -10  -5  -1   71.09    8.30
 -10   5  -1   69.89    6.80
  10   5   1   69.39    8.60
  10   5   1   79.09   14.80
 -10   5  -1   74.89   10.70
  10   5   1   87.99    9.40
  10   5   1   84.89   10.40
 -10   5  -1   69.49    7.00
 -11  -5  -1   78.79   11.20
 -11  -5  -1   49.90   10.40
 -11  -5  -1   66.49    8.80
  11   5   1   71.79   11.30
 -11   5  -1   70.19    7.80
 -11   5  -1   74.69    7.20
  11   5   1   86.39   10.90
  11   5   1   75.19   12.70
 -12  -5  -1    3.50    7.50
 -12  -5  -1    7.40    7.30
 -12  -5  -1   -7.20    8.40
  12   5   1   -6.80    6.70
 -12   5  -1   -3.60    3.90
 -12   5  -1    0.40    5.30
  12   5   1   -1.10    5.80
 -13  -5  -1   -8.00    9.90
 -13  -5  -1  -12.00    8.30
 -13   5  -1   -0.70    6.10
  13   5   1   -1.60    7.50
  13   5   1   11.00    7.00
 -13   5  -1   -2.50    4.70
 -14  -5  -1   21.10   12.10
 -14  -5  -1   27.00   11.00
  14   5   1   34.80    8.50
 -14   5  -1   20.50   12.90
 -15  -5  -1    0.70   11.70
 -15  -5  -1   -4.90    9.10
 -15   5  -1  -15.90   12.70
  15   5   1    0.00    8.40
 -15   5  -1    2.90    7.90
 -15  -6   1   21.50   10.00
 -15  -6   1   16.80   13.80
  15   6  -1   22.90    9.70
 -15   6   1   17.70   14.80
 -14  -6   1   30.10   13.10
 -14  -6   1   55.89   10.70
 -14  -6   1   36.40    6.20
 -14   6   1   37.60    6.50
  14   6  -1   41.50    9.30
 -14   6   1   40.70   13.90
 -13  -6   1   26.90    5.40
 -13  -6   1    4.40   11.00
 -13  -6   1   31.40    9.70
  13   6  -1   31.60    8.20
 -13   6   1   25.10    7.00
 -13   6   1   17.60    5.50
  13   6  -1   37.00    9.10
 -12  -6   1   31.30   10.80
 -12  -6   1   81.19    8.80
 -12  -6   1   70.49   11.40
  12   6  -1   46.60    7.80
 -12   6   1   75.29    7.70
 -12   6   1   49.10    7.80
  12   6  -1   60.79    9.70
 -11  -6   1   26.50   10.00
 -11  -6   1   34.90    5.30
 -11  -6   1   32.20    7.90
  11   6  -1   22.00    6.80
 -11   6   1   12.80    4.50
 -11   6   1   28.40    4.80
  11   6  -1   20.60    7.30
 -10  -6   1   26.40    4.70
 -10  -6   1   22.20    6.90
 -10  -6   1   22.20    8.60
 -10  -6   1   17.50    7.40
 -10   6   1   22.90    4.40
 -10   6   1   30.70    4.30
  10   6  -1   23.10    6.60
  10   6  -1   30.10    8.90
  10   6  -1   19.30    6.90
  10   6  -1   21.80    6.10
 -10   6   1   20.90    4.30
  -9  -6   1   -7.80    6.10
  -9  -6   1    2.80    3.70
  -9  -6   1   -3.00    6.40
  -9  -6   1   -6.60    6.80
   9   6  -1   -6.00    5.60
   9   6  -1    3.70    8.10
  -9   6   1   -0.40    3.40
   9   6  -1   -2.50    7.20
  -9   6   1    5.10    2.60
  -9   6   1    0.70    5.80
  -8  -6   1  123.39   13.40
  -8  -6   1  113.39   14.30
  -8  -6   1  117.99   10.40
  -8  -6   1  136.49    7.50
  -8  -6   1  151.88   12.30
  -8   6   1  132.79   11.30
   8   6  -1  134.09    9.20
  -8   6   1  139.89    6.20
   8   6  -1  134.69   14.60
   8   6  -1  133.99   10.70
   8   6  -1  140.99   10.50
  -8   6   1  140.49    6.60
  -8   6   1  138.79    6.90
  -7  -6   1   -3.50    5.80
  -7  -6   1   -1.00    3.20
  -7  -6   1   -8.90    5.00
   7  -6  -1    2.40    3.00
  -7  -6   1   -4.30    5.90
   7   6  -1   -0.20    4.80
   7   6  -1    3.10    6.10
  -7   6   1   -3.90    2.90
   7   6  -1    5.00    4.20
  -7   6   1    0.60    5.20
  -7   6   1    2.20    3.00
   7   6  -1   -1.60    4.70
  -7   6   1    3.00    2.90
  -6  -6   1   26.90    6.20
   6  -6  -1   34.10    5.30
  -6  -6   1   33.70    5.40
  -6  -6   1   45.20    7.80
  -6  -6   1   43.70    5.90
  -6  -6   1   38.30    5.60
  -6   6   1   41.00    5.00
   6   6  -1   45.10    6.10
  -6   6   1   41.50    5.00
   6   6  -1   32.20    5.60
  -6   6   1   30.90    5.50
   6   6  -1   31.40    6.70
  -6   6   1   30.90    5.40
   6   6  -1   48.50    7.30
  -5  -6   1   49.90    6.10
  -5  -6   1   55.69    7.50
   5  -6  -1   59.29    5.90
  -5  -6   1   53.79    7.10
  -5  -6   1   56.09    9.90
  -5  -6   1   48.00    5.80
   5   6  -1   66.09    7.10
  -5   6   1   68.89    8.60
  -5   6   1   47.00    7.70
  -5   6   1   55.99    5.20
   5   6  -1   43.30    6.70
  -5   6   1   55.99    5.20
  -5   6   1   66.09    5.80
   5   6  -1   60.29    6.20
   5   6  -1   59.89    7.50
  -4  -6   1    3.00    4.00
  -4  -6   1    1.40    4.50
  -4  -6   1    0.50    3.00
  -4  -6   1   13.60    5.30
   4  -6  -1    3.30    1.40
   4  -6  -1    1.70    1.30
   4  -6  -1   -1.70    3.20
  -4  -6   1    1.10    4.10
   4   6  -1    2.30    4.70
  -4   6   1    1.40    3.80
  -4   6   1   -1.50    2.70
   4   6  -1    3.30    4.70
  -4   6   1   -2.60    2.80
   4   6  -1    4.40    4.00
   4   6  -1    5.00    3.70
  -4   6   1    1.70    3.30
  -4   6   1    1.00    3.90
  -3  -6   1    9.90    3.50
   3  -6  -1   12.60    2.20
   3  -6  -1   12.80    2.20
  -3  -6   1   11.40    3.80
  -3  -6   1   10.20    4.70
  -3  -6   1   11.80    4.40
  -3  -6   1    9.70    3.30
   3  -6  -1   10.10    3.70
   3  -6  -1    9.10    3.90
   3   6  -1    7.40    3.60
   3   6  -1   13.50    3.90
   3   6  -1    9.30    4.90
   3   6  -1    6.60    4.60
   3   6  -1   15.40    3.50
  -3   6   1   11.30    4.40
  -3   6   1   11.60    4.90
  -3   6   1   12.60    3.30
  -3   6   1    8.80    3.70
  -3   6   1   12.50    3.10
   2  -6  -1   18.00    2.60
  -2  -6   1   12.20    3.70
   2  -6  -1   19.00    2.70
  -2  -6   1   13.10    3.50
   2  -6  -1   15.10    4.10
  -2  -6   1   17.60    4.20
  -2  -6   1   17.40    4.90
  -2  -6   1    8.60    4.10
   2  -6  -1   12.60    3.80
  -2   6   1   15.20    4.10
  -2   6   1   12.00    3.90
   2   6  -1    8.10    3.50
  -2   6   1   14.30    3.30
  -2   6   1   16.70    4.30
   2   6  -1    9.10    4.30
  -2   6   1   18.40    3.40
   2   6  -1   12.50    3.70
   2   6  -1   14.20    4.70
   2   6  -1   15.10    3.50
  -1  -6   1   20.80    4.80
   1  -6  -1   18.70    2.90
   1  -6  -1   19.70    3.10
   1  -6  -1   22.50    4.10
  -1  -6   1   22.30    3.70
   1  -6  -1   17.50    3.70
  -1  -6   1   21.20    3.70
  -1  -6   1   23.90    4.60
  -1  -6   1   24.20    3.60
  -1   6   1   20.40    4.10
   1   6  -1   20.30    4.10
  -1   6   1   14.20    4.00
  -1   6   1   18.60    4.30
   1   6  -1   18.90    3.60
  -1   6   1   18.10    4.50
   1   6  -1   21.80    4.30
   1   6  -1    9.80    7.00
  -1   6   1   19.30    3.50
   0  -6   1  142.69    6.60
   0  -6  -1  147.09    6.40
   0  -6  -1  146.99    8.40
   0  -6   1  161.98    9.00
   0  -6   1  146.19    7.90
   0  -6  -1  136.69    7.80
   0  -6   1  149.79    7.40
   0  -6  -1  149.69    7.90
   0  -6  -1  152.88    6.30
   0   6  -1  129.79    8.00
   0   6   1  146.09    8.70
   0   6  -1  148.49    7.50
   0   6  -1  150.98    7.30
   0   6   1  138.09    6.50
   0   6   1  145.09    7.80
   0   6   1  149.39    6.70
   0   6   1  144.19    8.20
   0   6  -1  146.19    6.70
   1  -6   1   67.69    5.10
  -1  -6  -1   79.79    6.60
  -1  -6  -1   83.39    7.90
  -1  -6  -1   71.09    6.30
   1  -6   1   82.39    6.40
   1  -6   1   79.79    5.20
  -1  -6  -1   73.59    5.40
  -1  -6  -1   76.29    5.80
   1   6   1   81.69    5.80
  -1   6  -1   72.89    6.80
  -1   6  -1   78.89    6.10
   1   6   1   84.19    6.60
   1   6   1   75.49    6.10
  -1   6  -1   68.89    9.20
  -1   6  -1   80.79    5.90
   1   6   1   83.09    7.40
  -1   6  -1   76.29    6.40
   1   6   1   84.19    6.70
   2  -6   1   45.20    4.40
   2  -6   1   36.20    4.40
  -2  -6  -1   38.90    7.70
  -2  -6  -1   36.60    5.10
  -2  -6  -1   48.70    5.70
  -2  -6  -1   43.00    6.80
  -2  -6  -1   37.70    5.40
   2  -6   1   40.40    6.40
   2   6   1   49.40    7.70
  -2   6  -1   37.40    5.30
   2   6   1   40.10    6.90
   2   6   1   41.10    5.10
   2   6   1   41.30    5.50
  -2   6  -1   48.30    5.30
   2   6   1   43.60    6.00
  -2   6  -1   47.30    5.80
  -2   6  -1   37.50    5.20
  -2   6  -1   41.10    5.60
   3  -6   1   42.30    4.30
  -3  -6  -1   50.89    6.50
  -3  -6  -1   46.10    6.20
   3  -6   1   33.50    5.30
  -3  -6  -1   45.10    8.30
  -3  -6  -1   32.50    5.60
   3  -6   1   35.40    4.00
  -3  -6  -1   44.80    5.80
   3   6   1   37.90    6.00
   3   6   1   42.40    6.50
   3   6   1   39.10    5.80
   3   6   1   37.50    6.40
  -3   6  -1   37.00    7.70
  -3   6  -1   37.90    5.50
   3   6   1   37.10    6.10
  -3   6  -1   38.80    6.00
  -3   6  -1   31.30    5.00
  -3   6  -1   37.20    5.80
  -4  -6  -1  155.58   10.70
   4  -6   1  148.09    7.10
  -4  -6  -1  146.09    7.60
   4  -6   1  151.68    5.50
  -4  -6  -1  154.78    7.40
  -4  -6  -1  151.38    9.20
   4  -6   1  153.08    5.50
  -4  -6  -1  143.39    7.80
  -4   6  -1  154.38   10.20
   4   6   1  155.98    7.50
  -4   6  -1  154.18    8.50
  -4   6  -1  139.59    9.80
   4   6   1  136.29    8.00
   4   6   1  150.58   10.30
  -4   6  -1  152.98    6.80
   4   6   1  139.89    8.50
  -4   6  -1  149.99    7.00
  -5  -6  -1    1.20    4.60
  -5  -6  -1    3.40    3.60
  -5  -6  -1    0.10    5.40
  -5  -6  -1    5.30    4.00
   5  -6   1   -3.80    2.90
  -5  -6  -1    1.70    4.90
   5  -6   1    2.60    2.00
   5  -6   1   -0.10    1.80
  -5   6  -1    4.80    4.40
   5   6   1   -1.70    3.90
   5   6   1    0.00    4.30
  -5   6  -1    3.20    3.70
   5   6   1    0.50    4.20
   5   6   1    0.50    4.70
  -5   6  -1   -3.50    4.60
  -5   6  -1   -0.10    3.10
  -5   6  -1   -1.50    2.90
  -6  -6  -1   93.99   10.60
  -6  -6  -1   69.79    7.00
  -6  -6  -1   80.79    7.20
   6  -6   1   76.99    5.60
  -6  -6  -1   72.89    8.40
  -6  -6  -1   75.79    8.20
  -6   6  -1   82.89    5.50
  -6   6  -1   86.49    6.20
  -6   6  -1   86.79    6.20
   6   6   1   82.99   10.40
   6   6   1   81.99    8.10
   6   6   1   74.49    7.00
  -6   6  -1   82.99    9.00
   6   6   1   89.19    8.70
  -7  -6  -1  219.08    9.60
  -7  -6  -1  222.58   13.20
  -7  -6  -1  204.48   11.30
   7  -6   1  214.08    7.30
  -7  -6  -1  212.48   10.70
  -7  -6  -1  250.37   10.40
   7   6   1  225.08   10.20
  -7   6  -1  223.88    8.70
   7   6   1  214.48   10.60
   7   6   1  215.68   10.50
  -7   6  -1  218.98   11.30
  -7   6  -1  220.48    8.20
  -7   6  -1  227.48    7.20
   7   6   1  220.08   14.20
  -8  -6  -1  233.08   13.30
  -8  -6  -1  255.97   14.60
  -8  -6  -1  239.38   10.00
   8   6   1  230.28   10.30
   8   6   1  224.68   11.50
  -8   6  -1  229.18    8.90
   8   6   1  239.08   12.40
  -8   6  -1  236.38    9.10
  -8   6  -1  228.68    6.60
   8   6   1  230.48   15.70
  -9  -6  -1   73.39   11.10
  -9  -6  -1   81.89    8.10
  -9  -6  -1   73.09   10.30
  -9  -6  -1   92.89    9.60
  -9   6  -1   80.89    7.10
  -9   6  -1   76.59    7.20
   9   6   1   92.99   15.10
   9   6   1   69.09    9.00
   9   6   1   92.29    9.60
 -10  -6  -1   -0.70    8.10
 -10  -6  -1   -1.20    7.00
 -10  -6  -1    6.70    6.20
 -10  -6  -1    0.20    4.20
  10   6   1    2.60    8.30
 -10   6  -1    2.50    4.10
 -10   6  -1   -4.70    4.30
  10   6   1    8.80    6.50
  10   6   1   17.30    6.90
 -11  -6  -1    4.20    4.70
 -11  -6  -1    9.90    9.00
 -11  -6  -1    7.50    7.00
  11   6   1    6.20    7.40
  11   6   1    4.20    5.80
 -11   6  -1   14.20    5.30
 -11   6  -1   -1.90    4.20
 -12  -6  -1    7.80    5.40
 -12  -6  -1   15.70    8.70
 -12  -6  -1   20.40   10.60
 -12   6  -1   21.80    5.00
  12   6   1    6.20    7.30
  12   6   1   10.50    7.90
 -12   6  -1    7.20    5.90
 -13  -6  -1    5.70    9.60
 -13  -6  -1   -2.80   10.30
 -13  -6  -1    8.60    6.00
  13   6   1   -3.60    7.90
  13   6   1    2.80    8.60
 -13   6  -1   -5.00    8.90
 -14  -6  -1   11.60   13.00
 -14  -6  -1   13.40   10.30
 -14  -6  -1    5.00    6.90
 -14   6  -1   11.60    7.80
  14   6   1    5.60   10.80
  14   6   1   22.80    9.30
 -15  -6  -1  -14.10   12.90
 -15  -6  -1    7.50    7.50
  15   6   1    3.20    9.50
 -15   6  -1  -11.50   11.90
 -14  -7   1  -18.00    9.40
 -14  -7   1  -13.20   13.60
 -14   7   1   -7.10    6.10
  14   7  -1    3.50    9.90
 -14   7   1   -6.30   14.60
 -13  -7   1  -18.20    8.10
 -13  -7   1   -1.40   12.60
 -13  -7   1   14.80    4.80
  13   7  -1    6.20    8.50
  13   7  -1   13.20    9.60
 -13   7   1    6.10    5.20
 -12  -7   1   26.70   11.40
 -12  -7   1   37.50   10.20
 -12  -7   1   31.10    5.40
  12   7  -1   19.20    9.50
 -12   7   1   29.10    7.30
  12   7  -1   32.20    8.30
 -12   7   1   27.90    5.90
 -11  -7   1  241.48   14.10
 -11  -7   1  239.18   11.10
 -11  -7   1  239.28   20.00
 -11   7   1  229.48   10.50
  11   7  -1  231.18   13.50
 -11   7   1  242.98   10.40
  11   7  -1  254.47   16.10
 -10  -7   1   12.30    7.10
 -10  -7   1   19.50    9.30
 -10  -7   1   23.80    5.10
  10   7  -1   27.20    6.80
 -10   7   1   20.60    4.90
 -10   7   1   28.40    4.20
 -10   7   1   29.30    4.90
  10   7  -1   28.60    8.60
  -9  -7   1   32.80    8.00
  -9  -7   1   44.50   10.30
  -9  -7   1   41.60    7.40
  -9   7   1   37.50    4.80
  -9   7   1   48.90    5.40
   9   7  -1   41.00    9.70
  -9   7   1   34.40    5.20
   9   7  -1   35.10    6.90
   9   7  -1   46.60    8.60
  -8  -7   1    9.40    4.00
  -8  -7   1    6.00    6.80
  -8  -7   1    6.20    7.30
  -8  -7   1   -1.90    6.50
  -8   7   1    5.10    3.70
   8   7  -1  -10.80    8.50
  -8   7   1   11.80    4.20
   8   7  -1   12.10    6.70
   8   7  -1    3.00    8.30
   8   7  -1    5.40    7.10
  -8   7   1   12.30    3.80
  -7  -7   1   83.29    9.80
  -7  -7   1  103.49   10.50
  -7  -7   1  103.89    7.90
  -7  -7   1   94.99   12.40
   7  -7  -1  109.99    7.50
  -7   7   1  109.69    7.10
   7   7  -1   91.09    8.80
   7   7  -1   83.89    9.70
   7   7  -1   83.99   14.60
  -7   7   1   83.29    6.80
  -7   7   1   97.09    6.70
  -7   7   1  130.89   12.20
  -6  -7   1  209.38   11.90
  -6  -7   1  191.38   10.20
  -6  -7   1  222.18   11.30
  -6  -7   1  212.58    9.30
  -6   7   1  206.08   13.30
  -6   7   1  217.28    9.10
  -6   7   1  216.88    8.70
  -6   7   1  193.48   12.30
   6   7  -1  218.48   12.50
  -6   7   1  213.78    8.50
   6   7  -1  223.88   14.90
   6   7  -1  209.98   10.00
   6   7  -1  167.98   14.40
  -5  -7   1  105.29    8.50
   5  -7  -1   83.29    7.60
  -5  -7   1   89.99    7.80
  -5  -7   1   97.49   11.50
  -5  -7   1   96.69    9.40
  -5  -7   1   89.19    7.30
   5   7  -1   96.69   12.20
   5   7  -1  115.29    9.70
  -5   7   1   93.89   10.50
   5   7  -1   95.09    8.70
   5   7  -1   81.19    7.30
  -5   7   1   79.89    7.40
  -5   7   1   91.69    6.40
  -5   7   1   86.49    6.30
  -5   7   1   80.79    8.90
  -4  -7   1  482.35   14.10
  -4  -7   1  466.05   14.10
  -4  -7   1  468.75   14.50
   4  -7  -1  478.45   10.70
  -4  -7   1  475.45   16.30
  -4  -7   1  522.95   18.30
   4  -7  -1  477.35   14.20
  -4   7   1  494.55   13.50
   4   7  -1  477.45   18.20
   4   7  -1  490.85   15.10
  -4   7   1  487.65   13.20
  -4   7   1  478.15   16.80
   4   7  -1  509.65   14.90
  -4   7   1  492.85   16.20
   4   7  -1  508.05   16.10
  -4   7   1  474.45   14.40
   3  -7  -1   18.40    2.80
  -3  -7   1   14.80    4.00
   3  -7  -1   19.80    4.50
  -3  -7   1   12.60    5.20
   3  -7  -1   14.70    4.10
  -3  -7   1   20.50    4.90
   3  -7  -1   15.70    2.70
  -3  -7   1   20.20    5.80
  -3  -7   1   20.60    4.80
  -3   7   1   23.40    4.30
   3   7  -1    8.90    4.90
   3   7  -1   19.40    4.40
  -3   7   1   18.40    3.80
   3   7  -1   13.30    4.20
  -3   7   1   16.10    4.40
  -3   7   1   13.30    5.10
  -3   7   1   16.20    4.90
   3   7  -1   12.30    5.90
   3   7  -1   11.20    4.70
  -2  -7   1   38.80    6.60
  -2  -7   1   40.40    5.20
  -2  -7   1   49.70    6.60
   2  -7  -1   44.10    4.60
   2  -7  -1   40.00    4.90
   2  -7  -1   34.20    5.20
  -2  -7   1   46.20    9.60
   2  -7  -1   47.10    7.20
  -2  -7   1   46.60    7.30
  -2   7   1   33.00    5.30
   2   7  -1   35.30    5.90
   2   7  -1   29.80    4.70
  -2   7   1   36.50    5.60
   2   7  -1   36.60    6.10
  -2   7   1   46.90    6.00
   2   7  -1   46.20    5.80
   2   7  -1   44.80    6.80
  -2   7   1   37.20    4.70
  -2   7   1   40.20    6.90
   1  -7  -1   51.09    6.50
  -1  -7   1   56.49    5.60
   1  -7  -1   51.79    5.30
  -1  -7   1   43.00    8.60
   1  -7  -1   51.29    7.50
   1  -7  -1   62.19    7.50
  -1  -7   1   60.79    6.40
  -1  -7   1   56.29    6.30
  -1  -7   1   59.59    7.90
  -1   7   1   50.39    6.60
   1   7  -1   50.09    7.20
  -1   7   1   61.59    6.30
  -1   7   1   70.99    7.50
  -1   7   1   56.09    7.90
  -1   7   1   51.69    8.50
   1   7  -1   55.49    7.60
   1   7  -1   60.79    6.60
   1   7  -1   51.99    6.80
   1   7  -1   51.59    7.30
   0  -7   1   -4.20    3.40
   0  -7  -1   -3.50    3.90
   0  -7  -1   -6.70    3.80
   0  -7   1   -2.60    4.10
   0  -7   1   -5.50    3.60
   0  -7  -1   -5.50    3.30
   0  -7   1   -3.00    4.20
   0  -7  -1   -4.40    3.20
   0  -7  -1   -2.10    4.00
   0  -7   1   -2.20    3.60
   0   7  -1    0.80    3.80
   0   7  -1   -2.50    3.80
   0   7  -1   -2.80    4.00
   0   7   1   -5.60    4.30
   0   7   1   -1.00    4.90
   0   7  -1    1.90    4.70
   0   7   1   -1.00    3.70
   0   7   1   -5.70    4.20
   0   7   1   -6.50    3.50
   0   7  -1   -2.80    3.80
  -1  -7  -1  136.49    9.60
   1  -7   1  136.59    7.10
   1  -7   1  146.39    8.60
  -1  -7  -1  143.39    7.50
  -1  -7  -1  145.59    7.50
  -1  -7  -1  141.59    8.50
  -1  -7  -1  135.59    8.60
   1  -7   1  144.49    6.80
   1  -7   1  144.99    8.80
  -1   7  -1  150.08    8.30
   1   7   1  147.29    8.70
   1   7   1  133.39    9.10
   1   7   1  134.29   10.20
  -1   7  -1  137.89    8.40
  -1   7  -1  138.99    8.80
   1   7   1  141.49    8.00
  -1   7  -1  139.39    7.70
  -1   7  -1  140.19   10.50
   1   7   1  133.09    7.80
  -2  -7  -1   90.79    7.30
  -2  -7  -1   85.89    9.30
  -2  -7  -1   62.29    8.50
  -2  -7  -1   79.69    7.10
  -2  -7  -1   80.89    7.00
   2  -7   1   85.59    5.90
   2  -7   1   82.79    7.50
  -2   7  -1   73.89    7.50
   2   7   1   81.39    7.90
  -2   7  -1   65.99    7.00
   2   7   1   84.59    7.30
  -2   7  -1   84.79    7.10
   2   7   1   89.69    7.20
   2   7   1   83.49    9.70
   2   7   1   77.49    8.30
  -2   7  -1   77.19    9.50
  -2   7  -1   83.89    6.70
   3  -7   1  495.35   14.70
  -3  -7  -1  503.35   14.70
   3  -7   1  503.45   12.50
  -3  -7  -1  503.05   14.50
  -3  -7  -1  522.75   14.70
  -3  -7  -1  524.55   17.60
   3  -7   1  505.05   12.70
  -3  -7  -1  492.35   16.20
   3   7   1  514.45   17.40
  -3   7  -1  499.45   13.90
  -3   7  -1  525.25   16.10
   3   7   1  524.75   16.00
   3   7   1  507.45   15.30
  -3   7  -1  502.85   14.30
  -3   7  -1  499.45   14.70
  -3   7  -1  491.65   17.50
   3   7   1  510.05   15.10
   3   7   1  514.35   14.70
   4  -7   1  120.69    8.10
   4  -7   1  125.89    5.70
  -4  -7  -1  132.99    8.30
  -4  -7  -1  153.68    9.00
   4  -7   1  124.49    5.70
  -4  -7  -1  124.39   10.30
  -4  -7  -1  153.98   11.70
  -4  -7  -1  133.59    8.30
   4   7   1  129.89    9.70
  -4   7  -1  132.29    7.70
  -4   7  -1  126.59    7.60
   4   7   1  129.79   11.40
   4   7   1  145.19    9.80
   4   7   1  136.69    8.50
  -4   7  -1  123.59   11.50
  -4   7  -1  129.69    9.90
  -4   7  -1  118.69    7.80
  -5  -7  -1  410.16   15.00
   5  -7   1  399.16    9.50
  -5  -7  -1  424.86   16.60
  -5  -7  -1  398.56   13.70
   5  -7   1  363.56   13.70
  -5  -7  -1  414.96   13.20
  -5  -7  -1  395.66   13.00
   5  -7   1  396.26    9.60
   5   7   1  394.26   14.40
   5   7   1  397.36   16.90
  -5   7  -1  392.76   16.40
   5   7   1  413.16   13.60
  -5   7  -1  392.76   14.50
  -5   7  -1  411.26   12.00
   5   7   1  408.76   14.70
  -5   7  -1  392.06   12.10
  -5   7  -1  403.76   12.20
   6  -7   1   18.10    4.10
  -6  -7  -1   24.00    7.10
  -6  -7  -1   10.40    5.20
  -6  -7  -1   14.80    4.50
  -6  -7  -1    5.30    6.10
  -6  -7  -1   13.80    5.80
  -6   7  -1   12.70    4.10
  -6   7  -1    5.90    6.40
   6   7   1   15.80    6.60
  -6   7  -1   16.30    4.40
  -6   7  -1   15.70    3.90
   6   7   1    6.00    7.20
   6   7   1   17.00    6.80
  -6   7  -1    9.60    5.70
  -7  -7  -1  106.79   12.20
  -7  -7  -1  107.59    8.50
  -7  -7  -1  100.39   10.60
   7  -7   1   95.49    6.90
  -7  -7  -1   97.29   10.20
  -7   7  -1  106.69    7.50
   7   7   1   96.29   10.10
   7   7   1   98.49   13.60
  -7   7  -1  106.39    7.40
  -7   7  -1  106.39    6.50
  -7   7  -1  103.49   11.70
   7   7   1  108.89    9.00
  -8  -7  -1    1.40    6.50
   8  -7   1    2.50    3.50
  -8  -7  -1   -5.30    6.50
  -8  -7  -1   15.60    7.80
  -8  -7  -1    3.80    4.20
   8   7   1   -4.30    6.70
   8   7   1   -3.80    6.00
   8   7   1    7.00    7.80
  -8   7  -1   -1.00    3.80
  -8   7  -1   -4.60    4.60
  -8   7  -1   -1.10    2.90
  -9  -7  -1    1.20    9.50
  -9  -7  -1   -1.70    4.10
  -9  -7  -1    9.30    6.80
   9   7   1    2.60    9.00
   9   7   1    0.70    6.80
  -9   7  -1    4.80    4.80
   9   7   1    0.80    6.50
  -9   7  -1   -2.40    4.20
 -10  -7  -1   15.00    7.00
 -10  -7  -1   24.40    9.70
 -10  -7  -1   12.50    4.20
  10   7   1   24.60    8.00
 -10   7  -1   16.70    5.30
  10   7   1   13.40    6.90
 -10   7  -1   21.50    5.60
 -11  -7  -1   17.70    8.00
 -11  -7  -1   14.50    9.80
 -11  -7  -1   15.40    5.80
 -11   7  -1   26.50    5.10
 -11   7  -1   17.50    6.20
  11   7   1   35.80    7.30
  11   7   1   39.50    9.20
 -12  -7  -1    4.90    5.50
 -12  -7  -1    0.70   10.30
 -12  -7  -1    9.60    9.40
 -12   7  -1   -0.50   10.20
  12   7   1    7.30    8.30
  12   7   1   20.00    9.30
 -13  -7  -1   11.60   13.50
 -13  -7  -1   41.70    9.90
  13   7   1   61.09   11.50
 -13   7  -1   31.20    7.90
  13   7   1   25.20    9.30
 -14  -7  -1   -7.10    7.50
 -14  -7  -1    7.60   13.40
  14   7   1   -9.30   10.90
 -14   7  -1   -3.20    8.30
  14   7   1   -5.40   10.00
 -13  -8   1   -4.50   13.40
  13   8  -1   18.90   10.30
  13   8  -1   10.10   11.00
 -13   8   1   24.00    6.50
 -12  -8   1   87.89    8.70
 -12  -8   1   63.39   10.60
 -12  -8   1   56.39   14.30
 -12   8   1   65.69   11.00
  12   8  -1   58.09   11.90
  12   8  -1   86.09   12.90
 -11  -8   1   68.99    8.50
 -11  -8   1   32.60   12.30
 -11  -8   1   68.89   10.50
 -11   8   1   52.79    8.40
  11   8  -1   37.80    9.00
  11   8  -1   45.00   10.80
 -10  -8   1   33.80    8.30
 -10  -8   1    9.90    9.90
 -10  -8   1   47.40    8.40
 -10   8   1   34.60    5.80
  10   8  -1   35.70    9.80
 -10   8   1   40.30    6.30
  10   8  -1   38.70    7.70
 -10   8   1   44.90    5.30
  -9  -8   1   62.09    8.50
  -9  -8   1   44.90   10.60
  -9  -8   1   49.00    8.80
   9   8  -1   41.20    8.70
  -9   8   1   48.80    7.40
  -9   8   1   50.09    8.40
  -9   8   1   50.59    7.00
   9   8  -1   67.99   10.00
  -8  -8   1   -5.30    6.00
  -8  -8   1    1.60    4.30
  -8  -8   1   -7.00    8.70
  -8   8   1   10.70    7.40
  -8   8   1   -2.50    4.90
  -8   8   1    0.10    4.10
   8   8  -1  -13.20    6.50
   8   8  -1    5.10    8.10
   8   8  -1    1.50    7.20
  -8   8   1   -0.50    4.30
  -7  -8   1   14.30    6.90
  -7  -8   1   26.60    4.90
  -7  -8   1   37.50   14.60
   7  -8  -1   23.10    5.50
   7   8  -1   23.10    9.50
  -7   8   1   27.00    5.20
  -7   8   1   20.80    4.40
  -7   8   1   21.80    5.10
   7   8  -1   15.20    6.40
   7   8  -1   22.30    8.40
  -7   8   1   14.50    7.10
  -6  -8   1    9.60    6.20
  -6  -8   1   11.50    4.50
  -6  -8   1   21.40    7.30
   6  -8  -1   11.70    5.30
  -6   8   1   10.60    4.90
  -6   8   1    4.30    6.80
   6   8  -1    3.60    5.80
   6   8  -1   10.40    6.90
  -6   8   1    9.10    4.00
  -6   8   1   11.90    4.70
   6   8  -1    7.70    7.80
   5  -8  -1   36.80    6.10
  -5  -8   1   42.60    7.30
  -5  -8   1   30.90    6.00
  -5  -8   1   71.59   13.30
  -5   8   1   30.10    4.60
   5   8  -1   30.80    6.20
   5   8  -1   20.90    8.40
  -5   8   1   26.30    7.10
  -5   8   1   32.90    5.60
   5   8  -1   44.10    7.70
  -5   8   1   17.60    6.80
  -5   8   1   29.40    5.40
  -4  -8   1  350.96   13.00
   4  -8  -1  330.97   10.60
  -4  -8   1  313.97   12.30
   4  -8  -1  326.07    8.20
   4  -8  -1  337.77   13.10
  -4  -8   1  348.97   16.50
  -4  -8   1  323.87   12.10
  -4   8   1  323.17   12.30
  -4   8   1  331.97   11.90
  -4   8   1  317.27   15.50
   4   8  -1  351.96   17.50
  -4   8   1  321.57   14.00
   4   8  -1  330.07   17.00
  -4   8   1  332.97   11.20
   4   8  -1  315.77   14.80
   4   8  -1  319.77   14.10
   3  -8  -1  131.79    6.30
  -3  -8   1  142.49    9.10
  -3  -8   1  151.88   13.50
   3  -8  -1  138.39    6.10
   3  -8  -1  155.28   10.30
  -3  -8   1  116.69   10.50
  -3  -8   1  140.79    9.10
  -3  -8   1  133.49    9.50
   3   8  -1  140.79   10.00
  -3   8   1  141.89    7.90
  -3   8   1   97.09   11.70
   3   8  -1  139.89    9.90
   3   8  -1  121.19   13.70
  -3   8   1  132.69    9.30
  -3   8   1  141.79   10.40
   3   8  -1  121.89   10.40
   3   8  -1  158.28   10.90
  -3   8   1  131.59    8.90
   2  -8  -1  158.78    9.30
  -2  -8   1  149.79   13.10
  -2  -8   1  151.18    8.50
   2  -8  -1  153.78    7.20
  -2  -8   1  161.08   11.20
   2  -8  -1  126.69   10.90
   2  -8  -1  154.28   10.30
  -2  -8   1  159.88    9.30
  -2  -8   1  169.58    9.50
  -2   8   1  159.28   11.40
   2   8  -1  150.28   13.40
   2   8  -1  166.18    9.70
   2   8  -1  165.28   10.30
   2   8  -1  148.99   10.50
  -2   8   1  153.38    8.40
  -2   8   1  160.58    9.60
  -2   8   1  143.99   11.60
   2   8  -1  169.98   10.70
  -2   8   1  145.99    9.10
   1  -8  -1  311.67   10.10
  -1  -8   1  303.07   10.80
   1  -8  -1  296.27   12.40
  -1  -8   1  301.57   14.70
  -1  -8   1  295.67   11.60
  -1  -8   1  314.07   11.20
  -1  -8   1  274.27   12.50
   1  -8  -1  289.97   12.60
   1  -8  -1  313.57   10.00
   1   8  -1  321.57   12.70
   1   8  -1  293.97   15.50
  -1   8   1  310.07   12.20
   1   8  -1  320.37   12.80
  -1   8   1  309.17   10.90
   1   8  -1  289.37   12.70
  -1   8   1  289.17   14.30
  -1   8   1  304.57   12.00
   1   8  -1  304.77   11.00
  -1   8   1  316.37   13.50
   0  -8   1   31.90    4.90
   0  -8   1   32.40    5.10
   0  -8  -1   27.70    6.30
   0  -8   1   36.60    6.40
   0  -8  -1   37.30    5.90
   0  -8  -1   56.49    7.70
   0  -8   1   33.30    5.50
   0  -8  -1   38.80    6.40
   0   8   1   43.90    6.20
   0   8   1   36.50    6.50
   0   8  -1   54.09    8.10
   0   8   1   28.70    6.20
   0   8  -1   25.60    5.70
   0   8  -1   37.80    6.10
   0   8  -1   30.20    5.40
   0   8   1   33.60    5.50
   0   8   1   49.50    7.70
   0   8  -1   24.20    6.80
  -1  -8  -1  181.68    9.20
   1  -8   1  193.58   10.60
  -1  -8  -1  167.08   10.60
   1  -8   1  179.48    8.30
   1  -8   1  187.28    8.60
  -1  -8  -1  180.38    9.00
  -1  -8  -1  172.68   12.20
  -1  -8  -1  199.58    9.70
   1   8   1  196.18   11.00
   1   8   1  179.28   10.80
  -1   8  -1  181.18   11.30
   1   8   1  196.08   12.40
  -1   8  -1  188.18   10.00
   1   8   1  188.48    9.70
  -1   8  -1  178.68   10.20
  -1   8  -1  169.68   13.50
  -1   8  -1  175.08    9.30
   1   8   1  173.58   11.10
   2  -8   1  240.08    9.10
  -2  -8  -1  244.38   12.80
  -2  -8  -1  236.08   10.10
  -2  -8  -1  245.68   10.90
   2  -8   1  237.88    8.90
  -2  -8  -1  238.48   10.40
   2  -8   1  238.08   11.40
  -2  -8  -1  219.68   14.50
   2   8   1  235.38   11.80
  -2   8  -1  237.48   10.90
   2   8   1  254.57   12.20
  -2   8  -1  244.58   10.70
   2   8   1  238.28   11.30
   2   8   1  243.48   10.70
  -2   8  -1  246.88   12.50
   2   8   1  241.78   14.20
  -2   8  -1  255.27   10.10
  -2   8  -1  237.38   14.60
  -3  -8  -1  225.38   13.80
   3  -8   1  214.58    8.10
  -3  -8  -1  197.68   10.20
  -3  -8  -1  212.88   10.50
   3  -8   1  203.48   11.00
  -3  -8  -1  205.88   12.70
  -3  -8  -1  218.28   10.10
  -3   8  -1  219.18   12.40
  -3   8  -1  182.78   13.90
   3   8   1  218.28   11.80
   3   8   1  216.98   13.50
  -3   8  -1  214.58    9.30
   3   8   1  198.18   10.90
   3   8   1  207.18   14.00
  -3   8  -1  202.98   10.40
  -3   8  -1  213.08   10.40
   3   8   1  212.58   10.00
  -4  -8  -1  165.08    9.60
  -4  -8  -1  176.18   13.50
  -4  -8  -1  177.08    9.90
   4  -8   1  170.38    6.80
  -4  -8  -1  184.08   10.50
   4  -8   1  170.48    7.00
   4  -8   1  164.98   10.20
  -4   8  -1  160.38   13.70
  -4   8  -1  159.28   12.20
  -4   8  -1  181.88    9.70
   4   8   1  172.78   10.70
  -4   8  -1  179.58    8.50
   4   8   1  157.98   13.40
   4   8   1  163.08   11.10
   4   8   1  159.28   10.50
  -4   8  -1  169.48    9.60
   5  -8   1    2.60    4.90
   5  -8   1    4.50    2.60
  -5  -8  -1    4.30    5.30
  -5  -8  -1    7.60    4.20
   5  -8   1    1.60    2.40
   5   8   1    8.10    7.30
  -5   8  -1    0.60    4.30
  -5   8  -1    4.40    4.90
   5   8   1    7.40    5.50
  -5   8  -1   -0.20    3.60
  -5   8  -1   -0.80    7.00
   5   8   1   -3.70    6.80
  -5   8  -1    9.90    6.00
   6  -8   1   35.60    5.70
  -6  -8  -1   30.20    7.80
  -6  -8  -1   28.40    5.20
  -6  -8  -1   26.70    6.60
  -6   8  -1   16.00    7.60
  -6   8  -1   31.00    5.50
  -6   8  -1   26.90    4.50
  -6   8  -1   26.50    5.10
   6   8   1   24.70    7.50
   6   8   1   34.60    8.50
   6   8   1   22.00    6.30
  -7  -8  -1   64.59   12.80
  -7  -8  -1   38.20    5.30
  -7  -8  -1   42.90    7.90
  -7   8  -1   61.79    7.10
  -7   8  -1   49.30    6.20
   7   8   1   36.90    9.40
   7   8   1   34.70    8.10
  -7   8  -1   27.90    8.70
   7   8   1   51.29    7.80
  -7   8  -1   42.10    5.60
  -8  -8  -1   72.29    8.60
  -8  -8  -1   61.59    8.70
  -8  -8  -1   49.99   11.30
   8  -8   1   73.19    7.60
  -8   8  -1   77.29    7.00
  -8   8  -1   67.09    9.30
   8   8   1   80.09   12.60
   8   8   1   60.89   10.90
   8   8   1   72.59    9.60
  -8   8  -1   88.89    8.00
  -9  -8  -1   13.00    9.60
  -9  -8  -1   11.30    5.60
  -9  -8  -1    9.50    7.30
   9   8   1   36.30    7.40
  -9   8  -1   18.70    5.10
   9   8   1   12.20    8.60
  -9   8  -1   15.80    6.30
 -10  -8  -1    0.20    8.60
 -10  -8  -1   12.50   10.70
 -10  -8  -1    2.90    5.20
  10   8   1   29.10    9.50
 -10   8  -1   12.70    6.60
  10   8   1   -1.80    7.00
 -10   8  -1    5.20    5.80
 -11  -8  -1   -9.00    5.80
 -11  -8  -1    2.40   10.70
 -11  -8  -1   15.90    9.30
 -11   8  -1    5.30    6.50
  11   8   1    2.00    7.60
  11   8   1   -6.70    9.20
 -12  -8  -1  -17.70   12.50
 -12  -8  -1   -2.10    8.90
  12   8   1    6.00    8.90
 -12   8  -1   -0.30    7.40
  12   8   1    6.70    9.60
 -13  -8  -1   10.10   14.10
  13   8   1   -4.60   11.30
  13   8   1   -6.50    9.90
 -13   8  -1   11.70    8.30
 -12  -9   1    8.90   14.60
  12   9  -1    4.50    9.50
  12   9  -1   10.10   10.00
 -12   9   1   -6.00    6.40
 -11  -9   1   -9.70   13.30
 -11  -9   1   -2.90    8.40
 -11  -9   1    7.20    5.20
  11   9  -1  -14.20    9.50
  11   9  -1    1.80    9.40
 -11   9   1    2.10    6.90
 -10  -9   1   39.30   13.80
 -10  -9   1   89.69    9.80
 -10  -9   1   70.09   10.60
  10   9  -1   61.29   11.30
  10   9  -1   50.59    9.90
  -9  -9   1    4.60    8.70
  -9  -9   1   16.90    5.80
  -9  -9   1  -11.10   10.80
   9   9  -1   -4.20    7.40
  -9   9   1    8.30    6.10
  -9   9   1    2.50    4.90
  -9   9   1   15.50    8.10
   9   9  -1    6.10    9.90
  -8  -9   1   37.70    5.40
  -8  -9   1   33.80    9.10
   8  -9  -1   64.59    8.90
  -8  -9   1   34.60   11.20
  -8   9   1   36.50    5.90
   8   9  -1   32.20    8.60
  -8   9   1   38.30    6.10
  -8   9   1   39.90    7.20
   8   9  -1   23.50    8.90
  -7  -9   1    4.30    4.00
   7  -9  -1    6.90    6.20
  -7  -9   1    0.50    8.90
  -7  -9   1    2.70    7.20
  -7   9   1   -2.50    6.20
   7   9  -1   13.10    8.50
   7   9  -1   -6.70    7.00
  -7   9   1    0.20    4.60
  -7   9   1  -10.90    7.40
  -7   9   1   -3.20    5.20
  -6  -9   1   -5.90    3.80
  -6  -9   1   -1.50    8.00
   6  -9  -1   -4.90    6.30
  -6  -9   1    0.80    6.80
  -6   9   1    4.70    4.40
  -6   9   1    1.80    6.10
  -6   9   1    7.60    5.10
   6   9  -1   -7.30    8.50
  -6   9   1   -1.50    7.60
   6   9  -1    4.50    7.90
   6   9  -1   -4.20    6.60
   5  -9  -1   21.60    6.70
  -5  -9   1    9.70    4.10
  -5  -9   1   16.90    6.70
  -5  -9   1   17.50    8.90
   5   9  -1   21.40    7.20
  -5   9   1   19.20    4.80
   5   9  -1   25.10    8.00
   5   9  -1   17.30    9.20
  -5   9   1   22.40    6.20
  -5   9   1   10.50    7.30
  -5   9   1   16.60    5.10
  -4  -9   1    3.80    6.90
  -4  -9   1   -7.50    6.50
  -4  -9   1   10.40    4.70
   4  -9  -1    1.00    2.60
  -4  -9   1    1.10    6.40
   4  -9  -1    1.00    6.50
   4   9  -1    1.30    7.80
  -4   9   1    3.00    6.90
  -4   9   1    2.80    4.30
  -4   9   1   -2.30    5.90
   4   9  -1  -10.90    6.90
   4   9  -1    4.00    6.20
  -4   9   1   -0.50    5.70
   3  -9  -1   -8.20    5.90
   3  -9  -1   -6.30    3.10
  -3  -9   1   -4.90    5.60
  -3  -9   1   -3.20    4.70
   3  -9  -1   -1.60    3.60
  -3  -9   1    1.70    6.20
   3   9  -1    1.70    7.70
  -3   9   1   -8.10    5.70
  -3   9   1   -4.40    4.30
  -3   9   1   -9.90    6.30
   3   9  -1   -8.10    5.70
  -3   9   1    3.40    5.10
   3   9  -1   -6.20    6.80
   3   9  -1    4.40    5.90
   2  -9  -1   52.79    8.00
  -2  -9   1   63.59    8.30
   2  -9  -1   62.49    6.40
  -2  -9   1   48.30    7.40
   2  -9  -1   68.49    7.10
  -2  -9   1   66.19    9.40
   2  -9  -1   54.49    7.60
  -2  -9   1   58.59   11.70
  -2  -9   1   44.80    5.90
   2   9  -1   82.09   10.10
   2   9  -1   75.69   10.80
   2   9  -1   64.79   11.00
  -2   9   1   54.59    7.20
  -2   9   1   63.39    7.90
  -2   9   1   43.50    7.90
  -2   9   1   66.29    8.90
  -2   9   1   75.69   11.30
   2   9  -1   62.79    8.90
   2   9  -1   41.90    8.90
  -1  -9   1   27.20    5.90
   1  -9  -1   11.00   10.00
  -1  -9   1   17.70    4.80
  -1  -9   1   23.40    5.30
   1  -9  -1   26.40    4.90
   1  -9  -1   27.90    7.60
  -1  -9   1    5.10    6.00
   1  -9  -1   17.70    4.40
  -1  -9   1   22.90    7.10
  -1   9   1   22.40    5.80
   1   9  -1   16.20    6.30
  -1   9   1    5.70    6.70
   1   9  -1   19.40    6.20
   1   9  -1   11.10    6.00
  -1   9   1   20.40    7.10
  -1   9   1   23.60    6.70
   1   9  -1   20.90    7.90
   1   9  -1   27.30    7.00
  -1   9   1   25.70    6.80
   0  -9  -1  134.29    9.20
   0  -9  -1  151.08   12.40
   0  -9   1  146.89    8.70
   0  -9  -1  137.09    8.40
   0  -9   1  127.09    9.70
   0  -9   1  124.09    9.10
   0  -9  -1  151.18   10.60
   0  -9   1  147.79   12.10
   0   9  -1  134.89   14.40
   0   9   1  151.98   11.20
   0   9  -1  140.99   16.20
   0   9  -1  162.28   12.10
   0   9   1  131.29   18.10
   0   9  -1  169.98   10.50
   0   9  -1  142.89   11.60
   0   9   1  135.19   12.10
   0   9   1  126.29   13.80
  -1  -9  -1   -2.40    6.10
  -1  -9  -1   -1.60    4.80
  -1  -9  -1   -7.40    4.10
  -1  -9  -1   -2.70    5.00
   1  -9   1   -5.30    6.40
   1  -9   1  -10.70    4.70
   1  -9   1    0.60    4.10
   1   9   1   -4.30    6.60
  -1   9  -1   -0.60    7.30
   1   9   1    1.20    5.90
   1   9   1   -1.40    6.40
  -1   9  -1   -8.80    6.20
  -1   9  -1    6.00    5.70
   1   9   1    0.50    5.90
  -1   9  -1    4.30    6.20
   1   9   1   -1.70    6.70
   2  -9   1    2.30    4.00
  -2  -9  -1    0.90    5.40
   2  -9   1    6.00    6.20
   2  -9   1    5.30    4.60
  -2  -9  -1   -5.60    5.50
  -2  -9  -1    3.70    4.50
  -2  -9  -1   -3.70    4.50
  -2   9  -1   -4.40    6.00
   2   9   1   -3.30    6.60
   2   9   1   -3.40    6.20
   2   9   1   -6.00    6.10
   2   9   1   -6.40    5.30
   2   9   1    2.60    7.10
  -2   9  -1   -6.60    7.00
  -2   9  -1   -3.60    4.90
  -2   9  -1    0.10    6.00
  -3  -9  -1    1.50    4.70
   3  -9   1    8.60    3.90
  -3  -9  -1   15.20    6.00
  -3  -9  -1    5.80    5.60
  -3  -9  -1   14.10    5.30
   3  -9   1   13.00    6.60
   3  -9   1   12.70    4.50
  -3   9  -1    9.90    5.50
   3   9   1    2.90    6.60
  -3   9  -1   -2.10    7.30
   3   9   1    7.30    7.40
   3   9   1   11.50    6.60
  -3   9  -1    6.30    5.80
  -3   9  -1    3.20    5.70
  -3   9  -1    6.50    6.20
   3   9   1   15.30    6.20
  -4  -9  -1  144.99   10.70
  -4  -9  -1  166.78    9.70
  -4  -9  -1  137.39   10.10
  -4  -9  -1  166.68   14.20
   4  -9   1  138.29    7.20
   4  -9   1  135.59   11.10
   4  -9   1  143.79    6.70
  -4   9  -1  108.99   14.80
   4   9   1  125.69   10.30
   4   9   1  103.39   14.80
  -4   9  -1  144.49   10.40
  -4   9  -1  143.39    9.60
  -4   9  -1  135.39   10.70
   4   9   1  157.68   12.70
  -5  -9  -1    9.30    4.60
  -5  -9  -1   20.10    7.00
  -5  -9  -1   15.60    7.00
   5  -9   1   15.10    6.50
   5  -9   1   12.80    3.00
   5  -9   1   16.20    2.70
  -5   9  -1   11.40    5.20
   5   9   1   15.10    6.40
   5   9   1    1.60    7.40
   5   9   1    9.80    8.70
  -5   9  -1    9.00    5.80
  -5   9  -1    7.50    8.30
  -5   9  -1    7.80    6.10
   6  -9   1   -0.50    6.10
  -6  -9  -1   -4.00    4.60
  -6  -9  -1   -2.70    7.50
  -6  -9  -1    0.00    6.40
   6   9   1    0.90    8.00
  -6   9  -1    0.30    6.10
  -6   9  -1    1.00    5.10
   6   9   1   -2.70    8.60
  -6   9  -1    0.00    7.10
   6   9   1   -6.20    6.10
  -7  -9  -1    4.20    9.10
   7  -9   1    9.00    6.00
  -7  -9  -1    0.90    7.30
  -7  -9  -1    9.20    5.20
  -7   9  -1    7.40    5.00
   7   9   1   23.10    9.60
  -7   9  -1    5.90    6.40
   7   9   1   -5.10    7.20
   7   9   1   12.80    8.80
  -8  -9  -1   40.90   10.90
  -8  -9  -1   43.00    9.30
  -8  -9  -1   41.10    7.00
  -8   9  -1   33.70    6.90
   8   9   1   48.60    9.80
  -8   9  -1   41.20    5.70
  -8   9  -1   48.70    7.60
   8   9   1   50.09    8.90
  -9  -9  -1   23.20    7.90
  -9  -9  -1   20.90   11.60
  -9  -9  -1   12.40    9.30
   9   9   1   36.80   11.00
  -9   9  -1   29.60    7.40
   9   9   1   20.40    9.20
  -9   9  -1   10.30    6.80
 -10  -9  -1    4.90    9.30
 -10  -9  -1   23.30   12.20
 -10  -9  -1   16.50    8.20
  10   9   1    4.40   10.30
 -10   9  -1    6.20    7.40
  10   9   1   17.40    8.30
 -11  -9  -1    9.70    8.00
 -11  -9  -1   27.90    9.40
 -11  -9  -1  -17.10   13.40
  11   9   1    2.00   10.90
  11   9   1   -4.10    8.60
 -11   9  -1    0.10    8.20
 -10 -10   1  -11.70   14.80
 -10 -10   1   11.90   10.50
 -10  10   1   -1.30    8.00
  10  10  -1  -21.10    8.20
  10  10  -1   10.50   15.30
  -9 -10   1   17.20    9.00
  -9 -10   1   13.10    6.50
  -9 -10   1   11.90   12.80
   9  10  -1   -4.80    9.00
   9  10  -1   29.30   11.10
  -9  10   1    6.90    7.40
  -8 -10   1    5.70   12.50
  -8 -10   1   20.80    8.70
  -8 -10   1   19.70    6.90
  -8  10   1   18.40    8.80
  -8  10   1   25.40    7.60
  -8  10   1   28.40    5.90
   8  10  -1   14.90    9.70
   8  10  -1   36.20    8.70
  -7 -10   1   -1.00   10.40
  -7 -10   1   -2.00    7.40
  -7 -10   1   -4.40    6.10
  -7  10   1   11.10    7.10
   7  10  -1   13.70   10.10
  -7  10   1    9.30    6.40
   7  10  -1   15.90    9.00
  -7  10   1   -0.90    6.60
  -6 -10   1   50.39    7.20
  -6 -10   1   40.00   11.30
   6 -10  -1   48.00    8.60
  -6 -10   1   48.60    9.10
  -6  10   1   42.60    8.00
  -6  10   1   34.00   11.40
  -6  10   1   38.50    6.60
   6  10  -1   56.89   10.70
   6  10  -1   49.99    9.40
  -6  10   1   46.30    7.60
  -5 -10   1   -1.70    5.80
  -5 -10   1   -2.50   10.00
  -5 -10   1    3.50    7.20
   5 -10  -1    9.90    8.00
   5  10  -1   -3.60    6.50
  -5  10   1   -2.30    8.60
  -5  10   1    1.00    6.40
   5  10  -1  -11.40    8.70
  -5  10   1   -2.20    6.70
  -5  10   1  -13.50    6.30
  -4 -10   1    7.70    7.40
   4 -10  -1   19.30    7.90
  -4 -10   1   19.30    6.60
  -4 -10   1   25.80    9.80
   4  10  -1   15.10    9.30
   4  10  -1   37.70    8.30
   4  10  -1   24.30    9.30
  -4  10   1   26.10    7.00
  -4  10   1    5.60    8.60
  -4  10   1   28.00    7.20
  -4  10   1   10.30    9.00
  -3 -10   1    8.30    6.70
   3 -10  -1   13.00    3.80
  -3 -10   1   12.40    8.00
   3 -10  -1   -6.90    7.20
  -3  10   1   12.30    6.70
  -3  10   1    8.20    7.70
  -3  10   1   18.40    7.40
  -3  10   1   -3.80    8.10
   3  10  -1   12.90    6.70
   3  10  -1   -8.80    9.00
   3  10  -1    5.10    7.20
  -2 -10   1    7.40    6.00
  -2 -10   1    6.50    6.00
   2 -10  -1    1.80    8.50
  -2 -10   1   -4.70    5.30
   2 -10  -1    1.00    4.20
   2 -10  -1    6.70    4.80
   2  10  -1   -5.00    6.20
   2  10  -1   -4.90    7.60
  -2  10   1    6.40    6.20
  -2  10   1  -16.80    7.80
   2  10  -1    2.50    6.90
   2  10  -1    6.00    9.20
  -2  10   1   -4.40    7.60
  -1 -10   1   35.80    6.30
   1 -10  -1   27.90    7.40
  -1 -10   1   19.20    6.70
  -1 -10   1   26.30    7.30
   1 -10  -1   31.60    5.20
   1 -10  -1   27.40    5.90
   1  10  -1   32.70    9.80
  -1  10   1   26.90    8.00
  -1  10   1   19.10    7.00
  -1  10   1   17.70    8.80
   1  10  -1   35.70    8.90
   1  10  -1   19.90    7.00
   1  10  -1   32.90    7.50
   0 -10  -1    2.70    6.60
   0 -10   1   11.10    6.30
   0 -10  -1   -3.90    4.20
   0 -10  -1    5.10    5.90
   0 -10   1   -1.30    4.70
   0  10   1   -0.60    8.10
   0  10  -1   -6.90    6.50
   0  10  -1    2.60    7.80
   0  10   1   -0.60    6.20
   0  10  -1  -14.30    7.20
   0  10   1   -5.00    7.90
   0  10  -1   -1.60    9.00
  -1 -10  -1    1.20    4.60
  -1 -10  -1    3.20    6.50
   1 -10   1   -4.10    4.70
  -1 -10  -1    2.20    6.20
   1 -10   1   -3.80    5.80
  -1  10  -1    8.20    7.00
  -1  10  -1   -4.60    8.30
   1  10   1   -1.60    6.90
  -1  10  -1   -1.50    7.60
   1  10   1    1.00    8.30
   1  10   1   -7.70    8.30
  -2 -10  -1   29.90    7.70
   2 -10   1   37.30    6.00
   2 -10   1   44.00    8.20
  -2 -10  -1   30.10    6.80
   2 -10   1   29.00    5.00
  -2 -10  -1   27.70    6.40
  -2  10  -1   13.20    9.00
   2  10   1   31.90    9.20
  -2  10  -1   28.90    7.00
   2  10   1   35.30    7.80
  -2  10  -1   23.90    7.90
   2  10   1   29.30    7.60
   2  10   1   23.10    9.50
  -3 -10  -1    8.10    6.50
   3 -10   1    7.60    4.30
   3 -10   1   10.70    7.80
   3 -10   1    2.70    4.80
  -3 -10  -1    7.30    6.70
  -3 -10  -1    7.50    6.90
  -3  10  -1   -1.10    6.50
  -3  10  -1   -0.60    8.10
   3  10   1   -6.10    7.70
  -3  10  -1  -11.20    7.50
   3  10   1    7.20    9.10
   3  10   1    9.70    7.30
   4 -10   1   -1.40    7.60
  -4 -10  -1  -16.80    6.60
  -4 -10  -1   -6.70    8.10
  -4 -10  -1    6.50    6.90
   4 -10   1   -3.70    3.50
  -4  10  -1  -15.80    7.50
  -4  10  -1    0.60    6.60
  -4  10  -1    1.10    6.40
   4  10   1    1.90    6.90
   4  10   1    8.90    8.70
   4  10   1   -0.80    9.40
  -5 -10  -1   73.09   11.70
  -5 -10  -1   78.19   11.70
  -5 -10  -1   70.49   11.30
   5 -10   1   70.89   12.60
   5  10   1   51.69   10.90
   5  10   1   86.99   14.30
   5  10   1   73.29   10.80
  -5  10  -1   75.19   10.90
  -5  10  -1   94.69   10.10
   6 -10   1    9.70    6.70
  -6 -10  -1   14.50   10.50
  -6 -10  -1   -6.50    7.70
  -6 -10  -1    2.80    7.20
  -6  10  -1   -8.50    5.90
   6  10   1   -5.10   10.90
   6  10   1    3.10    8.10
   6  10   1    0.00    9.80
  -6  10  -1   -2.70    6.80
  -7 -10  -1   22.70   12.00
  -7 -10  -1   38.40    8.30
  -7 -10  -1   49.99    8.40
   7  10   1   26.50    8.10
   7  10   1   20.30   10.30
  -7  10  -1   39.30    6.20
  -7  10  -1   45.00    8.20
  -8 -10  -1   10.80   11.90
  -8 -10  -1    1.70    7.40
  -8 -10  -1    1.60    8.00
   8  10   1  -11.20    9.70
  -8  10  -1  -13.30    5.10
   8  10   1   -1.90    8.50
  -8  10  -1   -6.10    7.50
  -9 -10  -1   26.20   10.40
  -9 -10  -1   -3.50    7.70
  -9 -10  -1    6.80   13.60
   9  10   1   13.40    9.70
   9  10   1    5.70    9.00
  -9  10  -1   10.40    7.90
 -10 -10  -1   12.40    6.90
 -10 -10  -1  -11.30    9.40
 -10 -10  -1  -14.60   13.70
 -10  10  -1    7.30    8.80
  -8 -11   1   -0.10    8.10
  -8 -11   1    1.20   14.60
  -7 -11   1    4.50    8.00
  -7 -11   1  -12.20   13.00
  -7 -11   1    7.10    9.20
  -7  11   1  -10.80    8.00
  -7  11   1    5.60    7.30
   7  11  -1   -1.30    9.40
   7  11  -1    1.80    7.50
  -6 -11   1   -7.20   12.30
  -6 -11   1    6.30   10.00
  -6 -11   1   -1.20    7.80
   6  11  -1  -10.00    8.10
  -6  11   1   -6.60    9.00
   6  11  -1   -1.20    9.80
  -6  11   1  -13.00    8.00
  -5 -11   1    5.80    8.90
  -5 -11   1    7.80    7.90
  -5 -11   1   12.90   11.80
   5  11  -1   24.00   10.40
   5  11  -1   12.70    8.30
  -5  11   1    2.30    8.00
  -5  11   1    1.30    9.00
  -4 -11   1   -0.10    7.70
  -4 -11   1   17.90    8.50
  -4 -11   1   12.90   10.40
   4  11  -1    9.10   10.30
   4  11  -1  -12.00    8.20
  -4  11   1    1.30    9.50
  -4  11   1   14.20    8.10
  -3 -11   1   13.30    7.40
  -3 -11   1   18.00    9.50
  -3 -11   1    7.30    8.00
   3  11  -1    1.60    8.60
   3  11  -1    8.80   10.00
  -3  11   1  -15.40    8.80
  -3  11   1    2.30    9.00
  -3  11   1    7.40    7.60
   2 -11  -1   -2.00    4.10
  -2 -11   1   -2.10    7.40
  -2  11   1   16.00    8.20
   2  11  -1    6.90    8.50
  -2  11   1    6.00    8.90
  -2  11   1   -5.10    9.10
   2  11  -1    4.10    9.50
  -1 -11   1  139.49   12.60
   1 -11  -1  131.09    8.90
  -1  11   1  143.59   13.80
   1  11  -1  133.19   14.10
  -1  11   1  127.29   15.50
   1  11  -1  111.49   14.10
   0 -11  -1   -3.20    4.90
   0 -11  -1    7.30    5.90
   0 -11  -1   -7.00    7.90
   0 -11   1    0.80    7.00
   0 -11   1   -5.20    6.40
   0  11  -1  -14.40    8.80
   0  11   1  -16.30    8.90
   0  11  -1   10.90    7.30
   0  11   1   -4.10    7.70
   0  11   1   -0.40    9.80
  -1 -11  -1   45.30    9.00
   1 -11   1   42.70    7.20
  -1 -11  -1   30.60    7.00
   1 -11   1   56.89    8.60
   1  11   1   41.10   10.90
   1  11   1   47.50    9.10
   1  11   1   38.80   10.30
  -1  11  -1   62.59    9.20
  -1  11  -1   36.50    9.90
  -2 -11  -1    8.80    7.30
   2 -11   1    6.90    4.80
  -2 -11  -1   12.40    8.00
   2  11   1   11.90    8.60
   2  11   1    1.70    9.80
  -2  11  -1    4.90    8.00
   2  11   1   16.40    9.80
  -2  11  -1    4.80    8.90
  -3 -11  -1    4.00    7.80
  -3 -11  -1    1.20    7.70
  -3 -11  -1    7.80    8.60
   3  11   1   14.00    9.80
   3  11   1    1.50   10.70
   3  11   1   -0.10    9.80
  -3  11  -1    5.10    8.90
  -3  11  -1    0.40    8.10
  -4 -11  -1   18.20    8.40
  -4 -11  -1   14.40    9.50
  -4 -11  -1   15.90    8.60
  -4  11  -1   25.50    9.10
   4  11   1   23.60   10.40
  -4  11  -1   20.60    8.50
   4  11   1   33.50    8.60
  -5 -11  -1   -6.50   11.30
  -5 -11  -1    0.30    8.70
  -5 -11  -1   -1.80    8.30
   5  11   1    2.00    9.00
  -5  11  -1   -3.40    8.40
  -5  11  -1   -6.80    8.60
  -6 -11  -1  -17.50   11.40
  -6 -11  -1   18.00    9.70
  -6 -11  -1   -0.30    8.40
   6  11   1   -6.80   10.00
  -6  11  -1   -1.50    8.70
  -6  11  -1   -5.50    7.70
   6  11   1   -3.70    8.90
  -7 -11  -1   -0.90    8.50
  -7 -11  -1   -2.20   12.80
  -7 -11  -1   -5.70    9.80
   7  11   1   -2.80    9.60
   7  11   1   17.30   11.00
  -7  11  -1    3.70    8.90
  -4 -12   1   -4.00   10.10
  -4 -12   1   16.50   11.20
  -4  12   1    5.00   11.30
  -4  12   1   -7.50    9.20
   4  12  -1  -17.30   11.80
  -3 -12   1   23.80   10.00
  -3  12   1    5.50   11.20
   3  12  -1    3.60    9.70
   3  12  -1   13.40   10.80
  -3  12   1   14.50    9.80
  -2 -12   1   21.50    9.40
   2  12  -1   19.40   12.00
   2  12  -1   22.10    9.30
  -2  12   1   34.30    9.50
  -2  12   1   11.90   12.10
  -1 -12   1    0.60    8.60
   1  12  -1   -2.20   10.70
  -1  12   1   11.60   12.40
   1  12  -1   18.10    9.10
  -1  12   1    7.40    9.40
   0 -12   1    5.90    7.40
   0  12  -1  -21.20   10.30
   0  12  -1   14.10    9.80
   0  12   1   11.20    9.70
   0  12   1  -19.80   11.20
  -1 -12  -1   27.90    8.10
  -1  12  -1   50.39   12.80
   1  12   1   52.39   12.90
  -1  12  -1   32.20    9.20
   1  12   1   32.00   10.50
  -2 -12  -1   -5.40    8.90
  -2 -12  -1    2.10    9.80
  -2  12  -1   -4.40    8.60
   2  12   1   -4.50   10.90
  -2  12  -1  -16.70   10.60
   2  12   1   -4.90    8.50
  -3 -12  -1  -15.60    8.90
  -3 -12  -1   -1.00    9.70
  -3  12  -1   13.80    9.20
   3  12   1   -7.30   10.60
  -3  12  -1   -0.50   10.80
   3  12   1   -3.90    8.50
  -4 -12  -1   13.20   10.90
  -4  12  -1    9.40   10.90
  -4  12  -1  -11.60    9.20
 -17   0   2   -3.90    9.50
 -17   0   2   -5.60   11.20
 -16   0   2   73.89   10.00
 -16   0   2   65.59   14.80
 -15   0   2    7.00    7.10
 -15   0   2   21.60    6.90
 -15   0   2  -11.50   10.00
 -14   0   2   53.99    9.70
 -14   0   2   31.30   10.20
 -14   0   2   52.79    8.20
 -14   0   2   65.89    9.90
 -13   0   2   12.50    4.20
 -13   0   2   -3.60    7.70
 -13   0   2   -0.60    4.20
 -13   0   2    0.80    5.10
 -12   0   2   57.59    7.60
 -12   0   2   44.80   10.80
 -12   0   2   55.09    6.50
 -12   0   2   34.10    5.20
 -11   0   2   11.30    4.30
 -11   0   2    9.80    4.10
 -11   0   2    5.80    3.60
 -11   0   2   19.30    6.60
 -10   0   2  928.91   27.10
  10   0  -2  907.81   18.80
 -10   0   2  905.01   21.00
 -10   0   2  908.71   20.60
  -9   0   2   -3.60    2.70
   9   0  -2    1.30    1.80
  -9   0   2   -4.00    5.00
  -9   0   2    4.10    3.00
  -9   0   2   -0.90    2.80
  -8   0   2 1620.24   38.20
  -8   0   2 1624.04   33.40
   8   0  -2 1618.44   32.10
  -8   0   2 1603.84   33.30
  -8   0   2 1615.64   33.10
  -7   0   2    1.80    4.20
   7   0  -2    0.10    1.40
  -7   0   2   -0.90    2.10
  -7   0   2   -1.60    1.90
  -7   0   2   -1.90    2.20
   6   0  -2   62.19    2.70
  -6   0   2   48.20    6.30
  -6   0   2   62.49    3.60
  -6   0   2   58.79    3.70
   6   0  -2   54.19    2.40
  -6   0   2   61.99    3.40
   5   0  -2   -1.40    1.00
   5   0  -2   -4.50    2.80
  -5   0   2   -0.40    1.40
  -5   0   2   -1.00    1.70
  -5   0   2   -1.10    1.50
  -5   0   2   -1.70    3.00
   5   0  -2   -1.10    1.10
   4   0  -2 6178.88  120.99
  -4   0   2 6117.49  118.39
  -4   0   2 6129.79  120.99
  -3   0   2    2.20    2.00
   3   0  -2    2.00    2.10
  -2   0   2  726.83   14.80
  -2   0   2  756.02   14.60
   2   0   2  379.96    8.90
  -2   0  -2  448.26    9.00
  -2   0  -2  456.25    9.30
   2   0   2  432.36    9.40
   3   0   2    4.60    1.40
  -3   0  -2    2.20    1.20
   3   0   2    5.20    1.70
   3   0   2    2.30    1.10
  -3   0  -2    2.70    1.80
  -3   0  -2    1.70    1.50
  -4   0  -2    0.20    1.20
  -4   0  -2   -1.30    1.70
   4   0   2   -1.90    1.60
   4   0   2    1.10    1.20
  -4   0  -2   -1.70    1.70
   4   0   2    3.40    1.90
   5   0   2    1.60    1.90
  -5   0  -2    3.60    2.40
   5   0   2    0.70    1.90
   5   0   2   -0.80    1.40
  -5   0  -2    1.30    2.00
  -5   0  -2   -3.20    1.40
  -6   0  -2 1214.58   24.90
  -6   0  -2 1239.98   25.70
   6   0   2 1215.88   25.40
   6   0   2 1182.48   25.10
  -6   0  -2 1238.78   26.00
   6   0   2 1230.28   25.50
  -6   0  -2 1239.58   29.30
   7   0   2    3.30    2.50
   7   0   2    1.50    2.40
  -7   0  -2    1.80    4.20
  -7   0  -2    3.00    2.40
   7   0   2   -2.40    1.80
  -7   0  -2    2.40    2.90
   8   0   2   14.20    2.40
   8   0   2   17.00    3.10
  -8   0  -2   18.30    5.60
   8   0   2    9.20    3.00
  -8   0  -2   18.90    3.70
  -8   0  -2   18.90    2.50
   9   0   2    0.30    2.90
  -9   0  -2    3.50    3.60
  -9   0  -2    1.10    3.20
   9   0   2    1.00    3.00
  -9   0  -2    2.00    2.30
  -9   0  -2   -2.40    5.50
 -10   0  -2    3.20    6.40
 -10   0  -2   -3.80    3.90
  10   0   2    0.40    3.50
 -10   0  -2    1.40    2.50
  10   0   2    3.30    3.10
 -10   0  -2   -5.00    3.80
  11   0   2   -0.90    3.30
 -11   0  -2   -4.50    2.80
 -11   0  -2    2.20    4.70
 -11   0  -2   -0.30    4.30
 -11   0  -2    4.90    6.60
 -12   0  -2   62.99    5.50
 -12   0  -2   66.09    8.70
 -12   0  -2   67.19    7.60
 -12   0  -2   50.39    9.50
  12   0   2   78.09    6.30
 -13   0  -2   -3.00    3.20
 -13   0  -2   -1.10    6.20
 -13   0  -2    3.80    9.30
  13   0   2   -3.40    3.60
 -13   0  -2  -10.60    8.50
 -14   0  -2   20.40   10.50
 -14   0  -2   22.60    6.60
  14   0   2   12.90    3.90
 -14   0  -2   15.70    7.10
 -14   0  -2   23.70    3.90
 -15   0  -2   -0.70   10.20
 -15   0  -2  -11.80    7.50
  15   0   2   -0.60    4.60
 -16   0  -2   58.19   10.90
 -16   0  -2   57.89   14.40
 -17   0  -2   14.20   11.10
 -17  -1   2   -4.00   12.00
 -17  -1   2   21.60   10.40
 -17   1   2   -2.70   12.00
 -17   1   2    3.00    9.10
 -16  -1   2   28.80    9.30
 -16  -1   2   15.70   12.20
 -16   1   2   23.30    8.80
 -16   1   2   20.90    8.50
 -16   1   2   33.10   12.90
 -15  -1   2   22.10   10.70
 -15  -1   2   26.90    7.60
 -15  -1   2   28.60    7.70
 -15   1   2    4.80   10.90
 -15   1   2   27.50    7.40
 -14  -1   2  227.98   18.50
 -14  -1   2  194.48   11.80
 -14  -1   2  177.18   16.00
 -14  -1   2  180.28   10.70
  14   1  -2  176.68    7.10
 -14   1   2  185.28    7.80
 -14   1   2  187.78   11.10
 -14   1   2  198.38   10.40
 -14   1   2  201.98   18.20
  14   1  -2  182.48    6.40
 -13  -1   2    7.60    4.90
 -13  -1   2   18.80    6.00
 -13  -1   2   17.20    8.80
 -13  -1   2   19.80    5.10
  13   1  -2   17.30    3.80
 -13   1   2   10.30    8.90
 -13   1   2   23.40    3.70
 -13   1   2   24.80    5.30
 -13   1   2   22.50    4.90
  13   1  -2   19.80    3.40
 -12  -1   2  392.36   12.80
 -12  -1   2  382.66   12.50
 -12  -1   2  385.86   12.50
 -12  -1   2  401.46   20.90
 -12   1   2  380.36   11.80
 -12   1   2  382.16   11.60
 -12   1   2  368.36   10.50
  12   1  -2  380.26   10.30
  12   1  -2  358.96   10.40
 -12   1   2  361.06   20.70
 -11  -1   2   -1.90    5.80
 -11  -1   2    0.50    4.10
 -11  -1   2   -0.30    4.20
  11   1  -2   -4.20    3.20
  11   1  -2   -2.10    2.90
 -11   1   2   -3.80    3.70
 -11   1   2    0.10    3.70
 -11   1   2    0.30    2.90
 -10  -1   2    9.50    5.50
 -10  -1   2   16.50    4.10
 -10  -1   2   22.00    4.10
 -10  -1   2    8.00    3.90
 -10   1   2   16.10    6.10
  10   1  -2   18.90    3.30
  10   1  -2   15.70    3.00
 -10   1   2   14.80    3.50
 -10   1   2   15.60    3.00
 -10   1   2   13.00    3.30
  -9  -1   2   37.30    6.70
  -9  -1   2   26.30    6.20
  -9  -1   2   42.40    5.20
  -9  -1   2   48.20    5.50
  -9   1   2   45.20    4.40
  -9   1   2   32.10    4.00
   9   1  -2   42.70    4.40
  -9   1   2   42.50    4.60
  -9   1   2   46.10    9.70
   9   1  -2   32.70    4.40
  -8  -1   2  250.27    7.80
  -8  -1   2  236.48    8.10
  -8  -1   2  249.88    8.20
  -8  -1   2  235.68   11.90
   8   1  -2  236.78    7.00
  -8   1   2  250.17    6.90
   8   1  -2  243.88   11.70
  -8   1   2  248.88    7.00
  -8   1   2  249.28    7.20
  -8   1   2  241.68   11.80
  -7  -1   2  252.07    7.30
  -7  -1   2  257.67   11.70
  -7  -1   2  239.38    7.80
  -7  -1   2  236.58    7.80
   7   1  -2  245.28    6.80
   7   1  -2  240.18    7.00
  -7   1   2  249.38    6.50
   7   1  -2  214.18   12.40
  -7   1   2  237.58    6.60
  -7   1   2  241.88    6.60
  -7   1   2  250.57   11.30
  -6  -1   2   35.00    3.70
  -6  -1   2   39.90    3.50
  -6  -1   2   29.60    4.90
  -6  -1   2   36.70    4.00
  -6   1   2   37.00    6.10
   6   1  -2   32.20    3.40
   6   1  -2   38.80    6.60
  -6   1   2   39.70    2.60
   6   1  -2   37.80    3.30
  -5  -1   2  129.69    5.00
  -5  -1   2  141.09    4.80
  -5  -1   2  147.99    5.50
  -5  -1   2  144.49    8.00
   5   1  -2  148.99    4.70
  -5   1   2  142.99    3.70
   5   1  -2  140.59    7.30
   5   1  -2  145.49    4.60
  -5   1   2  143.39    7.70
  -5   1   2  149.79    3.80
  -4  -1   2  128.19    4.60
  -4  -1   2  134.79    6.60
  -4  -1   2  129.89    4.40
  -4  -1   2  137.19    4.90
   4   1  -2  135.59    4.30
  -4   1   2  134.39    3.00
  -4   1   2  138.89    6.30
   4   1  -2  130.29    4.20
  -4   1   2  130.19    4.70
   4   1  -2  132.69    6.50
  -4   1   2  132.89    3.00
  -3  -1   2 2337.27   46.60
  -3  -1   2 2421.36   48.60
  -3  -1   2 2358.86   46.70
  -3  -1   2 2362.36   47.10
   3   1  -2 2364.76   46.60
   3   1  -2 2408.06   48.50
  -3   1   2 2374.36   47.00
   0   1   2    0.60    1.10
  -1  -1  -2 1433.76   27.80
  -1  -1  -2 1443.96   27.50
   1   1   2 1292.97   27.50
  -3  -1  -2   27.80    4.20
  -3  -1  -2   26.80    2.70
   3  -1   2   26.90    2.30
  -3  -1  -2   31.80    2.80
   3  -1   2   28.90    2.40
  -3  -1  -2   27.10    3.00
  -3   1  -2   26.60    2.60
  -3   1  -2   29.30    2.50
   3   1   2   24.70    2.70
   3   1   2   23.60    2.70
   3   1   2   25.30    3.20
  -4  -1  -2 1374.16   28.00
   4  -1   2 1392.56   27.60
  -4  -1  -2 1363.66   30.00
  -4  -1  -2 1375.26   28.10
   4  -1   2 1331.57   27.50
  -4  -1  -2 1352.86   28.30
  -4   1  -2 1357.56   27.90
  -4   1  -2 1390.26   27.70
   4   1   2 1391.46   28.20
   4   1   2 1378.96   28.00
   4   1   2 1372.06   28.00
  -5  -1  -2  271.07   10.40
  -5  -1  -2  275.57    8.10
   5  -1   2  274.17    7.00
  -5  -1  -2  275.47    7.60
  -5  -1  -2  270.97    7.50
   5  -1   2  275.37    7.00
   5   1   2  273.67    7.80
   5   1   2  269.77    7.60
   5   1   2  281.07    7.50
  -5   1  -2  274.47    7.30
  -5   1  -2  273.07    5.70
  -5   1  -2  274.57    7.50
  -6  -1  -2 2882.11   58.09
   6  -1   2 2840.12   56.99
   6  -1   2 2909.81   57.09
  -6  -1  -2 3002.10   57.89
  -6  -1  -2 2884.41   57.49
  -6  -1  -2 2957.30   61.29
   6   1   2 2883.01   57.59
  -6   1  -2 2902.21   57.39
  -6   1  -2 2769.62   55.89
  -6   1  -2 2918.41   57.69
   6   1   2 2873.81   57.49
   7  -1   2  219.98    6.60
  -7  -1  -2  208.68   11.20
  -7  -1  -2  209.78    6.90
   7  -1   2  213.18    6.50
  -7  -1  -2  216.58    7.90
  -7  -1  -2  202.58    7.60
   7   1   2  211.18    7.40
   7   1   2  211.68    7.20
   7   1   2  220.38    7.10
  -7   1  -2  205.98    5.00
  -7   1  -2  219.28    6.90
  -8  -1  -2 1614.54   33.80
  -8  -1  -2 1577.64   33.20
  -8  -1  -2 1598.24   34.20
  -8  -1  -2 1613.84   38.40
   8  -1   2 1564.74   32.50
   8  -1   2 1581.84   32.60
  -8   1  -2 1572.54   31.40
   8   1   2 1625.64   33.70
  -8   1  -2 1595.44   33.70
   8   1   2 1598.64   33.30
  -8   1  -2 1589.14   33.30
   8   1   2 1612.24   33.30
  -9  -1  -2   43.20    8.90
  -9  -1  -2   38.20    6.20
  -9  -1  -2   30.80    4.50
   9  -1   2   35.90    4.50
  -9  -1  -2   29.70    4.80
   9  -1   2   35.50    4.20
  -9   1  -2   39.10    5.50
  -9   1  -2   35.20    2.60
  -9   1  -2   28.60    3.90
   9   1   2   31.20    4.30
   9   1   2   31.80    4.00
   9   1   2   32.70    4.80
  -9   1  -2   26.50    6.70
 -10  -1  -2  378.86   11.10
  10  -1   2  381.06   10.40
 -10  -1  -2  379.86   16.60
 -10  -1  -2  387.96   11.90
  10  -1   2  387.56   10.20
 -10  -1  -2  395.96   12.60
 -10   1  -2  377.96    8.70
 -10   1  -2  391.46   11.70
 -10   1  -2  391.36   17.10
  10   1   2  391.56   11.30
  10   1   2  394.76   11.90
  10   1   2  391.46   11.40
 -10   1  -2  391.16   12.00
  11  -1   2   11.60    3.10
 -11  -1  -2    7.30    3.80
 -11  -1  -2   11.70    5.00
 -11  -1  -2   10.10    7.00
 -11  -1  -2   14.70    5.20
  11  -1   2    7.70    3.30
 -11   1  -2    9.70    1.90
  11   1   2   11.70    4.20
 -11   1  -2   15.80    4.80
 -11   1  -2    9.70    7.10
 -11   1  -2    7.00    4.10
  11   1   2   15.30    4.40
  12  -1   2    1.00    3.30
 -12  -1  -2   -0.50    4.10
 -12  -1  -2    5.90    5.10
 -12  -1  -2   12.90    8.10
 -12  -1  -2    0.10    5.60
  12  -1   2   -1.30    3.00
 -12   1  -2    0.80    4.80
 -12   1  -2    1.80    8.50
  12   1   2    3.60    4.00
  12   1   2   -2.70    4.50
 -12   1  -2    3.40    5.10
 -12   1  -2    0.60    1.70
 -13  -1  -2   -2.00    6.30
 -13  -1  -2    3.80    8.80
 -13  -1  -2   -2.50    6.20
  13  -1   2    5.60    3.40
  13  -1   2    6.40    3.10
 -13   1  -2    8.60    5.30
 -13   1  -2   12.10    6.00
  13   1   2   -8.60    5.10
  13   1   2    8.80    4.40
 -13   1  -2   10.40    9.50
 -14  -1  -2   29.80    8.30
 -14  -1  -2   43.40    7.70
  14  -1   2   38.10    4.30
 -14  -1  -2   41.50   11.60
  14   1   2   41.40    5.20
 -14   1  -2   49.30    7.60
  14   1   2   42.70    6.30
 -14   1  -2   29.30   11.20
 -14   1  -2   37.70    7.80
 -15  -1  -2    4.10   10.50
 -15  -1  -2   -8.10    8.20
 -15   1  -2   -0.30    7.80
  15   1   2    2.40    4.70
 -15   1  -2  -12.00   11.10
 -16  -1  -2    0.40   12.80
 -16  -1  -2   24.70   10.30
 -16   1  -2    4.60    9.30
 -16   1  -2   12.80   12.90
 -17  -1  -2    5.70   10.60
 -17   1  -2   18.60   11.40
 -17  -2   2   -4.90   12.90
 -17  -2   2   12.90   11.10
 -17   2   2   17.10   12.10
 -17   2   2    7.20    9.30
 -16  -2   2  -10.90   11.10
 -16  -2   2   -4.90    9.20
 -16   2   2  -11.50   11.50
 -16   2   2   -3.10    7.90
 -15  -2   2   26.80    7.40
 -15  -2   2    4.90    8.10
 -15  -2   2   14.80   11.00
 -15   2   2   16.80   11.90
  15   2  -2   13.10    4.30
 -15   2   2    7.60    6.90
 -15   2   2   24.40    6.20
 -14  -2   2   -0.60    6.30
 -14  -2   2   -3.10    6.10
 -14  -2   2   16.70   10.40
 -14  -2   2   -0.10    7.20
  14   2  -2   -0.40    4.10
 -14   2   2    9.30    6.60
 -14   2   2   -0.20   10.10
 -14   2   2   -1.50    5.70
 -14   2   2    1.80    2.10
  14   2  -2   -0.50    4.80
 -14   2   2    1.40    4.30
 -13  -2   2   -0.10    5.80
 -13  -2   2   12.20    9.00
 -13  -2   2    8.60    5.80
  13   2  -2    5.80    4.10
 -13   2   2    8.20    4.50
 -13   2   2    0.60    4.60
 -13   2   2   11.00    2.60
 -13   2   2    6.60    6.50
 -13   2   2    3.60    8.10
  13   2  -2    7.30    5.00
 -13   2   2   10.00    3.70
 -12  -2   2    2.70    4.90
 -12  -2   2    8.70    4.60
 -12  -2   2    4.20    8.30
 -12  -2   2   -0.60    5.30
 -12   2   2    4.20    2.50
  12   2  -2    3.20    3.80
 -12   2   2    1.60    4.00
 -12   2   2    6.50    4.00
 -12   2   2    9.30    2.50
 -12   2   2    1.10    7.10
  12   2  -2   13.70    4.60
 -11  -2   2   18.70    5.00
 -11  -2   2   27.40    7.20
 -11  -2   2   16.70    4.80
 -11  -2   2   15.90    5.10
 -11   2   2   22.30    4.00
 -11   2   2   22.00    3.80
 -11   2   2   16.80    3.80
  11   2  -2   22.70    4.10
 -11   2   2   21.70    3.60
 -11   2   2   13.30    6.70
 -10  -2   2  277.77   14.40
 -10  -2   2  253.57    9.80
 -10  -2   2  253.27   10.00
 -10  -2   2  251.07   10.10
  10   2  -2  265.47    8.80
 -10   2   2  265.57    7.10
 -10   2   2  252.57    8.10
 -10   2   2  239.08   14.10
 -10   2   2  253.87    8.30
  -9  -2   2   21.10    5.00
  -9  -2   2   29.10    6.60
  -9  -2   2   19.00    4.10
  -9  -2   2   28.90    4.20
  -9   2   2   18.30    3.20
   9   2  -2   23.70    3.90
  -9   2   2   30.20    3.80
  -9   2   2   22.30    6.10
   9   2  -2   25.00    3.60
   9   2  -2   27.90    6.60
  -8  -2   2  328.07    9.90
  -8  -2   2  332.97   10.10
  -8  -2   2  333.47   13.90
  -8  -2   2  340.67   10.50
   8   2  -2  336.87    9.40
  -8   2   2  325.77    8.10
  -8   2   2  326.27   13.60
  -8   2   2  337.37    8.30
  -8   2   2  336.27    8.50
   8   2  -2  332.27   13.80
   8   2  -2  339.17    9.60
  -7  -2   2  290.37    9.30
  -7  -2   2  287.47   12.70
  -7  -2   2  282.77    9.10
  -7  -2   2  289.47    8.70
  -7   2   2  294.37    7.00
  -7   2   2  281.17    7.10
  -7   2   2  279.07    9.30
   7   2  -2  281.37   12.50
   7   2  -2  283.27    8.50
   7   2  -2  290.37    9.30
   7   2  -2  279.27    8.30
  -7   2   2  286.47    7.00
  -6  -2   2  428.76   14.50
  -6  -2   2  450.25   11.00
  -6  -2   2  430.96   11.10
  -6  -2   2  429.16   11.60
   6   2  -2  421.56   14.00
  -6   2   2  406.66   10.30
  -6   2   2  441.46   11.50
   6   2  -2  430.86   10.90
  -6   2   2  438.26    9.20
   6   2  -2  428.46   11.60
   6   2  -2  440.36   10.80
  -6   2   2  395.46    9.80
  -5  -2   2 1218.08   28.20
  -5  -2   2 1212.58   25.10
  -5  -2   2 1191.68   25.30
  -5  -2   2 1198.88   25.70
  -5   2   2 1172.48   23.40
   5   2  -2 1185.58   25.70
   5   2  -2 1185.08   25.10
  -5   2   2 1205.28   25.70
   5   2  -2 1203.48   25.00
  -5   2   2 1155.98   23.40
   5   2  -2 1214.48   28.10
  -4  -2   2 1944.81   39.80
  -4  -2   2 1972.70   41.70
  -4  -2   2 1961.90   39.30
  -4  -2   2 1903.51   39.40
  -4   2   2 1941.11   39.80
   4   2  -2 2011.50   41.90
   4   2  -2 1943.31   39.20
   4   2  -2 1974.90   39.30
   4   2  -2 1912.11   39.80
  -3  -2   2 5466.45  106.59
  -3  -2   2 5535.15  107.09
  -3  -2   2 5502.55  108.49
  -3  -2   2 5433.86  106.69
   3  -2  -2 5434.46  106.99
   3   2  -2 5590.04  108.59
   3   2  -2 5386.76  106.99
   3   2  -2 5483.95  106.69
  -3   2   2 5542.25  107.09
   3   2  -2 5457.55  106.49
   2  -2  -2 2647.44   51.29
   2  -2  -2 2592.44   51.69
  -2  -2   2 2600.54   52.89
  -2  -2   2 2642.74   51.79
  -2  -2   2 2585.24   50.59
  -2  -2   2 2604.54   51.29
  -2  -2   2 2594.64   51.39
  -2   2   2 2574.64   50.19
   2   2  -2 2622.54   51.79
   2   2  -2 2673.73   51.49
  -2   2   2 2531.55   51.39
   2   2  -2 2586.74   50.59
   2   2  -2 2573.14   51.29
  -2   2   2 2623.34   51.79
   2   2  -2 2646.44   52.89
  -1  -2   2 2269.87   45.20
   1  -2  -2 2248.28   44.40
   1  -2  -2 2276.37   45.60
   1  -2  -2 2307.17   45.40
   1  -2  -2 2249.18   44.30
  -1  -2   2 2296.77   44.80
  -1  -2   2 2304.47   45.30
  -1  -2   2 2281.87   46.50
  -1  -2   2 2346.97   45.50
  -1   2   2 2281.17   44.60
  -1   2   2 2243.78   44.50
   1   2  -2 2310.87   45.20
   1   2  -2 2317.17   46.50
  -1   2   2 2284.37   45.40
   1   2  -2 2318.37   45.60
  -1   2   2 2322.07   45.60
   1   2  -2 2334.17   45.30
   1   2  -2 2275.17   44.80
   0  -2  -2  684.13   14.10
   0  -2   2  688.73   14.40
   0  -2  -2  674.53   14.20
   0  -2  -2  714.53   15.00
   0  -2  -2  683.33   14.90
   0  -2   2  704.43   15.80
   0  -2   2  674.83   14.40
   0  -2   2  679.63   14.60
   0  -2  -2  688.23   14.20
   0   2   2  686.33   14.30
   0   2   2  676.73   14.30
   0   2  -2  688.93   14.40
   0   2  -2  682.23   14.50
   0   2  -2  665.13   14.80
   0   2   2  694.53   14.90
   0   2   2  700.03   14.90
   0   2  -2  695.83   15.80
   0   2  -2  685.13   14.50
   1  -2   2 1842.02   37.00
   1  -2   2 1872.21   37.00
  -1  -2  -2 1843.22   37.30
  -1  -2  -2 1882.81   37.50
  -1  -2  -2 1884.51   37.20
  -1  -2  -2 1874.41   37.00
   1  -2   2 1842.82   37.00
  -1  -2  -2 1884.31   37.70
   1   2   2 1895.21   37.30
   1   2   2 1853.71   37.40
  -1   2  -2 1911.11   38.50
   1   2   2 1889.51   37.50
   1   2   2 1849.91   37.10
  -1   2  -2 1858.61   37.10
  -1   2  -2 1883.31   37.10
  -1   2  -2 1875.51   37.00
   1   2   2 1879.11   37.70
   2  -2   2    5.20    1.50
   2  -2   2    4.50    1.30
   2  -2   2    8.20    1.50
  -2  -2  -2    3.00    2.20
  -2  -2  -2    7.50    1.80
  -2  -2  -2    9.10    2.30
  -2  -2  -2    6.60    2.00
  -2   2  -2   10.90    1.80
   2   2   2   11.70    2.50
  -2   2  -2    9.70    1.80
   2   2   2    6.10    2.00
   2   2   2    6.10    1.90
   2   2   2    5.90    2.00
  -3  -2  -2  249.58    7.30
   3  -2   2  243.98    5.40
   3  -2   2  252.57    6.10
   3  -2   2  250.17    6.20
  -3  -2  -2  244.08    6.70
  -3  -2  -2  248.58    8.20
  -3  -2  -2  231.68    7.00
  -3   2  -2  253.57    6.50
   3   2   2  244.48    8.20
  -3   2  -2  251.07    6.40
   3   2   2  246.28    7.10
   3   2   2  241.98    7.00
   3   2   2  240.28    6.80
  -4  -2  -2 1328.07   28.30
   4  -2   2 1357.76   27.20
   4  -2   2 1342.07   27.20
  -4  -2  -2 1382.86   28.20
  -4  -2  -2 1353.76   28.30
  -4  -2  -2 1375.86   30.00
   4   2   2 1365.16   28.40
   4   2   2 1359.46   28.10
   4   2   2 1339.67   29.80
  -4   2  -2 1361.36   27.50
   4   2   2 1342.67   28.20
  -4   2  -2 1345.37   27.60
   5  -2   2   31.20    2.70
  -5  -2  -2   35.40    4.10
   5  -2   2   30.60    3.00
  -5  -2  -2   30.50    6.20
  -5  -2  -2   32.20    4.60
  -5  -2  -2   31.80    3.70
  -5   2  -2   25.40    3.70
   5   2   2   33.70    4.10
   5   2   2   32.50    4.40
   5   2   2   32.50    6.10
  -5   2  -2   33.50    3.20
   5   2   2   28.90    3.70
  -6  -2  -2 1970.50   40.80
  -6  -2  -2 1981.50   43.60
   6  -2   2 1966.70   39.10
   6  -2   2 1960.30   39.20
  -6  -2  -2 1996.00   40.90
  -6  -2  -2 1990.00   40.60
  -6   2  -2 1958.50   39.70
   6   2   2 1965.50   40.60
   6   2   2 1957.40   40.40
  -6   2  -2 1946.51   39.90
   6   2   2 1956.60   40.60
  -7  -2  -2   25.40    3.80
  -7  -2  -2   23.30    3.50
   7  -2   2   23.30    3.30
  -7  -2  -2   17.40    3.70
   7  -2   2   19.60    3.20
  -7  -2  -2   20.50    5.00
  -7   2  -2   18.80    3.10
  -7   2  -2   22.80    3.00
   7   2   2   30.90    5.00
   7   2   2   22.00    3.60
  -8  -2  -2   31.60    5.30
   8  -2   2   26.50    2.60
  -8  -2  -2   32.60    4.40
  -8  -2  -2   18.90    5.60
   8  -2   2   25.40    2.70
  -8  -2  -2   28.90    4.20
  -8   2  -2   29.40    4.90
  -8   2  -2   24.80    3.50
   8   2   2   33.00    5.40
   8   2   2   42.50    5.30
   8   2   2   23.50    4.00
  -9  -2  -2    2.10    3.70
  -9  -2  -2   -1.90    5.10
   9  -2   2   -3.60    2.20
  -9  -2  -2   -2.40    3.60
  -9  -2  -2   -0.60    3.40
   9  -2   2   -2.00    2.10
  -9   2  -2   -0.90    3.40
   9   2   2   -1.10    3.60
  -9   2  -2   -0.50    3.30
   9   2   2   -0.10    3.50
 -10  -2  -2   59.39    7.40
  10  -2   2   58.69    3.90
 -10  -2  -2   68.29   11.50
  10  -2   2   57.89    4.40
 -10  -2  -2   63.89    7.50
 -10  -2  -2   57.79    6.90
  10   2   2   71.79    7.20
  10   2   2   67.49    6.80
  10   2   2   69.29    6.40
 -10   2  -2   59.19    6.60
 -11  -2  -2   41.00    6.20
 -11  -2  -2   35.50    8.20
  11  -2   2   34.70    4.70
 -11  -2  -2   34.90    5.30
 -11  -2  -2   38.00    5.80
  11  -2   2   39.60    4.10
  11   2   2   31.10    5.70
 -11   2  -2   38.70    5.10
  11   2   2   41.50    6.40
 -11   2  -2   35.80    5.20
  11   2   2   45.10    7.40
  12  -2   2   45.30    3.40
 -12  -2  -2   37.60    9.50
 -12  -2  -2   40.70    5.90
 -12  -2  -2   39.70    6.30
 -12  -2  -2   55.19   10.90
  12   2   2   57.09    7.30
 -12   2  -2   39.50    9.90
 -12   2  -2   62.69    7.90
 -12   2  -2   47.20    7.30
 -13  -2  -2   24.40    7.40
 -13  -2  -2   18.60    9.50
 -13  -2  -2   33.30   10.90
 -13  -2  -2   24.40    5.90
 -13   2  -2   13.80    9.40
 -13   2  -2   26.60    6.30
  13   2   2   25.70    6.50
  13   2   2   21.30    4.90
 -13   2  -2   23.10    5.40
 -14  -2  -2   -1.80    6.00
 -14  -2  -2    0.50    9.50
 -14  -2  -2   -7.20    7.10
  14   2   2    4.10    4.60
 -14   2  -2    4.10   10.10
  14   2   2    2.80    6.50
 -14   2  -2    4.20    6.20
 -14   2  -2   19.00    6.90
 -15  -2  -2    1.40   10.90
 -15  -2  -2    1.50    8.30
  15   2   2   -0.60    4.80
 -15   2  -2    3.50    8.10
 -15   2  -2   -0.80   11.80
 -16  -2  -2   38.20   11.40
 -16  -2  -2   24.40   13.60
 -16   2  -2   22.10   13.10
 -16   2  -2   29.80    9.80
 -17  -3   2   11.20   11.00
 -17   3   2   -7.60    8.80
 -16  -3   2   29.20   10.50
 -16  -3   2    9.10   12.60
 -16   3   2   16.60   13.80
 -16   3   2   16.70    8.10
 -15  -3   2    3.40   11.80
 -15  -3   2   12.90    9.00
 -15  -3   2   33.80    8.70
  15   3  -2   10.50    5.30
 -15   3   2    6.30    5.40
 -15   3   2   14.90   12.50
 -14  -3   2   37.20    8.40
 -14  -3   2   47.60    8.50
 -14  -3   2   48.60   11.10
 -14   3   2   47.40    6.40
  14   3  -2   40.70    6.90
 -14   3   2   48.40    7.90
  14   3  -2   53.49    7.90
 -14   3   2   54.19   12.50
 -13  -3   2   -0.10    9.50
 -13  -3   2   -1.80    6.50
 -13  -3   2   -2.80    5.80
 -13  -3   2   -2.40    6.80
  13   3  -2   10.00    4.80
 -13   3   2   -2.10    4.70
 -13   3   2    1.50    4.50
 -13   3   2    6.70    6.00
 -13   3   2   17.90   11.20
 -12  -3   2   13.00    6.00
 -12  -3   2    7.90    5.90
 -12  -3   2    4.40    8.50
 -12  -3   2    0.60    8.70
 -12   3   2    9.10    4.10
 -12   3   2    7.60    6.40
 -12   3   2   -6.50    8.50
  12   3  -2    5.60    4.80
  12   3  -2   10.80    4.60
 -12   3   2   10.60    4.00
 -11  -3   2   45.30    6.70
 -11  -3   2   40.80    5.80
 -11  -3   2   47.30    9.90
 -11  -3   2   44.50    7.30
 -11   3   2   48.40    3.00
 -11   3   2   48.90    2.90
 -11   3   2   42.10    5.40
 -11   3   2   52.79    9.40
 -11   3   2   48.00    8.40
  11   3  -2   45.50    5.60
  11   3  -2   50.09    6.90
  11   3  -2   37.00    9.10
 -10  -3   2   61.49    7.00
 -10  -3   2   47.90    7.50
 -10  -3   2   58.99    8.10
 -10  -3   2   67.29   10.50
 -10   3   2   55.99    8.50
  10   3  -2   68.89    6.30
 -10   3   2   63.89    4.90
  10   3  -2   77.79    7.10
 -10   3   2   55.59    3.40
 -10   3   2   64.29    5.10
 -10   3   2   57.69   10.00
  10   3  -2   65.69   12.80
  -9  -3   2    0.00    4.10
  -9  -3   2    3.20    4.50
  -9  -3   2    1.70    5.50
  -9  -3   2    5.50    4.30
  -9   3   2    3.90    2.40
   9   3  -2    1.80    4.10
  -9   3   2    2.80    4.20
   9   3  -2    4.10    3.70
   9   3  -2    0.50    5.50
   9   3  -2    6.00    3.90
  -9   3   2    6.90    2.50
  -8  -3   2  413.76   12.00
  -8  -3   2  393.46   15.80
  -8  -3   2  397.86   11.90
  -8  -3   2  412.06   12.60
   8   3  -2  415.26   11.70
  -8   3   2  405.56   12.90
   8   3  -2  414.36   12.70
   8   3  -2  416.06   16.30
  -8   3   2  399.76    9.40
  -8   3   2  398.46    9.70
   8   3  -2  407.76   11.50
  -8   3   2  405.06    9.60
  -7  -3   2   10.20    4.80
  -7  -3   2    5.90    3.40
  -7  -3   2    7.60    3.50
  -7  -3   2    9.10    3.40
   7   3  -2    7.90    4.60
  -7   3   2   11.10    1.80
   7   3  -2    7.30    3.20
   7   3  -2   13.60    5.30
  -7   3   2    8.70    3.30
  -7   3   2   15.20    2.60
   7   3  -2    7.30    3.90
  -7   3   2   11.40    1.70
  -6  -3   2 1299.37   27.80
  -6  -3   2 1292.47   30.80
  -6  -3   2 1297.57   28.30
   6   3  -2 1279.77   28.20
  -6   3   2 1264.77   25.30
   6   3  -2 1156.58   32.70
   6   3  -2 1304.17   27.50
  -6   3   2 1264.07   25.90
   6   3  -2 1288.37   27.20
  -5  -3   2  655.03   15.20
  -5  -3   2  653.33   15.60
  -5  -3   2  642.74   18.40
  -5  -3   2  664.13   16.10
  -5  -3   2  633.74   14.10
   5   3  -2  659.53   15.40
  -5   3   2  631.24   14.10
  -5   3   2  628.44   13.20
   5   3  -2  652.33   16.10
  -5   3   2  661.53   16.00
   5   3  -2  642.44   17.90
  -5   3   2  643.34   13.20
   5   3  -2  638.14   15.00
   4  -3  -2   16.00    2.20
  -4  -3   2   13.50    1.80
  -4  -3   2   13.50    3.70
  -4  -3   2   17.90    3.20
  -4  -3   2   12.60    3.10
  -4  -3   2   19.30    2.90
   4   3  -2   14.20    3.60
   4   3  -2   16.30    3.00
   4   3  -2   16.10    3.50
  -4   3   2   13.10    1.70
   4   3  -2   16.90    2.90
  -4   3   2   15.70    2.90
  -4   3   2   13.20    1.60
  -4   3   2   13.90    2.10
  -3  -3   2   45.50    5.40
  -3  -3   2   47.60    3.60
  -3  -3   2   46.70    3.90
   3  -3  -2   47.60    4.20
   3  -3  -2   49.80    3.50
  -3  -3   2   48.90    3.40
  -3  -3   2   48.50    4.70
  -3   3   2   47.70    2.20
   3   3  -2   51.79    3.80
  -3   3   2   50.09    3.40
  -3   3   2   44.20    4.40
   3   3  -2   53.09    5.90
   3   3  -2   50.49    3.80
   3   3  -2   41.30    4.30
  -3   3   2   50.59    2.20
   2  -3  -2  774.62   15.20
  -2  -3   2  771.72   16.80
  -2  -3   2  749.92   18.50
  -2  -3   2  760.62   16.40
  -2  -3   2  770.22   16.90
  -2  -3   2  786.32   17.50
   2  -3  -2  772.82   15.20
   2  -3  -2  782.82   16.80
   2  -3  -2  769.42   17.40
  -2   3   2  760.62   16.80
   2   3  -2  765.42   16.90
   2   3  -2  780.52   17.00
  -2   3   2  775.72   17.30
   2   3  -2  770.72   18.60
   2   3  -2  765.02   17.40
  -2   3   2  779.02   15.80
   2   3  -2  783.82   16.30
  -1  -3   2 1960.10   41.80
   1  -3  -2 2045.40   40.60
  -1  -3   2 2020.10   40.30
   1  -3  -2 1999.50   40.80
   1  -3  -2 1897.81   39.50
   1  -3  -2 1987.20   39.40
  -1  -3   2 1962.40   40.30
  -1  -3   2 2050.49   40.80
  -1  -3   2 2014.30   40.00
  -1   3   2 2025.70   39.80
   1   3  -2 2021.20   40.40
  -1   3   2 1999.70   40.50
  -1   3   2 2035.90   40.80
   1   3  -2 2062.79   40.50
   1   3  -2 2031.00   40.00
  -1   3   2 2018.70   39.70
  -1   3   2 2009.30   40.60
   1   3  -2 2020.80   42.00
   1   3  -2 2028.20   40.80
   0  -3   2  392.86   10.80
   0  -3  -2  346.97   11.60
   0  -3  -2  375.66    8.90
   0  -3  -2  379.06    9.80
   0  -3   2  385.96    9.60
   0  -3  -2  392.16    8.80
   0  -3   2  386.16    9.30
   0  -3   2  405.46    9.30
   0  -3  -2  381.86    9.90
   0   3  -2  389.76    9.30
   0   3  -2  386.36    9.40
   0   3   2  391.06    9.20
   0   3   2  385.06   10.00
   0   3   2  383.76    9.00
   0   3   2  381.76    9.50
   0   3  -2  379.96    9.30
   0   3  -2  385.26    9.70
   0   3   2  400.26   10.00
   0   3  -2  377.56   10.90
  -1  -3  -2 6435.26  124.99
  -1  -3  -2 6459.85  125.69
  -1  -3  -2 6440.36  124.79
   1  -3   2 6483.45  124.99
   1  -3   2 6457.55  124.79
  -1  -3  -2 6357.36  125.39
  -1   3  -2 6498.15  126.69
   1   3   2 6545.65  125.09
   1   3   2 6510.15  125.49
  -1   3  -2 6388.46  124.99
  -1   3  -2 6435.76  125.29
  -1   3  -2 6399.36  124.89
   1   3   2 6407.46  125.49
   1   3   2 6351.06  124.89
  -1   3  -2 6529.85  124.89
   1   3   2 6340.57  125.69
   2  -3   2  734.33   15.10
  -2  -3  -2  700.53   16.30
   2  -3   2  709.93   15.00
  -2  -3  -2  693.03   16.20
  -2  -3  -2  695.83   15.90
  -2  -3  -2  702.03   15.40
   2  -3   2  700.73   15.10
  -2  -3  -2  691.53   15.60
  -2   3  -2  710.83   15.30
  -2   3  -2  700.43   17.10
   2   3   2  709.33   16.40
   2   3   2  705.03   16.40
  -2   3  -2  707.83   15.30
   2   3   2  688.63   15.70
  -2   3  -2  695.13   15.10
   2   3   2  695.13   15.60
  -2   3  -2  704.83   16.10
  -3  -3  -2  291.77    8.40
   3  -3   2  282.57    7.10
  -3  -3  -2  285.07    7.80
  -3  -3  -2  289.87    9.40
  -3  -3  -2  271.27    8.10
  -3  -3  -2  295.47    8.50
   3  -3   2  278.97    7.00
   3  -3   2  274.37    6.80
  -3   3  -2  281.77    7.50
   3   3   2  282.57    8.80
  -3   3  -2  278.47    7.40
   3   3   2  286.37    8.20
   3   3   2  283.67    8.10
   3   3   2  286.97    9.30
  -3   3  -2  239.68    7.50
  -4  -3  -2   12.80    3.10
  -4  -3  -2    8.60    3.30
   4  -3   2   14.40    1.90
  -4  -3  -2   15.50    3.30
   4  -3   2   13.80    2.10
  -4  -3  -2   13.70    2.90
   4  -3   2   10.40    1.90
   4   3   2   14.10    3.40
  -4   3  -2   14.30    1.90
  -4   3  -2   13.70    2.40
  -4   3  -2   17.30    2.30
   4   3   2   11.90    3.20
   4   3   2   14.80    2.90
   4   3   2   11.60    2.80
  -5  -3  -2  397.46   11.20
  -5  -3  -2  390.96   12.60
  -5  -3  -2  390.06   11.10
   5  -3   2  354.06    8.90
   5  -3   2  400.06    9.00
   5  -3   2  376.26    8.00
  -5   3  -2  381.26    9.90
   5   3   2  405.76   12.70
   5   3   2  381.86   11.20
   5   3   2  398.86   11.30
  -5   3  -2  381.16    9.70
   5   3   2  388.46   10.80
   6  -3   2  176.08    5.10
   6  -3   2  183.78    5.30
  -6  -3  -2  170.88    7.50
  -6  -3  -2  182.68   10.20
  -6  -3  -2  171.38    7.50
  -6  -3  -2  175.68    7.30
   6   3   2  175.38    7.10
  -6   3  -2  184.68    6.10
   6   3   2  169.88    7.70
  -6   3  -2  179.68    6.30
   6   3   2  171.18    7.70
   6   3   2  169.18    9.90
  -7  -3  -2  639.94   19.10
  -7  -3  -2  618.74   16.10
  -7  -3  -2  558.54   17.60
  -7  -3  -2  625.84   15.70
   7  -3   2  640.34   13.40
   7  -3   2  620.14   13.40
   7   3   2  648.14   19.40
  -7   3  -2  620.84   14.80
  -7   3  -2  645.94   14.70
   7   3   2  624.24   15.80
   7   3   2  613.64   15.50
   7   3   2  632.84   16.20
  -8  -3  -2  122.49   10.60
  -8  -3  -2  106.39    7.00
  -8  -3  -2  120.89    7.60
  -8  -3  -2  108.09    7.40
   8  -3   2  105.39    4.10
  -8   3  -2  107.99    6.00
   8   3   2  106.79    6.80
   8   3   2  107.29    6.30
  -8   3  -2  110.89    5.80
   8   3   2  114.09    7.50
  -9  -3  -2    2.90    4.10
  -9  -3  -2    4.10    5.40
   9  -3   2    3.40    1.70
  -9  -3  -2   -0.90    3.60
  -9  -3  -2    8.00    4.20
   9   3   2    4.10    4.10
   9   3   2    5.70    4.10
   9   3   2    9.10    3.90
  -9   3  -2    5.70    3.40
  -9   3  -2    7.90    3.50
 -10  -3  -2    3.20    5.20
 -10  -3  -2   -1.50    5.80
 -10  -3  -2   -6.00    3.90
 -10  -3  -2   -0.30    4.50
  10   3   2    2.90    4.80
 -10   3  -2   -3.90    3.50
 -10   3  -2   -5.50    3.40
  10   3   2   -6.80    4.30
  10   3   2    0.80    4.10
 -11  -3  -2    5.20    5.30
 -11  -3  -2    6.50    8.40
 -11  -3  -2    1.20    7.30
 -11  -3  -2    9.90    5.30
  11   3   2    2.10    4.30
 -11   3  -2    0.40    4.00
  11   3   2    5.60    4.80
 -11   3  -2    6.00    4.60
 -12  -3  -2  -11.90    6.50
 -12  -3  -2    1.00    5.80
 -12  -3  -2   -8.00    8.50
 -12  -3  -2    6.20    5.40
  12   3   2    4.70    4.80
 -12   3  -2    3.60    5.20
  12   3   2   13.10    6.30
  12   3   2    7.20    5.00
 -12   3  -2    9.10    8.80
 -13  -3  -2    8.30    6.60
 -13  -3  -2  -13.20    7.20
 -13  -3  -2    1.00    8.90
 -13   3  -2    4.10    4.80
  13   3   2   -1.90    7.00
 -13   3  -2   -2.00    9.70
  13   3   2    3.70    4.70
 -13   3  -2   -2.80    5.80
 -14  -3  -2   75.89    9.00
 -14  -3  -2   59.99   12.40
 -14  -3  -2   82.29   11.60
  14   3   2   69.89    9.10
 -14   3  -2   42.40   11.50
 -14   3  -2   90.29   10.30
  14   3   2  113.09   12.70
 -14   3  -2   65.89    8.10
 -15  -3  -2   -0.30    8.70
 -15  -3  -2    4.30   12.80
  15   3   2    7.60    9.30
 -15   3  -2    7.80   11.90
  15   3   2   -2.80    9.60
 -15   3  -2   -4.60    7.90
 -16  -3  -2   28.70   14.20
 -16  -3  -2   11.80   10.30
 -16   3  -2    5.20   12.70
 -16   3  -2    7.70    9.40
 -16  -4   2  -10.10   11.60
 -16  -4   2   -1.10   10.30
 -16   4   2   16.70    7.90
 -16   4   2   -4.50   12.80
 -15  -4   2   -4.80    8.90
 -15  -4   2   -2.30   12.00
 -15   4   2   15.50    5.60
 -15   4   2    1.90   12.40
  15   4  -2   19.60    6.10
 -14  -4   2   -4.80    7.80
 -14  -4   2   12.70    8.30
 -14  -4   2   13.90   11.20
 -14   4   2  -10.00    5.20
  14   4  -2    4.30    4.90
 -14   4   2    3.30   10.80
 -14   4   2   -1.90    4.70
 -13  -4   2   38.80   11.30
 -13  -4   2   46.50    8.60
 -13  -4   2   68.69    9.20
 -13   4   2   48.30    7.70
  13   4  -2   52.39    7.70
 -13   4   2   42.70   11.70
  13   4  -2   64.29    8.00
 -12  -4   2    9.70    8.90
 -12  -4   2   22.20    7.10
 -12  -4   2   24.40    5.80
 -12  -4   2   23.00    7.40
 -12   4   2   15.10    9.20
 -12   4   2   21.60    4.50
 -12   4   2   21.50    6.40
  12   4  -2   34.70    5.20
  12   4  -2   30.80    6.60
 -12   4   2   14.70    4.30
 -11  -4   2   -2.90    6.10
 -11  -4   2   -4.60    5.80
 -11  -4   2    5.90    7.30
 -11   4   2   -3.20    6.00
  11   4  -2   -4.60    4.40
 -11   4   2   -5.20    7.50
  11   4  -2   -2.60    7.30
 -11   4   2   -5.60    3.30
 -11   4   2    2.60    3.40
  11   4  -2   -0.80    5.30
 -10  -4   2   -4.90    5.10
 -10  -4   2   -1.50    4.00
 -10  -4   2    4.80    4.90
 -10  -4   2    1.20    6.10
  10   4  -2   -2.60    4.70
  10   4  -2   -4.10    4.60
 -10   4   2   -1.70    1.90
 -10   4   2    4.60    2.80
 -10   4   2   -2.40    2.70
  10   4  -2   -7.10    6.40
 -10   4   2    0.60    5.50
  10   4  -2   -4.90    4.00
  -9  -4   2    7.40    4.10
  -9  -4   2    2.50    5.20
  -9  -4   2    9.70    6.00
  -9  -4   2    8.60    5.00
  -9   4   2    4.60    2.50
  -9   4   2    6.80    2.10
   9   4  -2    4.80    4.60
  -9   4   2    4.70    4.80
   9   4  -2    4.10    6.60
   9   4  -2   -0.30    3.80
  -9   4   2    4.00    2.50
   9   4  -2   -5.80    4.40
  -8  -4   2   12.60    4.70
  -8  -4   2   12.60    4.10
  -8  -4   2   15.40    4.50
  -8  -4   2    5.80    5.40
  -8   4   2   12.50    2.40
   8   4  -2    7.10    4.40
  -8   4   2   11.50    4.50
   8   4  -2   13.20    4.30
  -8   4   2    9.10    2.30
   8   4  -2    5.80    6.00
   8   4  -2   10.10    4.00
  -8   4   2    7.20    2.10
  -7  -4   2  559.04   14.80
  -7  -4   2  562.24   15.20
  -7  -4   2  591.44   19.30
  -7  -4   2  555.14   15.80
  -7  -4   2  564.64   13.70
   7   4  -2  578.14   15.00
   7   4  -2  591.14   15.40
  -7   4   2  587.64   16.20
  -7   4   2  567.04   12.70
  -7   4   2  569.84   12.60
  -7   4   2  564.24   13.00
   7   4  -2  572.54   15.80
   7   4  -2  572.74   18.80
  -6  -4   2    7.90    3.90
  -6  -4   2    7.80    3.90
  -6  -4   2    5.20    2.30
  -6  -4   2    5.10    5.20
  -6  -4   2    7.80    3.70
   6   4  -2    3.00    4.60
  -6   4   2    2.40    3.70
   6   4  -2    4.80    3.60
   6   4  -2   10.50    4.30
  -6   4   2    7.50    1.80
  -6   4   2    7.70    2.30
  -6   4   2    7.90    1.80
   6   4  -2    3.30    3.30
   5  -4  -2 2883.51   57.69
  -5  -4   2 2919.61   59.09
  -5  -4   2 2973.10   58.69
  -5  -4   2 2915.51   61.79
  -5  -4   2 2960.20   59.69
  -5  -4   2 2860.31   57.59
   5   4  -2 2949.51   58.79
  -5   4   2 3016.90   59.79
   5   4  -2 2619.34   68.49
  -5   4   2 2857.61   56.79
  -5   4   2 2892.41   57.69
  -5   4   2 2864.21   56.79
   5   4  -2 2911.81   59.59
   5   4  -2 2978.10   58.89
   4  -4  -2  867.21   19.00
  -4  -4   2  851.71   19.80
  -4  -4   2  879.81   22.60
  -4  -4   2  869.71   18.60
   4   4  -2  865.61   19.60
   4   4  -2  866.01   22.30
  -4   4   2  882.11   18.00
  -4   4   2  867.21   19.00
   4   4  -2  851.81   20.60
  -4   4   2  858.81   18.00
  -3  -4   2  902.21   19.30
   3  -4  -2  897.11   20.90
  -3  -4   2  891.81   20.80
  -3  -4   2  908.91   20.00
  -3  -4   2  932.81   22.80
   3  -4  -2  904.51   19.80
  -3  -4   2  889.51   20.30
  -3   4   2  899.31   20.80
   3   4  -2  897.51   20.10
  -3   4   2  888.91   18.80
   3   4  -2  884.41   20.90
  -3   4   2  911.21   19.90
   3   4  -2  918.91   22.70
   3   4  -2  914.01   19.40
  -3   4   2  910.61   18.80
   3   4  -2  914.01   20.40
   2  -4  -2  101.69    3.30
   2  -4  -2   97.89    3.40
   2  -4  -2   93.89    5.90
  -2  -4   2  112.19    4.60
  -2  -4   2   95.49    5.10
  -2  -4   2   94.79    5.20
   2  -4  -2  105.19    5.10
  -2  -4   2  108.69    7.50
  -2  -4   2  101.19    6.00
  -2   4   2  104.79    4.20
  -2   4   2  110.69    5.40
   2   4  -2   94.59    5.50
  -2   4   2  105.99    4.20
   2   4  -2  110.29    7.20
  -2   4   2  102.99    6.00
   2   4  -2   92.49    6.00
   2   4  -2  103.09    4.70
  -2   4   2  100.19    5.50
   2   4  -2   84.69    4.90
   1  -4  -2  194.68    7.00
  -1  -4   2  193.28    8.50
   1  -4  -2  192.88    7.30
   1  -4  -2  192.98    5.40
  -1  -4   2  194.18    6.30
  -1  -4   2  181.88    6.60
   1  -4  -2  197.88    5.50
  -1  -4   2  186.58    7.20
  -1  -4   2  186.28    6.20
   1   4  -2  186.38    6.40
   1   4  -2  189.78    7.30
   1   4  -2  183.58    6.70
   1   4  -2  191.88    6.20
  -1   4   2  188.68    7.00
  -1   4   2  190.88    6.80
  -1   4   2  186.48    6.90
   1   4  -2  192.98    8.60
  -1   4   2  193.98    5.90
  -1   4   2  196.48    5.90
   0  -4  -2   31.80    4.60
   0  -4   2   42.00    5.90
   0  -4  -2   34.80    3.40
   0  -4   2   40.00    3.90
   0  -4  -2   43.70    4.30
   0  -4  -2   28.90    4.60
   0  -4   2   38.40    4.40
   0  -4   2   34.40    3.70
   0  -4   2   39.80    4.00
   0  -4  -2   37.00    3.40
   0   4  -2   39.70    4.00
   0   4  -2   41.20    4.10
   0   4   2   38.80    3.70
   0   4  -2   38.30    5.70
   0   4  -2   42.50    3.80
   0   4   2   38.50    4.60
   0   4   2   36.20    3.70
   0   4  -2   36.80    3.70
   0   4   2   40.60    4.40
   0   4   2   37.40    4.90
   1  -4   2    3.30    2.00
   1  -4   2    5.70    2.60
  -1  -4  -2    5.40    2.50
   1  -4   2    3.30    2.10
  -1  -4  -2    3.30    2.40
  -1  -4  -2    0.30    2.90
  -1  -4  -2    2.60    2.20
  -1  -4  -2    3.70    2.60
  -1   4  -2    7.40    2.50
  -1   4  -2    1.20    2.30
  -1   4  -2    4.80    2.50
   1   4   2    4.10    2.30
   1   4   2    4.30    2.40
   1   4   2    4.90    2.60
  -1   4  -2    4.50    2.30
   1   4   2    7.70    2.50
  -1   4  -2    2.20    3.00
   1   4   2   -1.40    2.80
  -2  -4  -2  502.15   12.50
   2  -4   2  516.55   11.90
   2  -4   2  518.65   11.90
  -2  -4  -2  509.65   13.00
  -2  -4  -2  525.45   12.50
   2  -4   2  516.15   12.30
  -2  -4  -2  497.75   13.30
  -2  -4  -2  531.65   13.80
  -2   4  -2  515.85   12.10
   2   4   2  519.75   12.90
   2   4   2  509.95   12.70
  -2   4  -2  517.65   12.30
  -2   4  -2  510.05   12.20
   2   4   2  486.95   13.30
  -2   4  -2  514.95   14.40
   2   4   2  522.45   13.60
   2   4   2  502.45   12.60
  -2   4  -2  531.25   13.20
   3  -4   2 1014.90   21.30
   3  -4   2 1022.30   21.60
   3  -4   2 1022.30   21.40
  -3  -4  -2 1042.80   23.90
  -3  -4  -2 1032.70   23.40
  -3  -4  -2 1032.90   22.60
  -3  -4  -2 1004.60   22.70
  -3  -4  -2 1037.30   22.40
  -3   4  -2 1032.40   21.90
  -3   4  -2 1016.10   21.60
  -3   4  -2 1044.40   23.20
   3   4   2 1024.20   23.90
   3   4   2  997.90   23.30
   3   4   2 1012.90   22.40
  -3   4  -2 1040.00   21.90
  -3   4  -2  972.60   24.70
   3   4   2 1043.60   22.90
  -4  -4  -2  366.66   12.20
   4  -4   2  351.86    8.70
  -4  -4  -2  379.46   10.90
   4  -4   2  359.16    8.80
  -4  -4  -2  344.57   10.40
  -4  -4  -2  351.96   10.20
   4  -4   2  350.96    8.70
  -4   4  -2  358.66    8.80
   4   4   2  367.46   10.50
  -4   4  -2  358.46   11.40
  -4   4  -2  353.06    9.50
  -4   4  -2  353.86    9.50
   4   4   2  364.66   11.00
   4   4   2  359.96   10.40
   4   4   2  361.06   12.00
   5  -4   2   -0.50    1.80
   5  -4   2   -0.40    1.70
  -5  -4  -2    0.30    3.50
  -5  -4  -2    0.30    3.00
  -5  -4  -2    0.00    2.90
  -5  -4  -2    0.60    3.90
  -5  -4  -2    2.60    3.40
  -5   4  -2    2.10    2.40
   5   4   2    0.10    3.60
  -5   4  -2    1.40    3.40
   5   4   2    0.20    3.60
  -5   4  -2    0.30    2.50
   5   4   2   -2.20    3.50
   5   4   2   -0.40    3.60
  -6  -4  -2  229.88   11.00
   6  -4   2  224.68    5.80
  -6  -4  -2  229.68    8.30
   6  -4   2  220.88    6.00
   6  -4   2  224.28    5.40
  -6  -4  -2  209.98    9.20
  -6  -4  -2  225.68    9.30
   6   4   2  211.78    8.50
   6   4   2  214.88    8.20
   6   4   2  219.98    9.00
  -6   4  -2  221.28    7.50
  -6   4  -2  221.48    7.30
   6   4   2  226.48   11.60
   7  -4   2   -0.10    1.60
  -7  -4  -2   -4.40    3.90
  -7  -4  -2   -2.20    3.90
  -7  -4  -2    0.40    3.90
  -7  -4  -2   -4.20    4.70
   7   4   2   -0.20    4.90
   7   4   2   -0.70    4.10
   7   4   2   -2.70    3.50
  -7   4  -2   -2.50    2.80
   7   4   2   -0.80    4.00
  -7   4  -2    2.90    3.00
  -8  -4  -2   -0.10    4.00
   8  -4   2    6.10    1.20
   8  -4   2    7.70    1.40
  -8  -4  -2    7.80    5.30
  -8  -4  -2    2.90    4.00
  -8  -4  -2   -1.40    4.70
   8   4   2    7.40    4.30
   8   4   2    4.50    4.80
  -8   4  -2    9.60    3.20
   8   4   2    8.90    4.20
   8   4   2    5.40    5.50
  -9  -4  -2   36.00    6.30
  -9  -4  -2   62.39    6.80
  -9  -4  -2   50.29    9.10
  -9  -4  -2   52.59    8.10
  -9   4  -2   59.09    6.20
   9   4   2   51.99    6.70
   9   4   2   55.79    7.10
   9   4   2   46.60    6.50
  -9   4  -2   41.30    5.80
 -10  -4  -2   82.99   13.20
 -10  -4  -2   40.00    7.60
 -10  -4  -2   49.80    7.90
 -10  -4  -2   43.30    6.90
 -10   4  -2   57.89    6.20
  10   4   2   39.00    6.30
  10   4   2   74.09    9.20
  10   4   2   53.29    7.60
 -10   4  -2   41.90    6.70
 -11  -4  -2  178.38   11.80
 -11  -4  -2  173.78   10.70
 -11  -4  -2  130.39   16.60
 -11  -4  -2  143.09   11.30
  11   4   2  175.08    9.40
  11   4   2  166.08   10.80
  11   4   2  147.39   11.20
 -11   4  -2  140.29    8.60
 -11   4  -2  141.89    9.00
 -12  -4  -2   34.60    7.50
 -12  -4  -2   27.70    7.90
 -12  -4  -2   33.50    9.20
 -12   4  -2   26.90    5.60
  12   4   2   33.10    6.20
  12   4   2   28.60    5.90
 -12   4  -2   26.00    5.80
  12   4   2   27.50    7.20
 -13  -4  -2   10.90   10.00
 -13  -4  -2   26.10    8.00
 -13  -4  -2   -7.70    7.70
  13   4   2    6.40    6.10
  13   4   2    1.90    6.50
 -13   4  -2    9.20    6.40
 -14  -4  -2   47.50   12.80
 -14  -4  -2   25.10    8.80
 -14  -4  -2   36.60    9.60
 -14   4  -2   40.50    8.10
 -14   4  -2   30.90   12.30
 -14   4  -2   36.90    7.60
  14   4   2   37.60    7.90
 -15  -4  -2    4.00   12.40
 -15  -4  -2   10.50    9.00
 -15   4  -2   -4.10   11.80
  15   4   2    8.10    8.00
 -15   4  -2    5.30    8.80
 -16  -4  -2    7.30   12.30
 -16  -4  -2   -3.80    9.30
 -16   4  -2   35.00    9.80
  16   4   2    6.40    8.70
 -16  -5   2   14.20   16.90
 -16  -5   2   18.40    8.90
  16   5  -2   22.10   11.90
 -16   5   2    6.40   11.90
 -15  -5   2    3.00   12.20
 -15  -5   2   -9.80    9.80
 -15   5   2    4.60    5.70
 -15   5   2   -3.10   13.00
  15   5  -2   14.10    8.10
 -14  -5   2   14.50    9.20
 -14  -5   2    7.10   11.20
 -14   5   2    8.00   12.10
  14   5  -2   15.80    7.30
 -13  -5   2  -12.40    7.70
 -13  -5   2    1.90   10.40
 -13   5   2   -7.00    4.40
  13   5  -2    6.00    6.20
 -13   5   2   -4.40    9.20
 -13   5   2    4.20    4.80
  13   5  -2    1.20    6.90
 -12  -5   2   -8.90    8.40
 -12  -5   2   -3.60    4.00
 -12  -5   2   -4.70    7.00
 -12  -5   2   -1.10    6.50
  12   5  -2   -4.90    5.70
 -12   5   2   -2.00    3.80
 -12   5   2    2.00    4.10
 -12   5   2    0.30    9.30
  12   5  -2  -11.80    6.60
 -11  -5   2   40.60   10.00
 -11  -5   2   36.40    7.60
 -11  -5   2   41.80    7.80
 -11  -5   2   41.40    5.00
  11   5  -2   41.00   10.90
 -11   5   2   42.90    6.00
 -11   5   2   44.60    5.80
  11   5  -2   29.40    5.40
  11   5  -2   44.30    7.00
 -11   5   2   11.40    8.30
 -10  -5   2   48.60    7.20
 -10  -5   2   50.99    7.90
 -10  -5   2   58.29    9.40
 -10  -5   2   54.79    6.50
 -10   5   2   54.39    7.70
  10   5  -2   47.10    6.90
 -10   5   2   61.69    5.50
 -10   5   2   48.90    5.40
  10   5  -2   52.19    7.20
  10   5  -2   33.90    5.40
  10   5  -2   36.60    8.80
  -9  -5   2   71.19    8.50
  -9  -5   2   57.79   11.40
  -9  -5   2   66.89    6.10
  -9  -5   2   61.59    9.80
  -9  -5   2   84.29    8.10
   9   5  -2   63.59   13.60
   9   5  -2   68.39    7.30
  -9   5   2   70.19    5.20
   9   5  -2   60.49    7.30
   9   5  -2   74.79    7.90
  -9   5   2   62.09    4.90
  -9   5   2   61.59    4.30
  -9   5   2   64.39    9.90
  -8  -5   2    8.70    5.40
  -8  -5   2    9.20    3.20
  -8  -5   2   15.60    5.20
  -8  -5   2    9.90    5.30
  -8  -5   2    7.80    5.20
  -8   5   2   14.10    2.80
  -8   5   2   12.80    5.50
  -8   5   2   12.10    2.70
  -8   5   2   15.00    2.80
   8   5  -2    1.90    4.50
   8   5  -2    6.20    6.50
   8   5  -2    7.60    4.40
   8   5  -2    6.40    4.10
  -7  -5   2   76.99    7.60
  -7  -5   2   57.79    7.40
  -7  -5   2   80.39    8.70
  -7  -5   2   83.29    9.80
  -7  -5   2   80.59    5.60
   7   5  -2   74.69    7.00
   7   5  -2   78.59    8.30
  -7   5   2   79.79    4.60
  -7   5   2   81.99    4.50
   7   5  -2   84.89   11.10
  -7   5   2   65.39    5.00
   7   5  -2   62.69    7.10
  -7   5   2   76.39    7.70
  -6  -5   2  337.57   11.50
  -6  -5   2  329.37    9.50
  -6  -5   2  339.57   14.60
  -6  -5   2  315.17   10.70
   6  -5  -2  330.57    9.50
  -6  -5   2  349.57   12.50
   6   5  -2  319.07   12.20
   6   5  -2  342.47   15.00
   6   5  -2  328.37   11.50
   6   5  -2  327.07   11.10
  -6   5   2  334.07    8.70
  -6   5   2  328.97    8.60
  -6   5   2  325.27    9.40
  -6   5   2  328.57   11.80
  -5  -5   2   10.40    3.90
   5  -5  -2   11.40    3.00
  -5  -5   2   11.70    5.30
  -5  -5   2   16.40    2.80
  -5  -5   2   14.50    3.70
  -5  -5   2   11.20    4.40
   5   5  -2   11.90    4.10
   5   5  -2   11.80    4.40
  -5   5   2   16.90    2.50
  -5   5   2   16.70    3.10
  -5   5   2   15.20    2.40
  -5   5   2   17.50    4.30
   5   5  -2    8.60    4.70
   5   5  -2   16.70    4.00
  -4  -5   2  709.83   16.70
  -4  -5   2  739.33   17.80
  -4  -5   2  729.83   18.60
   4  -5  -2  718.73   18.40
   4  -5  -2  739.83   17.20
  -4  -5   2  754.62   18.20
  -4  -5   2  722.13   20.70
  -4   5   2  722.93   17.20
   4   5  -2  743.63   17.70
   4   5  -2  729.43   18.90
  -4   5   2  743.63   18.80
   4   5  -2  736.53   17.90
   4   5  -2  726.43   20.80
  -4   5   2  726.83   16.10
  -4   5   2  730.03   16.10
   3  -5  -2  204.18    5.00
  -3  -5   2  211.28   10.90
   3  -5  -2  204.18    5.00
  -3  -5   2  208.68    8.90
  -3  -5   2  213.28    7.90
  -3  -5   2  210.08    8.30
   3  -5  -2  216.18    7.70
   3  -5  -2  206.98    8.50
  -3  -5   2  203.48    7.10
  -3   5   2  199.98    6.50
  -3   5   2  208.68    6.60
  -3   5   2  212.08    8.80
   3   5  -2  186.98   12.50
  -3   5   2  209.08    7.80
   3   5  -2  210.68    7.90
  -3   5   2  211.68    8.80
   3   5  -2  211.28    7.80
   3   5  -2  205.78    8.60
   3   5  -2  209.28    7.10
  -2  -5   2  416.06   13.80
   2  -5  -2  387.66    9.10
  -2  -5   2  384.36   11.60
  -2  -5   2  389.86   11.10
   2  -5  -2  379.86   11.70
   2  -5  -2  392.26   11.00
   2  -5  -2  390.66    9.10
  -2  -5   2  388.36   10.80
  -2  -5   2  389.36   10.40
  -2   5   2  384.96   11.60
   2   5  -2  380.06   11.60
   2   5  -2  404.56   10.60
  -2   5   2  398.16    9.90
  -2   5   2  387.16   10.00
  -2   5   2  388.76   11.80
   2   5  -2  393.76   11.10
  -2   5   2  391.96   11.20
   2   5  -2  390.76   11.00
   2   5  -2  379.86   13.40
  -1  -5   2   40.20    4.40
   1  -5  -2   42.90    5.50
  -1  -5   2   43.60    4.60
  -1  -5   2   36.00    5.50
  -1  -5   2   57.69    7.60
   1  -5  -2   51.29    5.30
  -1  -5   2   46.30    4.60
   1  -5  -2   40.40    3.80
   1  -5  -2   46.00    3.60
  -1   5   2   50.79    4.90
   1   5  -2   43.40    4.50
  -1   5   2   35.20    4.20
  -1   5   2   38.00    5.40
   1   5  -2   42.10    5.10
   1   5  -2   48.40    5.20
  -1   5   2   42.20    4.20
   1   5  -2   48.10    7.20
   0  -5  -2  441.06   12.40
   0  -5  -2  440.96   12.30
   0  -5   2  433.56   12.10
   0  -5  -2  425.06   10.60
   0  -5   2  426.86   11.70
   0  -5  -2  426.76   12.70
   0  -5   2  447.16   13.90
   0  -5   2  431.46   11.30
   0  -5  -2  427.36   10.80
   0  -5   2  439.26   11.20
   0   5  -2  428.16   11.40
   0   5  -2  437.26   11.70
   0   5  -2  440.06   11.70
   0   5  -2  446.86   14.00
   0   5   2  426.66   11.20
   0   5   2  435.06   12.40
   0   5   2  432.96   12.50
   0   5   2  434.76   12.10
   0   5  -2  431.56   12.10
   0   5   2  426.56   11.20
  -1  -5  -2    1.80    2.50
   1  -5   2   -3.40    2.40
  -1  -5  -2   -2.10    2.90
   1  -5   2    0.30    2.50
  -1  -5  -2   -0.90    3.10
   1  -5   2   -2.20    2.60
  -1  -5  -2    4.20    2.90
   1   5   2    3.00    2.70
  -1   5  -2    2.10    3.40
   1   5   2   -2.80    2.90
  -1   5  -2    1.90    2.90
   1   5   2    4.80    2.60
  -1   5  -2    1.40    2.60
  -1   5  -2    2.40    3.10
   1   5   2    1.60    2.70
  -1   5  -2    4.90    2.90
   1   5   2   -1.70    3.30
  -2  -5  -2 2060.39   42.50
   2  -5   2 2072.59   42.40
  -2  -5  -2 2060.49   42.90
  -2  -5  -2 2038.50   43.40
  -2  -5  -2 2053.79   42.40
   2  -5   2 2026.50   41.60
   2  -5   2 2045.20   41.60
  -2  -5  -2 2066.59   43.70
   2   5   2 2085.69   43.00
   2   5   2 2073.79   43.90
  -2   5  -2 2026.30   42.30
  -2   5  -2 2096.79   42.20
  -2   5  -2 2084.49   45.10
  -2   5  -2 2070.19   42.20
   2   5   2 2005.80   43.10
   2   5   2 2035.90   43.50
   2   5   2 2087.69   42.50
   3  -5   2  261.17    7.40
  -3  -5  -2  261.27    9.10
  -3  -5  -2  264.67   10.50
   3  -5   2  258.57    8.10
  -3  -5  -2  248.98    9.00
  -3  -5  -2  261.67    9.80
  -3  -5  -2  276.27    8.80
   3  -5   2  252.07    7.30
  -3   5  -2  248.28    8.10
   3   5   2  251.47    8.90
   3   5   2  265.27   10.10
   3   5   2  264.37    9.10
   3   5   2  249.97   10.10
  -3   5  -2  267.27    8.20
  -3   5  -2  262.77    8.10
  -3   5  -2  252.47    9.40
  -3   5  -2  233.28   11.70
  -4  -5  -2   79.29    7.70
  -4  -5  -2   90.39    6.20
   4  -5   2   86.39    4.40
  -4  -5  -2   77.59    5.60
   4  -5   2   86.49    4.90
  -4  -5  -2   84.49    6.20
   4  -5   2   83.89    4.30
  -4  -5  -2   91.29    7.50
  -4   5  -2   86.09    5.30
  -4   5  -2   81.89    5.00
   4   5   2   78.59    7.20
  -4   5  -2   87.69    7.00
  -4   5  -2  106.99    8.50
   4   5   2   78.29    6.30
   4   5   2   94.79    7.80
   4   5   2   84.19    6.90
  -4   5  -2   88.79    5.30
  -5  -5  -2   51.19    6.40
   5  -5   2   47.50    4.20
  -5  -5  -2   64.09    5.60
   5  -5   2   53.89    3.70
  -5  -5  -2   50.19    6.70
  -5  -5  -2   52.49    7.80
   5  -5   2   53.99    3.80
  -5  -5  -2   51.69    6.00
   5   5   2   54.39    6.70
   5   5   2   60.69    5.70
  -5   5  -2   55.49    4.90
   5   5   2   52.29    7.20
  -5   5  -2   42.60    5.10
  -5   5  -2   53.59    4.20
  -5   5  -2   45.20    6.90
  -6  -5  -2   -0.50    3.70
   6  -5   2    2.00    2.00
  -6  -5  -2   -0.80    3.70
  -6  -5  -2    3.00    5.10
   6  -5   2    1.70    1.70
  -6  -5  -2    4.20    4.50
  -6  -5  -2    0.10    3.20
   6  -5   2   -3.90    2.00
  -6   5  -2   -3.50    2.80
   6   5   2    2.10    4.80
   6   5   2   -3.40    3.80
  -6   5  -2   -3.30    1.90
   6   5   2   -3.60    3.50
  -6   5  -2   -3.30    3.80
   6   5   2    1.20    4.40
  -6   5  -2   -1.80    2.80
  -7  -5  -2   12.40    4.20
  -7  -5  -2   14.80    5.10
  -7  -5  -2    5.70    4.20
   7  -5   2   12.00    1.60
  -7  -5  -2   12.60    4.00
   7  -5   2   13.60    2.20
  -7  -5  -2    2.00    5.30
   7   5   2   10.10    5.50
   7   5   2    7.60    4.00
  -7   5  -2    8.80    4.90
   7   5   2    5.90    5.00
  -7   5  -2    5.60    3.80
   7   5   2   14.10    5.20
  -7   5  -2   11.60    3.30
  -8  -5  -2   23.70    5.60
  -8  -5  -2   23.40    6.30
  -8  -5  -2   17.40    4.80
  -8  -5  -2   24.80    6.50
  -8  -5  -2   24.10    4.50
  -8   5  -2   19.50    3.90
   8   5   2   28.00    5.40
   8   5   2   20.70    5.80
   8   5   2   24.70    4.90
   8   5   2   26.20    6.90
  -8   5  -2   21.80    4.20
  -8   5  -2   13.30    5.50
  -9  -5  -2  275.97   11.60
  -9  -5  -2  299.27   15.90
  -9  -5  -2  269.97   13.10
  -9  -5  -2  282.77   11.40
   9   5   2  273.47   12.70
   9   5   2  287.77   11.80
  -9   5  -2  286.67   10.10
   9   5   2  291.97   16.80
  -9   5  -2  294.17   10.10
   9   5   2  274.37   10.80
  -9   5  -2  275.47   13.80
 -10  -5  -2  372.76   14.30
 -10  -5  -2  359.46   15.40
 -10  -5  -2  393.56   18.80
 -10  -5  -2  359.36   15.20
  10   5   2  363.26   19.50
 -10   5  -2  372.26   12.10
  10   5   2  399.96   15.60
 -10   5  -2  358.36   15.40
  10   5   2  368.16   14.80
 -10   5  -2  381.56   12.30
  10   5   2  384.26   14.40
 -11  -5  -2   21.90    7.20
 -11  -5  -2   34.10    7.60
 -11  -5  -2   14.50    8.80
 -11   5  -2   19.50    4.70
 -11   5  -2   18.50    5.40
  11   5   2   18.30    6.40
  11   5   2   22.20    9.30
  11   5   2   24.20    5.90
 -12  -5  -2  139.49   13.00
 -12  -5  -2  145.99   18.30
 -12  -5  -2  142.19   11.90
 -12   5  -2  127.99   10.40
  12   5   2  126.59   11.10
 -12   5  -2  132.79    9.20
  12   5   2  152.68   12.60
 -13  -5  -2    7.80    7.80
 -13  -5  -2   10.40   10.50
  13   5   2    8.90    7.90
  13   5   2   12.30    7.40
 -13   5  -2    6.40    6.50
 -14  -5  -2   17.10   11.90
 -14  -5  -2    2.10    9.40
  14   5   2   -2.00    8.70
 -14   5  -2   -8.80   12.10
  14   5   2    1.50    7.60
 -15  -5  -2  -15.00   10.20
 -15  -5  -2   26.50   12.30
 -15   5  -2   -0.70    8.70
  15   5   2    2.30    9.00
 -15   5  -2    0.30   13.60
 -15  -6   2  -15.50   12.60
 -15  -6   2    2.50    8.40
 -15   6   2   16.50   13.80
  15   6  -2    0.50    8.80
 -14  -6   2   15.20    4.50
 -14  -6   2    5.50    8.80
 -14  -6   2    3.40   11.70
  14   6  -2   27.70    8.40
 -14   6   2    9.00    5.50
 -14   6   2   11.20   14.10
 -13  -6   2    8.40    8.10
 -13  -6   2    4.20   11.10
 -13  -6   2   13.90    5.20
 -13   6   2   13.60   11.10
 -13   6   2   10.30    4.70
  13   6  -2   14.50    7.80
 -12  -6   2   81.59   12.80
 -12  -6   2   80.29   15.60
 -12  -6   2   56.79    8.00
  12   6  -2   77.59   13.00
 -12   6   2   50.69    7.40
  12   6  -2   72.79   10.50
 -12   6   2   59.49    7.60
 -11  -6   2   33.10    7.80
 -11  -6   2   31.90    5.00
 -11  -6   2   39.30    9.80
  11   6  -2   41.60    8.50
 -11   6   2   51.99    6.50
  11   6  -2   35.80    7.20
 -11   6   2   41.10    6.70
 -10  -6   2    2.70    8.70
 -10  -6   2   -2.20    3.70
 -10  -6   2   -4.90    5.90
 -10  -6   2   -6.30    6.50
  10   6  -2   -0.30    7.50
 -10   6   2   -0.70    3.40
  10   6  -2    7.50    7.00
  10   6  -2    3.70    6.40
 -10   6   2    4.40    2.70
  10   6  -2   -7.20    5.60
  -9  -6   2   -4.30    7.40
  -9  -6   2    2.10    6.30
  -9  -6   2   -4.30    3.40
  -9  -6   2    0.10    5.50
  -9  -6   2    4.80    5.10
  -9   6   2   -2.80    3.10
   9   6  -2    1.00    5.50
   9   6  -2   -3.80    7.40
   9   6  -2   -7.00    5.00
  -9   6   2   -5.60    5.90
   9   6  -2   -2.70   10.60
  -9   6   2    3.60    3.00
  -9   6   2   -0.70    3.30
  -8  -6   2    7.10    3.40
  -8  -6   2   -4.40    4.90
  -8  -6   2    3.30    5.90
  -8  -6   2    5.40    6.70
  -8  -6   2    5.20    6.30
   8   6  -2    3.50    7.00
  -8   6   2    5.60    3.20
  -8   6   2    4.10    3.10
   8   6  -2   -2.80    4.20
   8   6  -2    0.50    6.10
   8   6  -2   -4.20    5.70
  -8   6   2   -3.30    5.80
  -8   6   2    5.30    3.00
  -7  -6   2    9.60    6.10
  -7  -6   2    3.50    3.30
  -7  -6   2    5.80    5.20
  -7  -6   2    4.30    4.40
  -7  -6   2   -0.60    4.60
   7  -6  -2    5.40    3.40
   7   6  -2    5.30    6.90
  -7   6   2    9.90    3.00
   7   6  -2    5.20    5.10
   7   6  -2    2.00    4.10
   7   6  -2   -2.50    5.20
  -7   6   2    4.60    5.20
  -7   6   2    7.10    3.00
  -7   6   2    7.60    3.40
  -6  -6   2  207.28    9.30
  -6  -6   2  222.98   13.50
   6  -6  -2  214.08    8.30
  -6  -6   2  219.58   10.20
  -6  -6   2  215.28    8.20
  -6  -6   2  215.78   10.80
  -6   6   2  205.58    7.30
   6   6  -2  221.28   14.00
  -6   6   2  226.28   10.60
   6   6  -2  204.58   10.30
  -6   6   2  205.18    7.50
   6   6  -2  230.58    9.80
   6   6  -2  200.08    9.70
  -6   6   2  214.78    8.30
  -5  -6   2   11.30    4.40
   5  -6  -2   22.70    4.10
  -5  -6   2   15.70    5.00
  -5  -6   2   21.70    6.20
  -5  -6   2   22.80    4.40
  -5  -6   2   18.80    3.40
   5   6  -2   22.60    6.30
   5   6  -2   19.20    4.60
  -5   6   2   17.80    3.20
   5   6  -2   29.90    5.70
  -5   6   2   19.70    4.80
  -5   6   2   18.20    3.10
  -5   6   2   25.50    4.00
   5   6  -2   22.10    4.40
  -5   6   2   23.60    4.80
  -4  -6   2  469.05   16.80
   4  -6  -2  448.16   12.90
  -4  -6   2  456.45   12.30
  -4  -6   2  437.16   14.10
  -4  -6   2  443.16   12.90
   4  -6  -2  461.15   14.10
  -4  -6   2  466.45   13.40
  -4   6   2  450.15   12.90
   4   6  -2  459.85   14.30
  -4   6   2  455.45   11.70
   4   6  -2  475.05   13.60
   4   6  -2  447.96   16.80
  -4   6   2  456.25   14.10
   4   6  -2  471.75   13.90
  -4   6   2  465.55   11.80
  -3  -6   2   89.49    6.70
  -3  -6   2   89.59    6.40
  -3  -6   2   90.09    7.80
   3  -6  -2   88.89    4.60
  -3  -6   2   99.39    8.90
   3  -6  -2   93.39    3.70
  -3  -6   2   93.89    6.00
   3  -6  -2   85.49    7.00
   3  -6  -2   72.79   10.80
  -3   6   2   86.39    7.70
   3   6  -2   89.39    6.90
  -3   6   2   87.69    6.40
   3   6  -2  100.49    7.40
  -3   6   2   88.79    5.20
   3   6  -2   97.59    6.30
  -3   6   2   83.49    5.60
   3   6  -2   96.69    6.70
   3   6  -2   84.69    8.70
  -3   6   2   89.19    7.70
  -2  -6   2  292.27    9.50
  -2  -6   2  309.67   10.20
  -2  -6   2  309.97   13.00
   2  -6  -2  302.47   11.00
   2  -6  -2  301.27    8.00
  -2  -6   2  293.57    9.50
   2  -6  -2  306.17   10.40
   2  -6  -2  295.57    7.90
  -2  -6   2  294.97   10.70
   2   6  -2  299.27   12.70
  -2   6   2  290.67   10.20
  -2   6   2  306.37    9.40
   2   6  -2  309.37   10.50
   2   6  -2  306.07    9.80
  -2   6   2  299.47   11.00
   2   6  -2  292.97   10.70
  -2   6   2  299.47    9.00
   2   6  -2  286.37   10.10
  -2   6   2  297.07   10.70
   1  -6  -2    1.00    2.50
   1  -6  -2    3.20    3.50
   1  -6  -2   -0.30    3.40
  -1  -6   2   -0.20    3.00
  -1  -6   2   -1.20    3.90
  -1  -6   2    6.60    3.20
   1  -6  -2    5.00    2.50
  -1  -6   2    2.90    3.30
  -1  -6   2    3.00    4.20
  -1   6   2    2.00    2.70
   1   6  -2    5.50    3.70
   1   6  -2    0.90    4.00
   1   6  -2    1.30    3.00
  -1   6   2    1.40    3.20
   1   6  -2    9.50    3.60
  -1   6   2    2.20    4.00
  -1   6   2    3.50    3.90
   1   6  -2    1.50    4.00
   0  -6   2   37.00    7.40
   0  -6  -2   22.20    3.50
   0  -6  -2   40.70    6.10
   0  -6  -2   25.00    3.30
   0  -6   2   27.20    4.00
   0  -6   2   27.20    3.70
   0  -6   2   24.10    4.30
   0  -6  -2   33.30    5.60
   0  -6  -2   25.20    4.10
   0  -6   2   35.40    5.00
   0   6  -2   24.50    4.10
   0   6  -2   22.60    4.70
   0   6  -2   28.80    4.20
   0   6   2   37.10    6.60
   0   6  -2   25.80    4.60
   0   6   2   36.40    4.70
   0   6  -2   35.60    4.80
   0   6   2   37.90    5.70
   0   6   2   32.20    6.10
   0   6   2   34.10    4.70
  -1  -6  -2  479.95   12.60
   1  -6   2  401.96   14.90
   1  -6   2  480.25   13.50
  -1  -6  -2  473.05   14.00
  -1  -6  -2  471.75   13.30
   1  -6   2  495.35   12.40
  -1  -6  -2  496.75   14.40
  -1  -6  -2  489.95   14.00
   1   6   2  479.45   14.40
  -1   6  -2  479.45   13.40
   1   6   2  471.25   14.00
   1   6   2  478.25   13.00
   1   6   2  490.65   13.10
  -1   6  -2  471.25   12.70
  -1   6  -2  488.85   12.90
   1   6   2  476.35   13.80
  -1   6  -2  488.25   13.70
  -1   6  -2  473.75   15.30
   2  -6   2   -2.90    3.30
  -2  -6  -2    2.00    3.90
   2  -6   2    4.10    2.90
   2  -6   2    3.90    2.90
  -2  -6  -2   -1.40    3.30
  -2  -6  -2    5.90    4.00
  -2  -6  -2    2.60    3.20
  -2  -6  -2    4.80    3.60
  -2   6  -2    4.30    3.40
   2   6   2    5.20    3.90
   2   6   2    7.40    4.40
   2   6   2   -2.80    3.90
   2   6   2    4.90    3.60
  -2   6  -2    2.80    3.50
   2   6   2    7.60    3.40
  -2   6  -2    5.60    3.50
  -2   6  -2    6.20    3.30
  -2   6  -2    3.10    4.40
  -3  -6  -2   11.70    4.30
  -3  -6  -2    7.80    3.60
  -3  -6  -2    2.80    3.40
   3  -6   2    7.20    2.80
   3  -6   2    6.60    2.80
   3  -6   2    8.10    3.40
  -3  -6  -2    4.50    4.20
  -3  -6  -2   10.20    3.40
  -3   6  -2    8.10    3.40
  -3   6  -2    6.10    3.70
  -3   6  -2   11.10    3.50
   3   6   2    7.00    4.70
  -3   6  -2   17.50    3.60
   3   6   2   10.30    4.40
  -3   6  -2    9.00    4.90
   3   6   2    5.40    4.20
   3   6   2   10.30    4.00
   4  -6   2   14.30    2.80
  -4  -6  -2   10.90    3.80
   4  -6   2    9.50    3.40
  -4  -6  -2    8.00    4.10
  -4  -6  -2   13.50    4.60
   4  -6   2   16.00    2.80
  -4  -6  -2   20.00    5.00
  -4  -6  -2   16.40    4.80
   4   6   2   13.10    4.30
  -4   6  -2   15.10    5.20
  -4   6  -2   13.50    3.50
   4   6   2   11.00    4.30
  -4   6  -2   14.10    3.60
  -4   6  -2   13.20    3.40
  -4   6  -2   14.90    4.30
   4   6   2   17.60    4.90
   4   6   2   18.20    5.80
  -5  -6  -2   90.49    6.80
  -5  -6  -2  100.69    7.40
  -5  -6  -2  106.19    9.10
   5  -6   2   99.69    4.80
  -5  -6  -2   85.69    6.90
   5  -6   2   93.69    4.70
   5  -6   2   90.89    5.80
  -5  -6  -2  101.69   10.10
   5   6   2   87.69    6.40
  -5   6  -2  108.99    9.50
  -5   6  -2   83.99    8.30
  -5   6  -2   99.09    6.30
  -5   6  -2   92.29    6.20
   5   6   2   94.09    8.30
  -5   6  -2   90.49    5.70
   5   6   2   87.79    7.40
   5   6   2   97.19    9.60
  -6  -6  -2  161.28    8.30
  -6  -6  -2  159.08    8.90
  -6  -6  -2  155.38   10.70
   6  -6   2  164.98    5.40
  -6  -6  -2  172.08   11.70
   6  -6   2  166.68    6.70
  -6  -6  -2  157.68    8.60
   6  -6   2  161.98    5.20
   6   6   2  163.48    9.80
  -6   6  -2  163.28    7.70
  -6   6  -2  167.68    9.80
   6   6   2  156.88    9.00
  -6   6  -2  163.98    6.50
  -6   6  -2  176.38    7.70
  -6   6  -2  167.68   11.30
   6   6   2  164.08    9.20
   6   6   2  173.78   12.20
  -7  -6  -2    4.90    4.80
   7  -6   2   14.80    2.90
  -7  -6  -2   14.50    6.50
  -7  -6  -2   15.20    5.00
  -7  -6  -2   17.80    4.40
  -7  -6  -2   16.10    6.10
   7   6   2   14.00    5.60
   7   6   2   15.40    4.70
  -7   6  -2   15.20    4.10
  -7   6  -2   14.00    3.80
   7   6   2   18.60    5.60
   7   6   2   13.70    6.50
  -7   6  -2   13.20    5.80
  -8  -6  -2  195.08    9.70
  -8  -6  -2  209.48   12.90
  -8  -6  -2  206.58   13.40
  -8  -6  -2  169.88   13.20
  -8   6  -2  209.28    9.20
   8   6   2  196.88   10.90
  -8   6  -2  194.98    8.50
   8   6   2  196.98   11.60
   8   6   2  195.38   11.90
   8   6   2  199.78   15.20
  -9  -6  -2   21.50    6.50
  -9  -6  -2   23.20    7.00
  -9  -6  -2   25.40    4.90
  -9  -6  -2   18.50    7.30
   9   6   2   19.30    7.70
   9   6   2   20.40    6.70
   9   6   2   22.90    6.00
   9   6   2   35.20    8.80
  -9   6  -2   31.80    5.10
  -9   6  -2   23.80    4.60
 -10  -6  -2  108.49   10.80
 -10  -6  -2   95.39   15.10
 -10  -6  -2   93.59   10.30
 -10  -6  -2  114.09    8.60
 -10   6  -2  122.79    7.90
  10   6   2  118.69   12.30
 -10   6  -2  104.89    8.70
  10   6   2  115.39   16.70
  10   6   2  112.89   10.70
 -11  -6  -2   54.59    8.90
 -11  -6  -2   46.80    6.30
 -11  -6  -2   42.60   10.00
  11   6   2   45.30    7.70
 -11   6  -2   41.30    6.40
 -11   6  -2   47.70    7.90
  11   6   2   55.69    8.60
 -12  -6  -2    8.50   10.00
 -12  -6  -2   11.50    7.60
 -12  -6  -2   15.90    6.10
  12   6   2    1.60    6.00
  12   6   2   16.40    8.10
 -12   6  -2    8.50    5.60
 -12   6  -2    3.70    6.20
 -13  -6  -2    7.00    8.00
 -13  -6  -2   -4.40    8.50
 -13  -6  -2   -2.40   10.70
  13   6   2   -8.60    8.30
 -13   6  -2    6.40   10.00
  13   6   2   -2.20    7.50
 -13   6  -2    2.30    7.00
 -14  -6  -2   24.70    9.70
 -14  -6  -2   30.90   13.20
 -14  -6  -2   17.40    8.20
 -14   6  -2   29.00    8.60
  14   6   2   22.40    9.30
  14   6   2   35.60   11.30
 -14  -7   2    5.10   13.50
 -14  -7   2   25.00    8.60
  14   7  -2   -9.10    9.10
 -14   7   2  -16.40   12.70
 -13  -7   2   28.10    4.80
 -13  -7   2   26.00   10.00
 -13  -7   2   12.40   13.10
  13   7  -2   23.30    9.40
 -13   7   2   31.50    5.90
 -12  -7   2    3.40   10.80
 -12  -7   2   14.50    5.00
 -12  -7   2   17.90    8.80
  12   7  -2   23.60    7.90
  12   7  -2   22.00    9.20
 -12   7   2   11.10    4.80
 -11  -7   2   -0.20   10.10
 -11  -7   2   20.00    7.90
 -11  -7   2   17.40    4.80
 -11   7   2   11.70    4.70
  11   7  -2   16.80    6.50
 -11   7   2    9.80    4.90
  11   7  -2   28.50    8.60
 -10  -7   2   -1.80    8.90
 -10  -7   2   -4.90    6.80
 -10  -7   2    3.30    4.50
 -10   7   2   11.10    3.50
 -10   7   2    2.80    4.40
 -10   7   2    9.50    4.10
  10   7  -2    2.80    6.30
  10   7  -2   -2.10    7.30
  -9  -7   2    5.90    8.70
  -9  -7   2   -6.10    3.90
  -9  -7   2   -0.80    6.80
   9   7  -2   -4.40    7.90
   9   7  -2   -6.00    6.70
  -9   7   2   -7.60    3.80
  -9   7   2   -4.30    3.50
   9   7  -2   -6.80    6.00
  -9   7   2    3.90    3.70
  -8  -7   2    3.90   11.40
  -8  -7   2   -3.70    6.00
  -8  -7   2    4.20    3.70
  -8  -7   2  -10.40    6.10
   8   7  -2   -6.80    8.30
  -8   7   2    3.60    3.70
  -8   7   2    2.60    3.70
   8   7  -2    3.90    6.90
  -8   7   2    4.40    3.70
   8   7  -2  -10.00    6.00
   8   7  -2    0.40    6.40
  -7  -7   2    9.40    6.10
  -7  -7   2    0.00    5.40
  -7  -7   2    7.20    7.00
  -7  -7   2    4.50    3.70
   7  -7  -2   16.30    6.90
  -7   7   2   12.70    3.70
   7   7  -2   -0.10    6.30
   7   7  -2   -6.30    5.90
   7   7  -2   -2.50    7.40
  -7   7   2    4.80    3.90
   7   7  -2  -15.00    6.50
  -7   7   2   16.30    6.20
  -7   7   2    5.90    4.00
  -6  -7   2  135.89    8.90
  -6  -7   2  144.39    7.60
   6  -7  -2  124.59    8.30
  -6  -7   2  111.69   10.50
  -6  -7   2  170.38   10.30
   6   7  -2  157.58   14.30
   6   7  -2  124.89   10.10
  -6   7   2  144.09   11.60
  -6   7   2  138.59    7.40
  -6   7   2  146.79    7.20
   6   7  -2  120.89    8.40
  -6   7   2  138.19    8.20
   6   7  -2  109.09    9.20
  -5  -7   2  239.38    9.30
  -5  -7   2  246.98   10.90
   5  -7  -2  227.98   10.10
  -5  -7   2  259.87   14.60
  -5  -7   2  230.38   11.80
  -5  -7   2  251.87   11.10
  -5   7   2  248.18    8.90
  -5   7   2  254.27   12.60
  -5   7   2  242.78    8.90
   5   7  -2  249.08   10.70
   5   7  -2  241.48   15.20
   5   7  -2  236.58   10.90
  -5   7   2  237.58   12.90
   5   7  -2  245.38   11.40
  -5   7   2  242.28   10.20
  -4  -7   2  134.29    7.80
   4  -7  -2  139.79    8.60
  -4  -7   2  173.88   12.80
  -4  -7   2  131.69    8.10
  -4  -7   2  130.29    8.60
  -4  -7   2  145.09   10.40
  -4   7   2  128.69    8.20
  -4   7   2  140.89   10.40
  -4   7   2  136.19    7.30
  -4   7   2  138.39    7.10
   4   7  -2  142.99   10.10
   4   7  -2  137.89   12.30
  -4   7   2  139.09   10.40
   4   7  -2  135.19    9.90
   4   7  -2  132.79    8.00
  -3  -7   2    5.30    5.60
   3  -7  -2   12.20    4.70
  -3  -7   2    3.70    3.90
  -3  -7   2    9.50    4.60
  -3  -7   2    7.60    3.80
   3  -7  -2    9.60    2.30
  -3  -7   2    7.60    5.00
   3  -7  -2   12.80    3.80
   3  -7  -2    8.20    2.30
   3   7  -2    0.90    5.80
   3   7  -2    6.10    4.70
  -3   7   2    8.80    3.80
   3   7  -2    8.10    4.90
   3   7  -2    5.10    4.40
  -3   7   2   16.30    4.60
  -3   7   2    7.60    3.70
  -3   7   2    6.30    4.30
  -3   7   2   15.10    5.10
   3   7  -2    7.70    3.80
   2  -7  -2    1.30    2.70
  -2  -7   2    0.00    3.50
  -2  -7   2   -0.40    5.40
   2  -7  -2    0.10    2.60
  -2  -7   2    2.20    3.80
   2  -7  -2   -1.90    4.30
   2  -7  -2   -6.20    4.00
  -2  -7   2    3.40    4.30
  -2   7   2   -0.30    3.60
  -2   7   2   -0.10    4.50
   2   7  -2   -7.80    4.30
   2   7  -2    2.20    3.60
   2   7  -2   -1.20    3.60
   2   7  -2   -3.20    5.00
  -2   7   2    2.90    3.40
   2   7  -2   -1.10    4.10
  -2   7   2   -2.60    3.90
   1  -7  -2   15.00    3.40
  -1  -7   2   13.90    4.70
  -1  -7   2   25.50    4.40
  -1  -7   2   10.30    3.70
   1  -7  -2   23.60    4.70
  -1  -7   2   14.20    5.50
  -1  -7   2   20.50    4.40
   1  -7  -2   23.70    5.20
   1  -7  -2   14.80    3.40
   1   7  -2   16.60    5.00
  -1   7   2   15.90    3.80
  -1   7   2   19.40    5.00
  -1   7   2    9.30    5.10
   1   7  -2   20.70    5.00
   1   7  -2   16.60    4.10
   1   7  -2   18.20    4.20
   1   7  -2   15.80    5.40
  -1   7   2   16.00    4.30
  -1   7   2   24.70    5.10
   0  -7   2   14.40    5.20
   0  -7   2   12.80    4.00
   0  -7  -2   11.80    3.60
   0  -7   2   13.60    4.10
   0  -7   2   23.80    4.40
   0  -7  -2   14.20    5.00
   0  -7  -2   20.50    3.60
   0  -7  -2   14.40    4.30
   0  -7   2   15.50    5.00
   0  -7  -2   10.20    4.40
   0   7  -2    7.60    5.50
   0   7  -2   19.20    4.10
   0   7   2   15.50    3.80
   0   7   2    8.80    4.40
   0   7   2   12.90    4.80
   0   7  -2   15.90    4.30
   0   7  -2   17.80    4.60
   0   7   2   12.90    4.60
   0   7   2   20.90    5.00
   0   7  -2   13.80    4.80
  -1  -7  -2  724.53   20.20
  -1  -7  -2  726.33   18.10
   1  -7   2  748.03   17.90
  -1  -7  -2  736.53   18.00
   1  -7   2  727.13   19.30
  -1  -7  -2  757.22   20.40
   1  -7   2  766.52   17.90
  -1  -7  -2  749.82   19.60
  -1   7  -2  757.82   18.90
   1   7   2  762.82   18.90
  -1   7  -2  762.02   22.30
   1   7   2  709.23   19.80
  -1   7  -2  734.83   19.20
   1   7   2  756.22   19.30
   1   7   2  762.92   20.00
  -1   7  -2  769.12   19.80
  -1   7  -2  753.92   19.00
   1   7   2  737.93   23.20
  -2  -7  -2  145.49    8.00
  -2  -7  -2  145.49    9.80
   2  -7   2  145.99    7.00
   2  -7   2  132.29    8.20
  -2  -7  -2  141.79    7.60
   2  -7   2  140.09    6.70
  -2  -7  -2  165.58   10.40
  -2  -7  -2  139.69    8.50
   2   7   2  133.29    8.30
   2   7   2  150.58    9.20
  -2   7  -2  135.59    8.20
   2   7   2  152.98    9.00
  -2   7  -2  146.09    7.60
   2   7   2  152.28    8.20
  -2   7  -2  136.79    7.80
   2   7   2  119.69   11.90
  -2   7  -2  127.49   10.90
  -2   7  -2  149.59    9.20
  -3  -7  -2    6.80    5.30
  -3  -7  -2    4.80    4.20
  -3  -7  -2    4.90    5.20
  -3  -7  -2    3.50    3.80
   3  -7   2    3.00    3.10
   3  -7   2    1.60    4.10
  -3  -7  -2    7.00    4.50
   3  -7   2    4.50    3.80
  -3   7  -2    2.10    4.10
  -3   7  -2    3.60    5.60
  -3   7  -2    1.50    4.60
  -3   7  -2    3.20    3.70
   3   7   2    2.90    5.00
   3   7   2    5.60    4.10
  -3   7  -2    1.20    4.00
   3   7   2    1.20    4.90
   3   7   2    2.60    4.70
  -4  -7  -2  508.15   14.80
   4  -7   2  495.45   12.40
  -4  -7  -2  494.15   16.60
   4  -7   2  477.95   14.30
  -4  -7  -2  504.35   17.40
   4  -7   2  508.05   12.40
  -4  -7  -2  481.15   14.90
  -4  -7  -2  518.65   14.90
   4   7   2  475.75   14.40
  -4   7  -2  473.25   15.60
   4   7   2  505.95   15.40
  -4   7  -2  483.75   14.00
   4   7   2  507.05   16.40
  -4   7  -2  491.65   14.10
  -4   7  -2  504.05   13.90
   4   7   2  501.95   17.60
  -4   7  -2  488.15   18.40
   5  -7   2  178.78    6.50
  -5  -7  -2  172.48    8.90
  -5  -7  -2  170.68   10.80
   5  -7   2  176.48    6.40
  -5  -7  -2  174.48    9.20
  -5  -7  -2  172.38    9.30
   5  -7   2  168.88    8.50
  -5  -7  -2  186.28   12.60
  -5   7  -2  163.48    8.10
  -5   7  -2  194.08    9.10
   5   7   2  178.68   11.30
   5   7   2  146.99    9.80
  -5   7  -2  164.98   13.10
  -5   7  -2  188.98    8.30
   5   7   2  180.38   12.60
  -5   7  -2  174.78   11.50
   5   7   2  171.28    8.90
  -6  -7  -2    1.30    4.30
  -6  -7  -2    1.40    4.80
   6  -7   2    0.90    3.60
  -6  -7  -2   -1.10    5.90
  -6  -7  -2    0.00    5.20
   6  -7   2   -0.70    2.20
   6  -7   2    0.40    2.30
  -6  -7  -2   11.40    6.10
  -6   7  -2   -6.00    4.10
  -6   7  -2   -1.20    5.70
  -6   7  -2   -3.50    6.10
  -6   7  -2    4.30    3.50
  -6   7  -2    3.10    3.80
   6   7   2    2.20    6.50
  -7  -7  -2   28.50    7.10
  -7  -7  -2   29.70    5.70
  -7  -7  -2   39.60    7.00
  -7  -7  -2   42.00    7.40
  -7  -7  -2   42.60    6.80
   7  -7   2   43.70    5.90
  -7   7  -2   46.10    5.40
   7   7   2   43.10    8.20
   7   7   2   37.30    6.50
  -7   7  -2   63.29   12.80
   7   7   2   36.40    8.10
  -7   7  -2   60.99    7.30
  -7   7  -2   41.90    4.90
  -8  -7  -2    3.30    4.40
   8  -7   2    2.90    3.30
  -8  -7  -2   -4.80    5.60
  -8  -7  -2    2.80    6.10
   8   7   2  -11.90    6.90
  -8   7  -2    1.60    5.00
   8   7   2   -0.90    5.50
  -8   7  -2    8.40    4.40
   8   7   2    2.80    8.00
  -8   7  -2   16.70    7.30
  -9  -7  -2    1.90    4.80
  -9  -7  -2   15.20    7.60
   9   7   2    2.60    7.50
   9   7   2   10.90    6.30
   9   7   2    5.40    8.60
  -9   7  -2    6.80    5.30
  -9   7  -2   11.80    4.90
 -10  -7  -2   11.30    7.80
 -10  -7  -2    5.20    9.00
 -10  -7  -2    0.90    4.60
  10   7   2   11.80    7.40
 -10   7  -2    3.50    5.80
  10   7   2    3.60   10.80
  10   7   2   10.20    6.20
 -10   7  -2   12.40    4.80
 -11  -7  -2   27.20    6.40
 -11  -7  -2   19.50   10.60
 -11  -7  -2   55.99    9.60
 -11   7  -2   48.20    7.20
  11   7   2   59.79    9.80
 -11   7  -2   39.90    6.90
  11   7   2   49.50    8.50
 -12  -7  -2   -9.90   11.50
 -12  -7  -2    7.70    8.50
 -12  -7  -2   -8.30   10.60
  12   7   2   11.20    9.00
 -12   7  -2    5.80    6.90
  12   7   2   -4.60    6.80
 -13  -7  -2    0.30   13.10
 -13  -7  -2   17.50   10.50
 -13  -7  -2    9.10    8.30
  13   7   2   28.30   11.20
 -13   7  -2    3.90    7.40
  13   7   2   -3.80    9.50
 -14  -7  -2    2.20    7.90
 -14  -7  -2  -12.40   12.70
  14   7   2    6.10   10.10
 -14   7  -2   -7.70    8.30
  14   7   2  -11.60   10.90
 -13  -8   2    8.10   13.40
 -13  -8   2   58.19   14.90
  13   8  -2   25.30   10.30
 -12  -8   2   -2.00    5.50
 -12  -8   2   -6.80   12.60
 -12  -8   2   10.40    9.90
  12   8  -2   14.40   10.40
  12   8  -2   16.50    9.30
 -12   8   2   14.50    5.10
 -11  -8   2   22.30    9.50
 -11  -8   2   -4.00   11.30
 -11  -8   2   10.10    5.20
 -11   8   2   11.30    5.20
  11   8  -2   10.10    8.10
  11   8  -2   14.60    9.60
 -10  -8   2  -10.00    9.70
 -10  -8   2   -5.90    4.70
 -10  -8   2   -1.00    8.10
 -10   8   2   -3.50    5.30
  10   8  -2    1.00    8.20
  10   8  -2    9.80    7.50
 -10   8   2   -2.30    4.00
 -10   8   2   -1.70    4.30
  -9  -8   2  107.39    8.90
  -9  -8   2  111.09   11.50
  -9  -8   2   97.69   17.70
  -9   8   2  122.79    8.30
  -9   8   2  101.89    8.70
   9   8  -2  115.09   12.60
   9   8  -2  104.29   11.80
  -9   8   2  102.49    8.00
  -8  -8   2   56.39   11.00
  -8  -8   2   53.59    7.60
   8  -8  -2   71.29    8.90
  -8  -8   2   60.49    7.90
  -8   8   2   69.69    7.90
   8   8  -2   74.59   12.30
   8   8  -2   54.09    8.30
  -8   8   2   60.89    7.80
  -8   8   2   40.40    8.40
  -8   8   2   50.49    6.80
   8   8  -2   53.49   11.70
  -7  -8   2   45.00    7.50
  -7  -8   2   59.79    7.40
   7  -8  -2   50.49    6.40
  -7  -8   2   39.00   10.90
   7   8  -2   43.30    8.50
  -7   8   2   54.99    7.70
  -7   8   2   51.79    6.70
   7   8  -2   38.70    7.10
  -7   8   2   47.30    7.50
  -7   8   2   36.70    7.90
   7   8  -2   84.69   16.00
  -6  -8   2   -0.60    4.00
  -6  -8   2    1.50    5.90
   6  -8  -2   -5.90    5.10
  -6  -8   2   20.30    8.00
   6   8  -2    2.90    6.80
  -6   8   2   -0.40    6.30
  -6   8   2   -6.20    4.40
   6   8  -2   -2.90    5.50
   6   8  -2    9.80    8.00
  -6   8   2   -1.90    4.50
  -6   8   2    5.60    4.00
  -5  -8   2   70.19    9.80
  -5  -8   2  105.29   13.40
  -5  -8   2   70.09    7.70
  -5  -8   2   75.79    8.50
   5  -8  -2   73.19    9.40
  -5   8   2   71.19    7.90
  -5   8   2   63.79   11.60
  -5   8   2   71.69    8.60
   5   8  -2   65.99   10.00
   5   8  -2   95.19   11.50
  -5   8   2   78.09    6.70
   5   8  -2   73.69   10.00
  -4  -8   2  968.00   23.90
  -4  -8   2  954.70   22.80
  -4  -8   2  926.01   23.70
  -4  -8   2  934.81   27.60
   4  -8  -2  888.11   23.50
   4   8  -2  933.21   24.30
   4   8  -2  910.91   28.60
  -4   8   2  936.81   22.10
  -4   8   2  911.01   25.80
  -4   8   2  940.71   22.50
  -4   8   2  943.01   25.70
  -4   8   2  932.21   23.40
   4   8  -2  939.91   24.30
   4   8  -2  871.51   27.40
  -3  -8   2   49.30    7.50
  -3  -8   2   64.39    8.60
   3  -8  -2   66.49    4.80
  -3  -8   2   62.69    7.70
  -3  -8   2   65.69   12.30
   3  -8  -2   56.09    8.90
  -3  -8   2   59.89    9.50
   3  -8  -2   61.99    4.90
   3  -8  -2   63.29    9.10
  -3   8   2   62.79    7.70
   3   8  -2   62.69    8.70
   3   8  -2   60.39    9.30
   3   8  -2   64.09    9.70
  -3   8   2   62.89    6.60
  -3   8   2   56.99    7.80
  -3   8   2   69.19    8.00
  -3   8   2   58.69   10.60
   3   8  -2   56.09    8.50
   3   8  -2   68.89   12.80
   2  -8  -2  338.57    9.80
  -2  -8   2  351.96   11.90
   2  -8  -2  333.57   13.30
  -2  -8   2  320.37   13.50
  -2  -8   2  329.87   16.50
  -2  -8   2  330.57   12.20
  -2  -8   2  333.57   12.20
   2  -8  -2  332.87    9.90
   2  -8  -2  321.57   13.10
   2   8  -2  328.77   16.90
   2   8  -2  334.97   13.50
   2   8  -2  340.57   12.10
  -2   8   2  311.47   14.00
  -2   8   2  315.07   14.50
   2   8  -2  338.07   13.10
  -2   8   2  326.67   11.30
  -2   8   2  347.57   12.70
   2   8  -2  330.77   13.00
  -2   8   2  332.47   12.00
  -1  -8   2  200.98    9.20
   1  -8  -2  190.58    8.00
  -1  -8   2  172.98   11.40
  -1  -8   2  186.78   13.30
  -1  -8   2  207.88    9.60
  -1  -8   2  184.68    9.70
   1  -8  -2  190.38    8.10
   1  -8  -2  216.18   10.70
   1  -8  -2  183.48   11.20
  -1   8   2  186.58   11.90
  -1   8   2  193.48   10.20
  -1   8   2  201.98    9.00
   1   8  -2  206.68   10.00
  -1   8   2  203.08   10.70
  -1   8   2  192.98   11.90
   1   8  -2  193.18   14.50
   1   8  -2  197.18   10.40
   1   8  -2  198.58   10.80
   1   8  -2  197.08   11.00
   0  -8  -2  170.98    8.40
   0  -8   2  183.38    8.90
   0  -8   2  181.58   10.90
   0  -8  -2  187.08   10.50
   0  -8  -2  180.78   11.40
   0  -8   2  183.08    8.80
   0  -8  -2  172.18    8.50
   0   8   2  185.68   10.60
   0   8  -2  159.58   13.80
   0   8  -2  182.38   10.20
   0   8   2  185.18    9.20
   0   8   2  181.18    9.40
   0   8  -2  173.78   10.60
   0   8   2  171.28   11.00
   0   8  -2  189.18    9.70
   0   8  -2  164.98   10.40
   0   8   2  172.48   11.40
  -1  -8  -2  470.75   13.60
  -1  -8  -2  472.95   16.20
   1  -8   2  464.95   13.50
   1  -8   2  451.05   13.10
  -1  -8  -2  454.35   13.70
  -1  -8  -2  479.45   14.90
  -1  -8  -2  413.36   16.30
   1  -8   2  457.55   15.50
  -1   8  -2  450.15   15.30
   1   8   2  466.75   15.40
  -1   8  -2  461.55   14.50
   1   8   2  444.66   15.90
   1   8   2  435.76   16.70
   1   8   2  457.45   14.20
  -1   8  -2  481.15   14.40
  -1   8  -2  442.26   18.20
   1   8   2  487.55   15.90
  -1   8  -2  467.85   15.00
  -2  -8  -2   81.19   10.50
   2  -8   2   85.79    7.00
   2  -8   2   83.19    7.10
  -2  -8  -2   87.99    8.00
  -2  -8  -2   85.89    7.50
  -2  -8  -2   77.29    7.80
   2  -8   2   71.59    8.80
  -2  -8  -2   60.59   11.50
   2   8   2   85.59   10.00
  -2   8  -2   75.79    7.70
   2   8   2   80.89    7.90
  -2   8  -2   81.49    9.80
  -2   8  -2   78.89    8.00
  -2   8  -2   54.89    8.30
   2   8   2   78.49    9.70
  -2   8  -2   81.09    8.80
   2   8   2   60.39   10.80
   2   8   2   82.39    8.80
  -3  -8  -2  218.58   10.20
   3  -8   2  212.98   11.00
  -3  -8  -2  168.58   12.00
  -3  -8  -2  233.38   10.60
  -3  -8  -2  205.58   10.10
   3  -8   2  217.88    8.50
  -3  -8  -2  242.58   13.80
   3  -8   2  226.68    8.60
  -3   8  -2  207.08   14.20
  -3   8  -2  238.28   10.10
  -3   8  -2  205.78    9.90
  -3   8  -2  202.78   11.40
   3   8   2  210.38   11.90
  -3   8  -2  210.68   10.40
   3   8   2  221.58   11.90
   3   8   2  218.48   13.60
   4  -8   2   -1.60    4.60
  -4  -8  -2   10.90    5.00
  -4  -8  -2    8.20    5.20
   4  -8   2   -2.70    4.70
   4  -8   2    0.10    3.20
  -4  -8  -2    5.30    6.10
  -4  -8  -2   -2.40    3.60
   4   8   2    2.70    6.20
   4   8   2    0.30    6.50
  -4   8  -2    0.10    4.20
  -4   8  -2   -1.20    4.90
  -4   8  -2   -2.00    7.10
  -4   8  -2   -2.80    5.70
   4   8   2    5.20    5.40
   4   8   2   11.60    6.70
  -4   8  -2    3.40    4.50
  -5  -8  -2    5.30    4.20
   5  -8   2    6.00    3.40
   5  -8   2    4.70    4.90
  -5  -8  -2    1.40    5.80
   5  -8   2    5.30    3.00
  -5   8  -2   -0.20    7.40
  -5   8  -2    3.70    5.10
   5   8   2    0.10    6.70
   5   8   2    2.50    6.30
   5   8   2    2.10    6.00
  -5   8  -2   10.20    5.90
   5   8   2    4.90    6.70
  -5   8  -2   12.00    4.70
  -5   8  -2    4.00    4.40
   6  -8   2  362.96    9.10
  -6  -8  -2  369.16   16.70
  -6  -8  -2  385.36   13.40
   6  -8   2  380.56   12.80
  -6  -8  -2  385.06   15.30
   6   8   2  362.96   15.90
  -6   8  -2  400.06   12.80
  -6   8  -2  375.86   13.30
  -6   8  -2  375.36   12.30
   6   8   2  371.96   18.70
  -6   8  -2  359.96   18.50
   6   8   2  363.36   14.80
  -7  -8  -2    7.30    6.50
  -7  -8  -2   -2.40    4.80
  -7  -8  -2  -11.10    5.90
   7  -8   2    0.30    4.50
  -7   8  -2   -0.50    5.60
  -7   8  -2   -1.90    4.20
  -7   8  -2    2.70    6.90
  -7   8  -2   -2.40    3.90
   7   8   2   -8.70    7.80
   7   8   2    1.60    7.60
   7   8   2    2.30    6.00
  -8  -8  -2   32.80    7.30
  -8  -8  -2   38.10   13.50
  -8  -8  -2   30.10    5.50
   8  -8   2   42.10    6.70
  -8   8  -2   42.30    6.80
   8   8   2   33.90   10.00
  -8   8  -2   34.10    5.50
   8   8   2   25.10    7.60
   8   8   2   45.50    9.30
  -9  -8  -2   61.29   11.20
  -9  -8  -2   74.79    9.90
  -9  -8  -2   87.69    9.80
  -9   8  -2   61.49   10.40
  -9   8  -2   70.69   10.50
   9   8   2   67.99   10.30
   9   8   2   60.19    8.80
   9   8   2   87.89   17.20
 -10  -8  -2  112.49   19.10
 -10  -8  -2  104.19   12.30
 -10  -8  -2  122.89   11.70
  10   8   2  105.79   12.80
 -10   8  -2  106.19   12.10
  10   8   2  136.49   15.00
 -10   8  -2  109.49   11.70
 -11  -8  -2   -2.30    6.40
 -11  -8  -2  -13.40   10.60
 -11  -8  -2    0.10    8.90
  11   8   2    2.10    8.80
 -11   8  -2    5.30    6.90
  11   8   2   -4.50    8.90
 -12  -8  -2    6.30    9.70
 -12  -8  -2    2.50    7.70
 -12  -8  -2   -2.70   12.30
  12   8   2    0.40    8.10
 -12   8  -2   -8.20    8.00
  12   8   2    7.60   10.10
 -13  -8  -2  -17.00   13.30
 -12  -9   2   -0.10   14.10
  12   9  -2   34.60   11.00
  12   9  -2   17.20    9.20
 -11  -9   2   14.00    9.90
 -11  -9   2   -6.40   13.90
  11   9  -2    2.20   10.30
  11   9  -2   -3.00    8.10
 -10  -9   2   10.30   12.20
 -10  -9   2   18.60    5.30
 -10  -9   2    7.70    8.20
  10   9  -2   19.60   10.30
 -10   9   2   26.80    6.30
  10   9  -2   17.00    9.10
  -9  -9   2   22.30    5.10
  -9  -9   2   10.90   11.20
  -9  -9   2   21.60    9.20
   9   9  -2   14.90   10.10
  -9   9   2   12.60    5.20
   9   9  -2   10.10    8.50
  -9   9   2    3.10    4.90
   8  -9  -2    4.90    5.60
  -8  -9   2   -0.50    8.00
  -8  -9   2    4.90   10.60
  -8  -9   2    1.30    4.70
  -8   9   2   -3.60    7.60
  -8   9   2   -0.80    4.40
  -8   9   2    3.20    5.40
  -8   9   2   -5.10    6.10
   8   9  -2    7.30    7.10
   8   9  -2    4.10    8.50
  -7  -9   2   43.80   10.20
   7  -9  -2   39.00    7.10
  -7  -9   2   28.50    8.00
  -7  -9   2   20.90    5.10
  -7   9   2   19.70    4.60
  -7   9   2   36.90    6.00
  -7   9   2   31.60    6.50
  -7   9   2   12.30    8.30
   7   9  -2   22.80    8.30
   7   9  -2   18.60    7.10
  -6  -9   2   49.10    7.70
  -6  -9   2   48.00   10.30
  -6  -9   2   57.39    8.30
   6  -9  -2   54.99    7.70
  -6   9   2   48.50    7.60
  -6   9   2   59.19    9.00
  -6   9   2   64.89    8.40
   6   9  -2   91.19   13.20
   6   9  -2   38.50    9.20
   6   9  -2   42.80    7.60
  -6   9   2   35.70    8.50
  -5  -9   2   47.00   11.00
  -5  -9   2   34.70    6.70
  -5  -9   2   45.90    7.80
   5  -9  -2   41.70    7.60
   5   9  -2   52.29    9.20
  -5   9   2   40.80    5.40
  -5   9   2   18.10    7.30
   5   9  -2   36.90    7.50
  -5   9   2   41.60    6.80
   5   9  -2   34.00    9.80
  -5   9   2   40.70    6.60
   4  -9  -2  217.68   13.30
  -4  -9   2  232.48   12.60
  -4  -9   2  233.68   10.70
  -4  -9   2  249.58   16.90
   4   9  -2  227.08   12.10
  -4   9   2  232.88   11.80
   4   9  -2  245.28   14.70
  -4   9   2  204.28   14.40
  -4   9   2  221.68   11.50
   4   9  -2  228.08   17.70
  -4   9   2  241.68   10.10
  -3  -9   2   74.29    8.00
  -3  -9   2   63.29   12.90
   3  -9  -2   63.49    5.60
  -3  -9   2   80.49    9.90
   3  -9  -2   62.09    8.00
   3  -9  -2   54.99    5.20
   3   9  -2   63.49   10.20
  -3   9   2   57.19    7.10
   3   9  -2   60.59   10.10
   3   9  -2   67.69    9.90
  -3   9   2   43.50    7.70
  -3   9   2   73.29    7.50
  -3   9   2   50.39    9.00
   3   9  -2   82.89   10.40
  -2  -9   2   18.00    5.20
   2  -9  -2   11.80    6.30
   2  -9  -2    7.50    6.60
  -2  -9   2    4.40    5.80
  -2  -9   2   11.00    6.30
  -2  -9   2   16.20    6.00
   2  -9  -2   12.60    3.70
  -2  -9   2   24.50    5.50
  -2   9   2   10.90    6.40
   2   9  -2    8.40    5.80
  -2   9   2    9.40    6.10
   2   9  -2   13.10    7.30
  -2   9   2    5.80    4.70
   2   9  -2   12.70    6.30
   2   9  -2    4.70    8.10
  -2   9   2   13.70    5.70
  -2   9   2    4.60    6.40
  -1  -9   2  227.58   10.10
   1  -9  -2  242.78   13.70
   1  -9  -2  227.38    9.70
  -1  -9   2  209.48   13.20
  -1  -9   2  216.68   13.70
   1  -9  -2  228.28    9.20
   1  -9  -2  232.48   12.70
  -1  -9   2  228.28   11.10
  -1   9   2  207.38   14.20
  -1   9   2  234.18   12.00
  -1   9   2  229.58   19.70
   1   9  -2  225.58   11.20
   1   9  -2  247.38   13.10
   1   9  -2  179.48   16.20
   1   9  -2  213.58   12.30
  -1   9   2  236.78   13.90
   1   9  -2  211.28   12.10
  -1   9   2  233.18   11.10
   0  -9   2   62.19    6.80
   0  -9   2   66.79   10.70
   0  -9  -2   72.09    7.10
   0  -9  -2   57.89    7.90
   0  -9  -2   69.69   11.50
   0  -9   2   79.09    8.50
   0   9  -2   47.00    8.90
   0   9  -2   65.29   10.30
   0   9   2   78.49   10.50
   0   9   2   70.09   11.50
   0   9  -2   75.59   11.20
   0   9   2   49.70    7.70
   0   9  -2   53.49    7.60
   0   9  -2   66.49    8.50
   0   9   2   56.59    7.30
  -1  -9  -2   -3.00    6.20
  -1  -9  -2   -2.10    4.90
   1  -9   2   -3.00    6.10
   1  -9   2   -3.90    4.90
  -1  -9  -2    1.30    4.30
   1  -9   2   -2.00    4.10
  -1  -9  -2   -5.70    5.30
   1   9   2    5.70    6.20
  -1   9  -2   -0.10    5.30
   1   9   2   -1.00    6.60
   1   9   2   -6.50    6.40
  -1   9  -2    0.70    6.30
   1   9   2   -4.00    7.00
  -1   9  -2   -9.40    7.30
  -1   9  -2   -3.20    6.30
  -1   9  -2   -8.90    4.50
   1   9   2   -2.90    5.70
  -2  -9  -2   75.49    8.90
  -2  -9  -2   88.79    9.50
   2  -9   2   87.39    7.30
   2  -9   2   75.59    8.20
   2  -9   2   67.49   10.50
  -2  -9  -2   69.49   10.90
  -2  -9  -2   66.49    8.40
   2   9   2   89.49   11.60
  -2   9  -2   90.09   10.50
   2   9   2   81.09   10.30
  -2   9  -2   76.09   10.10
  -2   9  -2   57.79    9.30
   2   9   2   88.69   11.90
   2   9   2   79.89   10.20
  -2   9  -2   70.29    8.70
   2   9   2   62.89   12.80
  -2   9  -2   65.79   11.00
  -3  -9  -2   95.99    8.90
  -3  -9  -2   88.29    9.70
   3  -9   2   89.79    8.10
  -3  -9  -2   90.79    9.70
  -3  -9  -2   95.89   12.40
   3  -9   2   73.59    7.30
   3  -9   2   86.39   10.60
  -3   9  -2   83.29   10.30
   3   9   2   89.29   13.50
  -3   9  -2   54.99    9.40
  -3   9  -2   78.39    9.40
   3   9   2   88.19    9.00
  -3   9  -2   85.69   10.90
   3   9   2   80.19   12.30
   4  -9   2  113.69    7.00
  -4  -9  -2  137.99   10.50
  -4  -9  -2  138.59   13.20
  -4  -9  -2  114.59   10.30
  -4  -9  -2  110.39   10.00
   4  -9   2  109.29   11.40
   4  -9   2   93.69   11.10
   4   9   2  125.79   13.40
  -4   9  -2  117.69    8.60
  -4   9  -2  120.49   10.60
   4   9   2  103.59   13.90
  -4   9  -2   84.99   14.80
   4   9   2  126.79   11.20
  -5  -9  -2   43.90    7.30
  -5  -9  -2   32.30    7.70
   5  -9   2   38.40    5.90
   5  -9   2   46.10    5.30
  -5  -9  -2   31.30    6.30
   5  -9   2   41.90    7.00
   5   9   2   40.20    7.30
  -5   9  -2   48.80    8.10
   5   9   2   32.50    8.20
  -5   9  -2   39.50    7.00
  -5   9  -2   28.60    8.10
   5   9   2   33.10    9.10
  -5   9  -2   28.90    9.00
  -6  -9  -2    0.20    6.80
  -6  -9  -2   15.40    7.50
  -6  -9  -2    4.80    5.50
   6  -9   2   12.10    6.10
   6   9   2   21.30    8.40
  -6   9  -2    6.80    6.50
  -6   9  -2    6.00    5.80
  -6   9  -2    6.50    5.20
   6   9   2   14.10    7.30
   6   9   2    1.80    8.60
  -7  -9  -2    8.80    8.90
   7  -9   2   21.90    5.70
  -7  -9  -2    5.90   10.90
  -7  -9  -2   24.90    7.20
  -7   9  -2   17.90    6.40
   7   9   2   21.20    9.40
   7   9   2    7.80    9.30
  -7   9  -2   23.60    6.90
  -7   9  -2   15.70    5.00
   7   9   2   17.80    7.00
  -8  -9  -2   37.20   11.00
  -8  -9  -2   30.00    8.30
  -8  -9  -2   36.70    8.40
  -8   9  -2   37.30    7.60
   8   9   2   35.40    9.40
   8   9   2   33.40    8.40
   8   9   2   20.80   11.80
  -8   9  -2   43.70    7.30
  -9  -9  -2    4.20    9.40
  -9  -9  -2   -6.90   10.70
  -9  -9  -2    7.90    7.60
  -9   9  -2    3.20    7.50
   9   9   2   -1.00   10.30
  -9   9  -2    3.70    6.90
   9   9   2    0.20    8.00
 -10  -9  -2    4.20    8.50
 -10  -9  -2   24.00    8.30
 -10  -9  -2    8.80   12.50
 -10   9  -2   19.30    8.10
  10   9   2   14.00    8.30
  10   9   2   25.30   10.30
 -11  -9  -2   -6.70    8.10
 -11  -9  -2   19.70    8.20
 -11  -9  -2  -12.30   12.70
  11   9   2  -19.70    8.00
  11   9   2    1.50   11.20
 -11   9  -2    2.40    8.10
 -10 -10   2  -19.40    8.00
 -10 -10   2  -24.00   14.10
  10  10  -2   13.00    8.00
 -10  10   2    9.20    7.20
  10  10  -2  -13.30   12.10
  -9 -10   2   57.39    8.10
  -9 -10   2   57.09   14.90
  -9 -10   2   33.40   10.70
   9  10  -2   32.70   10.40
  -9  10   2   39.90    8.00
   9  10  -2   49.30   12.10
  -8 -10   2    0.60    5.00
  -8 -10   2   -3.20   11.90
  -8 -10   2  -12.50    8.80
  -8  10   2  -13.80    6.80
   8  10  -2   -6.70    7.60
   8  10  -2    2.70    9.30
  -8  10   2   -2.50    6.10
  -7 -10   2   -2.40    4.70
  -7 -10   2  -15.40   11.20
  -7 -10   2    6.40    8.60
  -7  10   2    3.10    5.70
  -7  10   2    8.10    7.10
  -7  10   2   -8.30    6.60
   7  10  -2    1.10    9.00
   7  10  -2    4.90    7.80
  -6 -10   2    4.10   10.90
  -6 -10   2   11.80    7.40
   6 -10  -2   12.10    7.90
  -6 -10   2    4.10    5.00
  -6  10   2   13.00    7.40
  -6  10   2   -1.00    8.70
  -6  10   2    6.10    6.50
  -6  10   2    8.30    6.90
   6  10  -2   31.40   10.10
   6  10  -2    9.00    7.50
   5 -10  -2    2.40    7.90
  -5 -10   2   10.50    5.20
  -5 -10   2    1.90    6.60
  -5 -10   2   20.00   10.30
  -5  10   2   12.10    7.20
  -5  10   2    5.00    8.60
   5  10  -2    7.30    7.80
   5  10  -2   15.60    8.70
  -5  10   2   10.50    6.50
  -4 -10   2    3.40    9.50
   4 -10  -2    0.90    7.80
  -4 -10   2    8.40    5.50
  -4 -10   2   -5.90    6.60
  -4  10   2  -14.30    7.80
   4  10  -2    4.40    7.00
   4  10  -2   -6.40    7.80
  -4  10   2    8.80    7.10
  -4  10   2    1.50    7.10
  -4  10   2    1.40    6.40
   3 -10  -2   30.70    5.00
   3 -10  -2   30.30    5.10
  -3 -10   2   32.90    6.70
  -3 -10   2   20.20    6.10
  -3 -10   2   40.70    9.70
   3 -10  -2   29.80    7.30
   3  10  -2   32.60    9.20
  -3  10   2   14.90    8.40
   3  10  -2   34.50    7.90
   3  10  -2   25.50    7.60
  -3  10   2   40.40    8.60
  -3  10   2   27.10    7.00
  -3  10   2   34.70    7.10
   3  10  -2   21.80    9.10
   2 -10  -2   19.50    7.80
  -2 -10   2   12.20    7.20
  -2 -10   2   19.90    8.20
   2 -10  -2   29.00    4.30
   2 -10  -2   29.30    4.80
  -2 -10   2   22.50    6.50
   2  10  -2   28.80   10.10
   2  10  -2   37.00    8.00
   2  10  -2   38.60    7.60
  -2  10   2   18.80    8.10
   2  10  -2   28.60    7.50
  -2  10   2   27.70    8.20
  -2  10   2   38.10    7.00
  -2  10   2   14.60    8.20
   1 -10  -2    6.80    5.10
  -1 -10   2   21.60    6.80
   1 -10  -2   11.90    4.70
   1 -10  -2    7.70    7.30
   1  10  -2   -4.00    5.80
   1  10  -2   14.10    7.40
  -1  10   2   -4.00    7.70
   1  10  -2    5.30    8.10
   1  10  -2  -10.90    8.70
  -1  10   2   11.80    7.80
  -1  10   2    5.10    6.30
   0 -10   2   -7.30    6.00
   0 -10   2    1.70    4.60
   0 -10  -2   -5.10    6.80
   0 -10  -2   -0.80    5.60
   0 -10  -2   -1.30    4.30
   0  10   2   -4.70    8.30
   0  10  -2   -1.10    7.40
   0  10   2    8.50    7.90
   0  10  -2   -7.70    6.00
   0  10  -2  -11.20    8.30
   0  10  -2   -6.80    6.60
   0  10   2   -4.10    6.30
  -1 -10  -2    5.50    6.20
  -1 -10  -2   17.50    7.20
   1 -10   2    0.10    6.20
   1 -10   2    6.30    5.20
  -1 -10  -2    3.80    4.60
   1  10   2    1.80    6.90
   1  10   2    3.30    8.40
  -1  10  -2    7.90    7.50
   1  10   2   11.40    7.90
  -1  10  -2   -4.60    6.70
  -1  10  -2  -13.00    8.40
  -2 -10  -2   25.20    7.10
   2 -10   2   22.50    6.10
   2 -10   2   12.70    7.30
  -2 -10  -2   12.70    6.50
  -2 -10  -2   30.20    6.20
   2 -10   2   20.60    4.70
  -2 -10  -2    4.80    6.00
   2  10   2   19.50    7.30
  -2  10  -2   11.20    6.80
   2  10   2   11.50    8.70
  -2  10  -2   13.20    7.80
  -2  10  -2    3.50    8.50
   2  10   2    2.80    8.00
   3 -10   2   25.20    5.50
  -3 -10  -2   22.20    6.40
  -3 -10  -2   21.10    7.50
   3 -10   2   19.80    8.10
   3 -10   2   31.60    4.90
  -3 -10  -2   14.90    6.90
  -3  10  -2   12.00   10.20
  -3  10  -2   17.00   11.70
   3  10   2   26.00    9.40
   3  10   2   29.70    8.90
  -3  10  -2   24.20    7.40
   3  10   2   34.60    7.40
   4 -10   2   17.80    8.10
  -4 -10  -2   14.40    7.50
  -4 -10  -2    9.90    7.80
   4 -10   2   21.70    4.90
  -4 -10  -2   16.60    6.90
   4 -10   2   19.10    4.20
  -4  10  -2   18.40    6.90
   4  10   2   11.50    9.20
   4  10   2   12.90    8.90
   4  10   2   24.10    8.20
  -4  10  -2    7.70    7.20
  -5 -10  -2    3.30   13.30
  -5 -10  -2   -7.10    6.50
   5 -10   2   -4.40    7.50
   5 -10   2    2.70    3.40
  -5 -10  -2   13.10    7.30
   5  10   2   14.00    9.80
  -5  10  -2   -3.80    7.00
   5  10   2   -5.20    8.20
   5  10   2    1.70    7.90
  -5  10  -2   -2.10    5.30
  -6 -10  -2   -2.60    7.20
  -6 -10  -2   -6.30    6.70
  -6 -10  -2    9.20   10.10
   6 -10   2   -0.30   11.30
  -6  10  -2    1.10    7.20
   6  10   2    6.50    8.50
   6  10   2    9.20    9.40
   6  10   2    2.30   10.10
  -6  10  -2   13.70    6.40
  -7 -10  -2   -0.90    7.30
  -7 -10  -2   11.40    8.60
  -7 -10  -2    4.00   10.50
   7  10   2   15.70    8.70
  -7  10  -2    0.50    7.30
   7  10   2   -2.30    9.10
  -7  10  -2   -3.00    5.20
  -8 -10  -2    9.70    8.20
  -8 -10  -2   -2.70   12.00
  -8 -10  -2    3.70    9.40
  -8  10  -2   -1.00    8.00
   8  10   2   -4.10    7.70
   8  10   2   -4.60   10.40
  -9 -10  -2    2.50    9.20
  -9 -10  -2   -0.20    8.10
  -9 -10  -2    9.60   13.30
   9  10   2   -1.90    9.30
   9  10   2    3.00    8.40
  -9  10  -2   11.70    8.40
  -8 -11   2   14.40    9.10
  -8 -11   2    0.70   15.40
  -8  11   2  -12.00    7.60
  -7 -11   2    6.40    7.30
  -7 -11   2    1.30    9.80
  -7 -11   2    7.00   13.40
   7  11  -2    9.20    7.60
   7  11  -2    1.30    9.10
  -7  11   2   -1.90    8.00
  -7  11   2   -4.60    8.90
  -6 -11   2   -3.50    8.40
  -6 -11   2   25.90    7.90
  -6 -11   2    4.30   13.20
  -6  11   2    6.00    7.80
   6  11  -2   18.30    9.10
   6  11  -2   -9.90    9.70
  -6  11   2    6.70    8.90
  -5 -11   2   11.30    8.10
  -5 -11   2   20.90   12.30
  -5 -11   2   18.50    9.00
  -5  11   2    4.10    9.80
  -5  11   2   30.30    8.40
   5  11  -2    7.10    8.70
   5  11  -2    8.90    9.90
  -4 -11   2   -1.20    7.60
  -4 -11   2   11.70    8.00
  -4 -11   2   12.20   10.40
   4  11  -2   10.60    8.10
  -4  11   2   18.90    7.90
   4  11  -2    5.50   10.40
  -4  11   2   11.10    9.70
  -3 -11   2   12.70    9.30
  -3 -11   2   15.00    7.90
  -3  11   2    7.00    7.60
   3  11  -2   -9.80    7.50
  -3  11   2    1.50    9.30
   3  11  -2   -5.60    9.10
  -3  11   2  -10.70   10.90
  -2 -11   2    6.40    7.80
  -2  11   2    7.60    9.60
   2  11  -2   -3.00    8.50
  -2  11   2   13.80    7.90
  -2  11   2   21.40    9.80
   2  11  -2   12.00    9.80
  -1 -11   2   13.80    7.50
   1 -11  -2   20.60    9.40
   1 -11  -2   39.30    5.70
   1  11  -2   22.70    8.10
  -1  11   2   32.20    8.50
  -1  11   2   26.00   10.00
  -1  11   2   10.40    9.40
   1  11  -2   20.30   10.70
   0 -11  -2   -8.50    7.40
   0 -11   2    6.70    6.30
   0 -11  -2    1.70    8.10
   0 -11   2   -3.20    7.80
   0 -11  -2   -5.80    5.40
   0  11  -2   -0.70    7.80
   0  11   2   -0.40   10.30
   0  11   2   10.30    8.20
   0  11  -2   -1.30    9.50
   0  11   2   -6.40    9.60
  -1 -11  -2   -3.30    6.20
  -1 -11  -2   -1.20    6.70
  -1 -11  -2   11.20    8.30
   1 -11   2   14.90    6.10
   1 -11   2   10.60    5.30
   1  11   2    7.50    9.40
  -1  11  -2    6.80    8.10
  -1  11  -2  -12.00    8.70
   1  11   2   12.60    7.50
   1  11   2  -12.60   10.00
  -2 -11  -2   25.40    9.10
   2 -11   2   20.20    5.20
  -2 -11  -2   29.90    7.80
   2  11   2   34.10   12.40
   2  11   2   35.90   11.00
   2  11   2   36.20    8.50
  -2  11  -2   34.20    9.70
  -2  11  -2   37.80    9.00
  -3 -11  -2   -5.00    8.40
   3 -11   2    8.90    4.20
  -3 -11  -2    6.90    7.80
  -3 -11  -2   -5.10    7.80
  -3  11  -2   -2.40    7.80
   3  11   2    2.00   10.40
  -3  11  -2    4.60    9.20
   3  11   2   -3.30    8.10
  -4 -11  -2   13.50    9.20
  -4 -11  -2    6.40    8.80
  -4 -11  -2   14.30    9.20
   4  11   2    9.90    8.80
  -4  11  -2   18.60    9.10
  -4  11  -2   -7.50    8.20
   4  11   2   -5.40    9.70
  -5 -11  -2    8.30    9.40
  -5 -11  -2    9.40   10.80
  -5 -11  -2   -7.70    8.60
   5  11   2   -1.10    9.00
  -5  11  -2    4.70    8.70
   5  11   2   -0.70   10.40
  -5  11  -2   -8.10    8.20
  -6 -11  -2   -5.60   12.00
  -6 -11  -2   22.90   10.30
  -6 -11  -2    5.40    9.30
   6  11   2    8.90    8.80
   6  11   2   19.90   10.80
  -6  11  -2   15.80    8.80
  -6  11  -2    3.60   11.20
  -7 -11  -2   12.30   10.00
  -7 -11  -2   14.40    9.10
  -7 -11  -2    7.80   13.00
  -7  11  -2   24.10    9.60
   7  11   2   16.30   12.80
   7  11   2   13.80   15.70
  -4 -12   2   14.50   11.30
  -4 -12   2    2.70   10.40
  -4  12   2    9.10   10.10
  -4  12   2   23.80   11.40
   4  12  -2   22.10   11.40
  -3 -12   2  -18.60    9.00
  -3  12   2    3.40   11.60
   3  12  -2   14.20   10.70
   3  12  -2  -18.10    8.30
  -3  12   2   14.50    9.70
  -2 -12   2   19.60    9.30
  -2  12   2    5.00   12.10
   2  12  -2    4.60   12.00
   2  12  -2   28.30    8.30
  -2  12   2   16.10   10.00
  -1 -12   2    7.30    9.10
  -1  12   2    4.50   11.00
  -1  12   2    6.90    9.00
   1  12  -2   -0.90   11.30
   1  12  -2    4.70    9.10
   0 -12   2   77.89   12.50
   0 -12  -2   49.99   10.90
   0  12   2   93.69   15.30
   0  12  -2   64.79   13.00
   0  12   2   57.39   12.20
   0  12  -2   57.69   10.90
  -1 -12  -2   18.00    8.00
  -1 -12  -2    4.40   10.30
  -1  12  -2    7.10   11.30
   1  12   2    5.00    8.70
  -1  12  -2    5.50    9.60
   1  12   2   -9.90   11.70
  -2 -12  -2    1.30   10.30
  -2 -12  -2  -15.90    8.60
   2  12   2    4.20   10.40
   2  12   2   16.20    8.50
  -2  12  -2    6.30    9.60
  -2  12  -2   20.70   11.60
  -3 -12  -2    1.60   10.20
  -3 -12  -2   16.70    9.30
  -3  12  -2  -14.40    9.50
  -3  12  -2    7.50   11.20
   3  12   2   12.30   11.00
   3  12   2   11.50    9.30
 -17   0   3   23.80   12.90
 -17   0   3    0.20    9.30
 -16   0   3   10.30   11.90
 -16   0   3   -5.70    8.00
 -15   0   3  180.58   11.80
 -15   0   3  164.28   14.00
 -15   0   3  214.58   20.30
 -14   0   3   12.10    6.00
 -14   0   3   -3.80    9.40
 -14   0   3   -0.40    4.80
 -14   0   3    6.10    4.90
 -13   0   3  549.74   15.90
 -13   0   3  587.34   16.30
 -13   0   3  558.84   24.90
 -12   0   3    3.10    4.10
 -12   0   3    3.50    4.20
 -12   0   3   18.40   10.30
 -12   0   3    4.10    4.40
 -11   0   3 2521.45   51.89
 -11   0   3 2559.34   52.29
 -11   0   3 2579.34   59.09
 -11   0   3 2485.95   51.79
 -10   0   3    2.00    5.50
 -10   0   3   -0.20    3.20
 -10   0   3    4.30    3.30
 -10   0   3    1.30    3.10
   9   0  -3  506.65   10.50
   9   0  -3  506.35   10.50
  -9   0   3  507.45   18.50
  -9   0   3  530.75   12.70
  -9   0   3  511.65   13.00
  -9   0   3  518.75   12.90
  -8   0   3   -1.90    2.20
   8   0  -3    0.20    1.10
  -8   0   3    0.00    2.50
   8   0  -3   -0.50    1.10
  -8   0   3   -0.10    2.50
  -8   0   3   -0.90    4.60
  -7   0   3   75.49    3.90
   7   0  -3   76.49    2.60
  -7   0   3   79.79    4.20
  -7   0   3   79.49    4.50
   7   0  -3   75.69    2.50
  -7   0   3   69.29    7.50
   6   0  -3   -2.80    3.30
   6   0  -3   -1.00    0.90
  -6   0   3   -2.10    1.90
  -6   0   3   -2.90    3.40
  -6   0   3   -0.70    1.70
  -6   0   3   -3.50    1.50
   6   0  -3   -1.50    0.90
   5   0  -3 1010.00   23.50
   5   0  -3  984.10   19.60
   5   0  -3 1000.20   19.60
  -5   0   3 1032.00   23.80
  -5   0   3 1013.80   20.30
  -5   0   3  972.30   20.50
  -4   0   3    1.10    2.60
   4   0  -3   -0.30    2.60
  -4   0   3   -3.30    1.10
  -4   0   3   -0.50    1.20
   4   0  -3    0.10    0.70
  -4   0   3   -0.90    1.40
   4   0  -3    0.10    0.70
  -2   0   3   -0.40    0.70
  -2   0   3    2.10    0.80
   2   0  -3    1.10    1.50
   2   0  -3   -0.20    0.60
  -2   0   3    0.40    1.40
   2   0  -3   -0.70    0.60
  -2   0   3    0.20    0.80
   2   0  -3    0.00    0.80
   1   0  -3   -0.10    0.60
  -1   0   3    2.20    0.80
  -1   0   3    1.80    0.80
   1   0  -3    0.70    0.70
   1   0  -3   -1.20    0.80
   1   0  -3    0.10    0.70
   0   0  -3   -0.20    0.80
   0   0   3    0.10    0.90
   0   0   3    1.00    0.90
   0   0   3    2.00    1.10
   0   0  -3    0.20    0.90
   0   0  -3   -0.80    0.80
   1   0   3    0.00    1.00
   1   0   3    5.90    1.30
  -1   0  -3    2.90    1.90
  -1   0  -3    3.30    1.20
  -2   0  -3   -0.70    1.60
   2   0   3    1.20    1.50
   2   0   3   -1.50    1.30
   2   0   3   -0.40    1.10
  -2   0  -3   -0.30    1.20
  -3   0  -3 2314.47   46.10
  -3   0  -3 2391.36   46.60
   3   0   3 2321.37   46.50
   3   0   3 2400.26   46.80
   3   0   3 2356.16   46.10
   4   0   3    1.90    1.30
  -4   0  -3   -2.10    1.30
   4   0   3   -0.20    2.00
  -4   0  -3   -0.50    1.70
  -4   0  -3   -1.90    2.00
   4   0   3   -1.50    1.70
  -5   0  -3 3329.07   65.99
   5   0   3 3364.06   66.59
  -5   0  -3 3431.96   66.79
   5   0   3 3405.46   66.79
  -5   0  -3 3374.56   67.09
   6   0   3   -1.70    1.70
   6   0   3    6.50    2.60
  -6   0  -3   -3.60    1.80
   6   0   3    2.60    2.50
  -6   0  -3   -1.10    2.60
  -6   0  -3    6.40    2.80
  -7   0  -3  729.13   17.30
   7   0   3  709.43   16.60
   7   0   3  725.63   16.40
  -7   0  -3  740.63   16.90
   7   0   3  725.43   15.60
  -7   0  -3  718.13   15.60
  -7   0  -3  716.53   20.80
   8   0   3   -4.50    2.90
  -8   0  -3   -6.00    3.00
  -8   0  -3   -6.70    3.50
   8   0   3   -2.60    2.80
  -8   0  -3   -3.90    4.60
  -8   0  -3    2.30    2.00
   8   0   3    0.40    2.10
   9   0   3  347.87   12.80
   9   0   3  350.86    9.10
  -9   0  -3  344.27    9.10
  -9   0  -3  354.46   11.20
  -9   0  -3  347.57   10.90
  -9   0  -3  357.16   16.00
   9   0   3  346.87   10.10
 -10   0  -3   -7.80    4.20
 -10   0  -3    1.50    3.90
 -10   0  -3   -5.10    6.20
  10   0   3   -0.20    3.70
 -10   0  -3    2.30    2.50
  10   0   3   -1.50    3.40
 -11   0  -3  386.36   13.00
 -11   0  -3  377.06   10.20
 -11   0  -3  383.06   12.80
  11   0   3  388.86   11.70
  11   0   3  381.36   11.30
 -11   0  -3  377.86   18.90
 -12   0  -3  -11.20    8.40
  12   0   3    1.90    4.30
  12   0   3   -1.90    3.80
 -12   0  -3   -3.10    4.90
 -12   0  -3    3.50    5.60
 -12   0  -3   -1.60    2.90
 -13   0  -3   -1.10    3.30
 -13   0  -3   -0.30    5.90
  13   0   3   -4.90    4.00
 -13   0  -3    4.90    9.20
  13   0   3   -8.80    4.70
 -13   0  -3   -0.50    6.20
 -14   0  -3    0.40    6.80
  14   0   3   -2.80    4.20
  14   0   3   -4.70    5.00
 -14   0  -3   -5.80    9.30
 -15   0  -3  -13.10    7.90
  15   0   3   -8.10    3.70
 -15   0  -3    2.40   10.90
 -16   0  -3    2.70   12.50
 -16   0  -3    4.00   10.00
 -17  -1   3   49.40   13.30
 -17  -1   3   38.30   10.80
 -17   1   3   33.90   12.50
 -17   1   3   20.30    9.20
 -16  -1   3   16.40   12.70
 -16  -1   3   11.00    8.60
 -16   1   3    3.30    8.30
 -16   1   3    1.20   12.60
 -15  -1   3  122.39   21.00
 -15  -1   3  127.79   10.50
 -15  -1   3  123.39   12.00
 -15  -1   3  130.59   12.40
 -15   1   3  115.49    9.40
 -15   1   3  113.59   11.50
 -15   1   3  109.59   21.10
 -15   1   3  105.29   10.10
 -15   1   3  125.99   12.80
 -14  -1   3   64.49   10.60
 -14  -1   3   61.19    9.20
 -14  -1   3   51.79   11.50
 -14  -1   3   34.60   11.00
 -14   1   3   85.59   11.80
 -14   1   3   63.89    8.10
 -14   1   3   28.70   10.20
 -14   1   3   59.19    8.80
 -14   1   3   61.39    6.70
 -13  -1   3  112.79    9.70
 -13  -1   3   83.09    9.10
 -13  -1   3   95.39   14.90
 -13  -1   3  104.49    8.90
 -13   1   3  105.99    8.00
 -13   1   3   93.69    6.70
  13   1  -3   96.79    5.30
 -13   1   3   98.19   16.30
 -13   1   3   97.49    8.00
  13   1  -3   91.19    5.30
 -12  -1   3   90.19   14.60
 -12  -1   3   82.09    8.00
 -12  -1   3   84.49    7.90
 -12  -1   3   88.39    8.00
 -12   1   3   83.99    6.30
  12   1  -3   74.69    5.00
 -12   1   3   82.59    7.10
 -12   1   3   93.49    7.00
 -12   1   3   98.49   19.60
  12   1  -3   77.29    5.40
 -11  -1   3   12.20    4.50
 -11  -1   3   14.30    4.40
 -11  -1   3   11.10    6.30
 -11  -1   3    7.10    4.20
 -11   1   3   11.20    6.00
 -11   1   3    0.50    3.80
  11   1  -3    4.80    2.90
  11   1  -3   10.70    2.80
 -11   1   3   10.30    3.60
 -11   1   3    3.30    3.20
 -10  -1   3   64.29    6.70
 -10  -1   3   61.39   10.50
 -10  -1   3   72.19    6.70
 -10  -1   3   67.39    6.00
  10   1  -3   70.29    4.70
 -10   1   3   76.79   11.10
 -10   1   3   70.69    5.10
  10   1  -3   63.39    5.00
 -10   1   3   62.09    5.10
 -10   1   3   57.39    5.30
  -9  -1   3  219.68    8.20
  -9  -1   3  212.98   13.00
  -9  -1   3  216.68    8.40
  -9  -1   3  201.98    8.30
  -9   1   3  217.38   12.80
  -9   1   3  206.28    7.10
   9   1  -3  212.48    6.70
  -9   1   3  215.48    6.80
   9   1  -3  204.38    6.80
  -9   1   3  214.28    6.90
  -8  -1   3   16.10    3.00
  -8  -1   3   19.30    3.40
  -8  -1   3    9.20    4.70
  -8  -1   3   19.00    3.30
   8   1  -3   14.30    2.40
  -8   1   3   15.70    2.70
  -8   1   3   16.40    2.30
  -8   1   3   16.20    5.30
   8   1  -3   20.50    5.10
  -8   1   3   17.80    2.50
  -7  -1   3   42.30    4.20
  -7  -1   3   41.20    4.70
  -7  -1   3   48.40    3.90
  -7  -1   3   48.20    7.20
   7   1  -3   44.00    8.20
   7   1  -3   36.70    3.50
  -7   1   3   47.50    7.70
  -7   1   3   43.20    2.90
  -7   1   3   45.70    3.00
   7   1  -3   45.90    3.50
  -6  -1   3  454.35   11.50
  -6  -1   3  453.85   11.10
  -6  -1   3  455.65   14.60
  -6  -1   3  444.36   10.70
   6   1  -3  459.05   10.40
   6   1  -3  451.05   14.10
  -6   1   3  454.25    9.70
  -6   1   3  463.65   11.40
  -6   1   3  455.25   14.20
   6   1  -3  459.45   10.50
  -5  -1   3   87.39    4.40
  -5  -1   3   97.09    4.20
  -5  -1   3   98.89    6.70
  -5  -1   3   98.29    4.70
   5   1  -3   95.19    3.90
   5   1  -3   94.59    3.80
  -5   1   3   99.99    4.50
  -5   1   3   94.69    2.60
  -5   1   3  101.49    6.60
   5   1  -3  100.89    6.60
  -5   1   3   99.49    2.60
  -4  -1   3 2663.03   52.39
  -4  -1   3 2626.34   52.49
  -4  -1   3 2660.03   52.99
  -4  -1   3 2715.63   54.99
   4   1  -3 2636.94   52.19
  -4   1   3 2667.23   54.39
   4   1  -3 2645.14   52.29
   4   1  -3 2684.93   54.89
  -4   1   3 2686.23   52.79
  -3  -1   3 2225.78   43.20
  -3  -1   3 2217.68   43.10
  -3  -1   3 2253.47   45.20
   3  -1  -3 2226.18   43.50
  -3  -1   3 2201.48   43.70
   3   1  -3 2234.58   45.10
  -3   1   3 2204.48   43.50
  -3   1   3 2218.88   44.40
   3   1  -3 1943.81   44.10
   3   1  -3 2181.88   43.10
  -2  -1   3 1138.59   24.90
  -2  -1   3 1230.78   25.80
  -2  -1   3 1229.68   24.40
   2   1  -3 1217.68   25.80
   2   1  -3 1237.38   24.40
  -2   1   3 1227.98   24.80
  -2   1   3 1231.28   24.60
   0  -1  -3  647.44   13.30
   0  -1  -3  532.15   12.50
   0  -1   3  639.44   13.00
   0   1   3  594.14   12.70
   0   1  -3  672.53   13.00
   0   1   3  631.64   12.80
   0   1  -3  634.44   13.90
  -1  -1  -3 1627.74   32.00
  -1  -1  -3 1513.75   32.40
  -1  -1  -3 1654.73   32.30
   1  -1   3 1597.44   32.10
   1  -1   3 1632.94   32.00
  -1   1  -3 1614.34   32.10
   1   1   3 1605.64   32.50
   1   1   3 1615.64   32.10
   1   1   3 1648.04   32.10
  -1   1  -3 1634.74   32.00
  -2  -1  -3   39.20    3.20
   2  -1   3   37.90    2.70
   2  -1   3   38.10    2.60
  -2  -1  -3   43.50    3.50
  -2  -1  -3   40.80    2.80
  -2   1  -3   38.70    3.00
   2   1   3   41.00    3.20
   2   1   3   42.10    3.10
  -2   1  -3   41.10    2.90
   2   1   3   44.70    2.90
   3  -1   3 2143.49   42.70
  -3  -1  -3 2145.09   43.20
   3  -1   3 2086.39   41.90
   3  -1   3 2166.58   42.90
  -3  -1  -3 2183.88   44.40
  -3  -1  -3 2165.08   43.00
  -3  -1  -3 2154.08   43.00
  -3   1  -3 2101.99   42.90
   3   1   3 2148.39   43.00
  -3   1  -3 2209.38   42.90
   3   1   3 2272.17   43.30
   3   1   3 2154.08   43.00
   4  -1   3  967.60   20.20
  -4  -1  -3  954.30   20.30
  -4  -1  -3  948.91   20.40
  -4  -1  -3  980.70   22.50
  -4  -1  -3  947.41   20.70
   4  -1   3  956.50   20.00
   4  -1   3  948.31   19.00
  -4   1  -3  962.80   20.40
   4   1   3  959.20   20.40
   4   1   3  954.30   20.30
  -4   1  -3  987.90   20.20
   4   1   3  979.70   20.70
  -5  -1  -3   14.90    2.90
  -5  -1  -3   13.00    3.60
  -5  -1  -3   16.30    2.80
   5  -1   3   16.90    2.40
   5  -1   3   19.70    3.20
  -5  -1  -3   24.40    3.40
   5  -1   3   18.80    1.50
   5   1   3   19.00    2.60
  -5   1  -3   17.50    2.70
   5   1   3   13.70    2.80
   5   1   3   21.60    3.40
  -5   1  -3   22.40    3.30
   6  -1   3  690.93   14.30
  -6  -1  -3  713.63   19.80
   6  -1   3  704.83   15.70
   6  -1   3  706.43   15.80
  -6  -1  -3  705.93   16.00
  -6  -1  -3  716.93   16.40
  -6  -1  -3  692.03   16.90
  -6   1  -3  738.43   16.20
   6   1   3  711.23   16.10
  -6   1  -3  731.03   16.50
   6   1   3  724.73   16.40
   7  -1   3  143.09    5.90
  -7  -1  -3  140.69    6.70
  -7  -1  -3  148.99    7.10
  -7  -1  -3  149.09    5.90
  -7  -1  -3  161.08    9.70
   7  -1   3  144.49    5.80
   7   1   3  156.78    6.70
   7   1   3  149.19    6.10
  -7   1  -3  146.59    6.20
   7   1   3  146.19    6.30
  -7   1  -3  147.39    3.90
  -8  -1  -3   19.70    3.10
  -8  -1  -3   21.30    5.80
  -8  -1  -3   16.70    3.50
  -8  -1  -3   24.90    4.20
   8  -1   3   15.50    3.00
   8  -1   3   17.60    3.10
   8   1   3   21.90    3.90
   8   1   3   17.30    3.20
  -8   1  -3   15.10    1.60
   8   1   3   16.90    3.50
  -8   1  -3   14.70    3.30
  -8   1  -3   14.40    4.00
  -9  -1  -3   -1.60    4.80
   9  -1   3   -0.50    3.10
   9  -1   3   -3.10    2.70
  -9  -1  -3   -3.50    2.70
  -9  -1  -3   -0.80    3.70
  -9  -1  -3   -2.20    3.50
  -9   1  -3   -0.40    1.30
   9   1   3    0.40    3.60
   9   1   3   -4.10    2.90
  -9   1  -3   -4.50    3.50
  -9   1  -3    2.80    3.30
   9   1   3    2.10    3.40
 -10  -1  -3   -6.30    4.10
  10  -1   3    5.30    3.20
 -10  -1  -3    1.10    3.30
 -10  -1  -3    4.20    6.20
  10  -1   3    8.20    3.40
 -10  -1  -3    4.00    4.20
  10   1   3    5.70    3.90
  10   1   3    3.50    4.20
 -10   1  -3   -1.40    5.70
 -10   1  -3    1.30    1.50
  10   1   3    3.40    3.40
 -10   1  -3    1.10    4.00
 -10   1  -3    6.10    4.10
  11  -1   3  196.78    8.00
 -11  -1  -3  191.98    9.60
  11  -1   3  192.88    7.60
 -11  -1  -3  185.28    8.20
 -11  -1  -3  206.58    9.90
 -11  -1  -3  195.98   14.20
  11   1   3  189.28    8.30
 -11   1  -3  188.98    9.60
 -11   1  -3  180.38   23.00
  11   1   3  201.88    8.80
  11   1   3  188.88    9.50
  12  -1   3  237.18    9.20
  12  -1   3  254.27    8.70
 -12  -1  -3  262.27   17.00
 -12  -1  -3  273.27   18.90
 -12  -1  -3  263.07   12.40
 -12  -1  -3  249.68    9.70
 -12   1  -3  247.78   10.70
 -12   1  -3  269.17   11.70
 -12   1  -3  232.18   17.20
  12   1   3  264.27    9.90
  12   1   3  248.98   10.80
  13  -1   3    1.40    3.50
 -13  -1  -3    2.20    8.30
 -13  -1  -3   -1.90    6.00
 -13  -1  -3   -5.60    5.70
  13  -1   3   -3.40    4.00
 -13  -1  -3   -3.50    5.20
  13   1   3    1.00    4.40
  13   1   3   -6.30    5.40
 -13   1  -3    8.90    6.30
 -13   1  -3   10.30    8.80
  14  -1   3   -0.70    3.30
 -14  -1  -3    5.30   10.30
 -14  -1  -3  -11.50    7.20
  14  -1   3    2.40    3.70
  14   1   3    5.20    6.20
 -14   1  -3    5.50   10.50
 -14   1  -3    9.70    7.70
  14   1   3    5.00    4.70
 -14   1  -3   -6.10    6.80
 -15  -1  -3   12.30    9.10
 -15  -1  -3    7.70   11.30
 -15   1  -3   11.80   12.50
 -15   1  -3   26.50    8.10
  15   1   3   11.10    5.10
 -16  -1  -3  -13.90   10.40
 -16  -1  -3   15.40   13.30
 -16   1  -3   11.50    9.50
 -16   1  -3    2.00   12.30
 -17  -2   3  143.39   17.40
 -17   2   3  111.89   14.10
 -17   2   3  145.89   25.50
 -16  -2   3   -5.80   11.90
 -16  -2   3   -1.80    9.10
 -16   2   3   14.20    8.80
 -16   2   3   -0.80   12.90
 -15  -2   3    2.90    7.30
 -15  -2   3    6.40    7.90
 -15  -2   3   10.40   11.50
 -15   2   3   -2.10    3.10
 -15   2   3   26.90   11.10
 -15   2   3   -0.80    5.10
  15   2  -3    2.60    3.10
 -15   2   3    4.70    6.40
 -14  -2   3    1.60    6.40
 -14  -2   3    1.80    6.40
 -14  -2   3   -7.60    8.90
 -14  -2   3    8.00    7.00
 -14   2   3    5.60    3.20
 -14   2   3    9.90    4.80
 -14   2   3    5.40    5.40
  14   2  -3   10.10    3.90
 -14   2   3   12.60    7.00
 -14   2   3    6.20   10.40
 -14   2   3    6.80    3.00
 -13  -2   3   69.59    9.70
 -13  -2   3  107.19    9.90
 -13  -2   3   79.39    9.00
 -13  -2   3   70.19   11.70
 -13   2   3   71.49    7.40
  13   2  -3   78.79    6.60
 -13   2   3  116.89   16.20
 -13   2   3   80.79    5.40
 -13   2   3   87.59    7.70
 -13   2   3   76.99   11.40
 -13   2   3   66.89    5.50
 -12  -2   3   13.30    5.50
 -12  -2   3   13.20    5.60
 -12  -2   3    2.60    7.90
 -12  -2   3    4.40    4.90
 -12   2   3   11.90    4.10
  12   2  -3    1.90    3.80
 -12   2   3   11.40    5.90
 -12   2   3    8.40    3.00
 -12   2   3    6.50    8.00
 -12   2   3    6.90    4.90
 -11  -2   3    1.50    6.40
 -11  -2   3    2.30    4.70
 -11  -2   3   -1.50    4.60
 -11  -2   3   -9.80    4.00
 -11   2   3   -1.40    3.10
  11   2  -3   -1.00    3.50
 -11   2   3   -9.90    6.00
 -11   2   3    2.40    4.70
 -11   2   3   -8.10    3.10
 -11   2   3   -2.10    2.60
 -10  -2   3  716.03   18.10
 -10  -2   3  719.33   23.50
 -10  -2   3  702.03   17.70
 -10  -2   3  709.83   18.50
 -10   2   3  703.93   16.30
 -10   2   3  685.13   15.80
 -10   2   3  703.83   23.00
  10   2  -3  723.23   16.70
 -10   2   3  688.83   15.90
  10   2  -3  693.93   23.80
 -10   2   3  702.83   18.80
  10   2  -3  717.83   17.00
  -9  -2   3  343.77   10.80
  -9  -2   3  331.47   14.80
  -9  -2   3  342.87   10.50
  -9  -2   3  329.57   11.00
  -9   2   3  341.97   11.40
  -9   2   3  342.57   14.50
   9   2  -3  337.87    9.70
  -9   2   3  325.07    8.60
   9   2  -3  323.97    9.90
   9   2  -3  338.37   15.00
  -8  -2   3   83.99    7.50
  -8  -2   3   80.09    5.90
  -8  -2   3   84.09    9.10
  -8  -2   3   82.39    6.70
  -8   2   3   83.19    8.70
  -8   2   3   84.49    3.90
  -8   2   3   83.29    6.30
   8   2  -3   74.79    9.70
  -8   2   3   93.69    3.80
   8   2  -3   82.09    5.40
   8   2  -3   89.79    5.30
  -7  -2   3   15.00    3.60
  -7  -2   3   19.80    5.20
  -7  -2   3   16.40    3.40
  -7  -2   3   18.60    3.30
  -7   2   3   17.80    3.20
   7   2  -3   21.10    5.00
   7   2  -3   21.50    3.00
  -7   2   3   17.50    2.20
   7   2  -3   21.30    3.00
  -7   2   3   18.30    4.70
  -6  -2   3  290.67   11.60
  -6  -2   3  296.77    8.20
  -6  -2   3  292.67    8.90
  -6  -2   3  298.07    8.80
   6   2  -3  287.57    8.40
   6   2  -3  293.87    8.30
  -6   2   3  294.37    6.30
  -6   2   3  293.07    9.00
  -6   2   3  298.07   11.00
   6   2  -3  305.37   12.00
  -6   2   3  292.17    7.60
  -6   2   3  289.27    6.30
  -5  -2   3 1296.67   27.60
  -5  -2   3 1337.37   30.70
  -5  -2   3 1316.67   27.40
  -5  -2   3 1325.37   28.20
   5   2  -3 1349.47   30.60
   5   2  -3 1314.17   27.40
   5   2  -3 1339.97   27.40
  -5   2   3 1324.87   28.10
  -5   2   3 1297.77   27.00
  -4  -2   3  934.61   22.30
  -4  -2   3  917.81   19.70
  -4  -2   3  912.01   19.60
   4  -2  -3  911.01   20.10
  -4  -2   3  922.61   20.30
   4   2  -3  903.81   19.60
   4   2  -3  912.31   19.50
   4   2  -3  943.11   22.20
  -4   2   3  902.41   19.20
   4   2  -3  890.51   20.10
  -4   2   3  936.91   20.10
  -3  -2   3 2405.76   47.50
  -3  -2   3 2363.76   47.00
  -3  -2   3 2256.97   45.60
  -3  -2   3 2374.66   46.90
  -3  -2   3 2343.87   48.90
   3  -2  -3 2354.56   47.30
   3   2  -3 2364.46   46.80
  -3   2   3 2397.26   47.30
   3   2  -3 2407.46   49.10
   3   2  -3 2306.97   47.50
   3   2  -3 2405.16   46.90
  -3   2   3 2332.37   46.80
  -2  -2   3 1854.11   36.40
   2  -2  -3 1834.52   36.50
  -2  -2   3 1875.21   37.00
   2  -2  -3 1803.02   36.80
  -2  -2   3 1815.02   38.00
  -2  -2   3 1798.42   36.50
  -2   2   3 1786.02   35.10
   2   2  -3 1844.92   36.50
   2   2  -3 1821.02   38.10
   2   2  -3 1813.52   36.90
  -2   2   3 1845.22   36.80
  -2   2   3 1730.73   35.10
   2   2  -3 1878.11   36.40
  -2   2   3 1830.02   36.50
   2   2  -3 1769.52   35.40
  -1  -2   3  242.28    6.70
  -1  -2   3  237.48    6.30
  -1  -2   3  237.78    7.80
   1  -2  -3  241.58    5.20
  -1  -2   3  243.88    6.50
   1  -2  -3  237.38    5.20
   1  -2  -3  239.08    6.80
   1  -2  -3  239.58    6.60
   1   2  -3  239.58    6.40
   1   2  -3  239.38    6.70
  -1   2   3  239.78    5.50
  -1   2   3  240.58    6.80
   1   2  -3  241.18    7.90
   1   2  -3  242.28    6.60
  -1   2   3  241.88    5.60
  -1   2   3  246.78    6.90
   1   2  -3  245.28    5.70
   0  -2   3   99.19    5.20
   0  -2   3  106.09    4.10
   0  -2  -3   89.19    3.80
   0  -2  -3  110.99    3.30
   0  -2  -3  105.19    3.00
   0  -2  -3   97.79    4.30
   0  -2  -3  112.29    4.30
   0  -2   3  102.59    3.90
   0  -2   3  102.09    3.80
   0   2   3   96.99    3.50
   0   2  -3  107.19    4.20
   0   2  -3  102.79    4.20
   0   2   3  105.29    3.10
   0   2   3  104.89    4.60
   0   2   3  106.99    4.40
   0   2   3  103.29    3.70
   0   2  -3  102.89    5.20
  -1  -2  -3  224.88    6.00
   1  -2   3  227.38    6.10
  -1  -2  -3  226.58    6.70
   1  -2   3  228.68    6.20
  -1  -2  -3  225.78    5.90
   1  -2   3  223.48    5.90
  -1  -2  -3  222.28    6.60
  -1  -2  -3  223.88    6.20
   1   2   3  227.18    6.70
  -1   2  -3  227.48    6.20
   1   2   3  226.18    6.10
   1   2   3  228.78    6.00
  -1   2  -3  235.08    7.60
   1   2   3  224.08    6.00
  -1   2  -3  231.18    6.30
  -2  -2  -3  279.57    7.70
  -2  -2  -3  274.27    7.40
   2  -2   3  265.17    6.40
   2  -2   3  270.67    6.80
   2  -2   3  274.47    6.90
  -2  -2  -3  271.27    7.00
   2   2   3  268.07    7.40
   2   2   3  273.17    7.70
   2   2   3  258.17    7.00
  -2   2  -3  266.47    6.90
  -2   2  -3  274.17    6.90
   2   2   3  264.07    7.60
   3  -2   3  300.17    7.50
  -3  -2  -3  285.17    8.10
  -3  -2  -3  307.67    9.10
  -3  -2  -3  290.57    7.80
   3  -2   3  300.87    7.40
   3  -2   3  304.97    6.60
  -3  -2  -3  309.17    8.40
   3   2   3  299.47    8.40
  -3   2  -3  296.87    7.80
   3   2   3  301.87    9.10
  -3   2  -3  303.07    7.60
   3   2   3  302.17    8.10
   3   2   3  288.97    8.20
  -4  -2  -3  131.89    6.90
  -4  -2  -3  134.79    5.20
   4  -2   3  128.79    4.60
   4  -2   3  134.49    4.70
   4  -2   3  133.59    3.10
  -4  -2  -3  138.19    5.70
  -4  -2  -3  128.19    5.90
   4   2   3  129.89    5.60
   4   2   3  135.29    5.60
  -4   2  -3  132.89    5.10
   4   2   3  131.99    5.80
  -4   2  -3  144.99    4.90
  -5  -2  -3   75.89    4.60
   5  -2   3   76.89    4.00
  -5  -2  -3   74.29    5.00
  -5  -2  -3   80.69    4.90
  -5  -2  -3   70.19    6.30
   5  -2   3   75.89    4.10
  -5   2  -3   74.59    4.70
   5   2   3   82.19    5.20
   5   2   3   85.09    5.10
  -5   2  -3   77.89    4.30
   5   2   3   68.49    4.70
  -6  -2  -3   33.70    4.60
  -6  -2  -3   28.10    4.70
  -6  -2  -3   35.20    5.20
  -6  -2  -3   34.90    4.50
   6  -2   3   38.90    3.60
   6  -2   3   38.80    3.70
   6   2   3   42.30    4.80
  -6   2  -3   43.80    4.30
   6   2   3   29.80    4.90
  -6   2  -3   38.10    4.00
   6   2   3   34.10    4.60
  -7  -2  -3  502.95   13.80
  -7  -2  -3  511.45   13.10
   7  -2   3  500.65   11.90
  -7  -2  -3  503.65   13.10
  -7  -2  -3  504.95   16.80
   7  -2   3  493.15   12.00
  -7   2  -3  501.55   12.60
   7   2   3  511.95   13.20
   7   2   3  516.45   13.50
   7   2   3  520.75   13.30
  -7   2  -3  491.75   12.80
  -8  -2  -3    7.40    3.30
   8  -2   3    7.90    2.60
  -8  -2  -3    2.10    3.60
  -8  -2  -3    7.20    3.50
  -8  -2  -3    6.30    4.80
   8  -2   3    0.10    2.40
   8   2   3    4.80    3.50
   8   2   3    4.10    3.40
  -8   2  -3    4.20    5.40
   8   2   3    5.80    3.50
  -8   2  -3    5.70    3.20
   9  -2   3   75.99    4.90
  -9  -2  -3   81.79   10.50
   9  -2   3   83.19    5.10
  -9  -2  -3   68.99    7.20
  -9  -2  -3   93.89    6.60
  -9  -2  -3   91.09    6.80
  -9   2  -3   90.29    6.50
   9   2   3   79.79    6.40
  -9   2  -3   90.29    6.20
   9   2   3   85.29    6.60
 -10  -2  -3    4.30    4.50
 -10  -2  -3    9.10    5.10
 -10  -2  -3    7.70    6.70
  10  -2   3    6.20    2.80
  10  -2   3    0.70    3.00
 -10  -2  -3    1.90    4.10
  10   2   3    2.20    3.90
  10   2   3   14.80    4.70
 -10   2  -3    6.70    4.20
  10   2   3    6.10    4.20
  11  -2   3  136.89    6.40
 -11  -2  -3  135.19   14.30
 -11  -2  -3  129.69    8.50
 -11  -2  -3  131.99    9.00
 -11  -2  -3  129.19    8.70
  11  -2   3  145.49    6.10
  11   2   3  130.49    8.00
 -11   2  -3  128.19    8.00
  11   2   3  139.79    9.90
 -11   2  -3  133.19    8.50
  11   2   3  123.09    8.70
  12  -2   3  380.06   10.30
 -12  -2  -3  387.86   14.40
 -12  -2  -3  419.76   15.00
  12  -2   3  397.66   10.00
 -12  -2  -3  391.76   21.50
 -12  -2  -3  377.76   13.30
  12   2   3  387.86   13.90
 -12   2  -3  394.56   20.40
  12   2   3  367.36   12.40
 -12   2  -3  403.46   13.40
  12   2   3  391.66   13.00
 -12   2  -3  365.76   13.40
 -13  -2  -3  116.99   17.80
  13  -2   3   87.29    5.20
 -13  -2  -3   93.89   10.40
 -13  -2  -3   90.99    9.60
 -13   2  -3   72.39   10.70
  13   2   3   98.39   11.00
 -13   2  -3   79.49   10.40
 -13   2  -3   66.49   12.00
  13   2   3   92.19    8.00
 -14  -2  -3    0.20    7.90
 -14  -2  -3   -1.00    5.70
 -14  -2  -3    0.50    9.70
  14   2   3    0.10    6.90
 -14   2  -3   12.90    7.30
 -14   2  -3   -6.70    6.40
 -14   2  -3    7.40   10.50
  14   2   3   -4.10    5.30
 -15  -2  -3   27.80   12.20
 -15  -2  -3   14.30    9.00
  15   2   3    1.60    5.00
 -15   2  -3   -8.40   11.10
 -15   2  -3   10.20    8.00
 -16  -2  -3    5.20   13.50
 -16  -2  -3   -6.70   10.40
 -16   2  -3    3.30    9.70
 -16   2  -3   -3.70   12.00
 -17  -3   3   42.40   10.90
 -17   3   3   58.89    8.40
 -17   3   3   46.70   15.70
 -16  -3   3  -14.50   12.70
 -16  -3   3   28.40   10.20
 -16   3   3   13.00   12.40
 -15  -3   3   81.29   13.40
 -15  -3   3   86.69   13.80
 -15  -3   3   65.99   14.10
 -15   3   3   38.70   12.30
 -15   3   3   67.89    9.20
  15   3  -3   63.19    8.20
 -14  -3   3   30.40    7.70
 -14  -3   3   36.20   11.60
 -14  -3   3   25.20    7.80
  14   3  -3   29.90    5.30
 -14   3   3   31.80   11.20
 -14   3   3   31.30    5.60
 -14   3   3   25.30    5.60
  14   3  -3   33.60    6.50
 -13  -3   3   30.60    7.50
 -13  -3   3    8.60    6.90
 -13  -3   3   26.30    6.80
 -13  -3   3   16.20    9.80
 -13   3   3   19.80    4.60
 -13   3   3   21.70    2.50
 -13   3   3   17.80    7.10
 -13   3   3   11.40    9.80
  13   3  -3   19.00    4.90
 -13   3   3   21.40    4.70
 -12  -3   3   34.90    6.60
 -12  -3   3   24.10    9.00
 -12  -3   3   24.90    6.40
 -12  -3   3   22.50    6.50
 -12   3   3   19.90    9.00
 -12   3   3   24.40    2.80
  12   3  -3   22.00    5.30
 -12   3   3   21.70    4.10
  12   3  -3   22.50    4.70
 -12   3   3   28.30    3.80
 -12   3   3   30.60    4.60
 -12   3   3   26.60    6.70
 -11  -3   3   -2.50    3.90
 -11  -3   3   -8.30    9.70
 -11  -3   3    2.80    5.30
 -11  -3   3   -1.30    5.50
  11   3  -3    2.60    4.60
 -11   3   3    8.60    6.60
  11   3  -3    4.40    7.80
  11   3  -3   -3.40    3.90
 -11   3   3    1.00    5.40
 -11   3   3   -1.40    2.30
 -11   3   3    3.80    2.40
 -11   3   3    1.10    3.00
 -10  -3   3   11.50    5.10
 -10  -3   3   10.00    4.60
 -10  -3   3   15.00    6.30
 -10  -3   3    5.90    4.70
 -10   3   3    9.30    5.00
 -10   3   3    6.10    2.70
 -10   3   3    4.20    2.70
 -10   3   3   10.90    2.40
 -10   3   3    0.50    4.70
  10   3  -3   10.20    4.30
  10   3  -3    6.80    6.70
  10   3  -3    4.90    4.00
  -9  -3   3   95.29    8.10
  -9  -3   3   96.99    6.60
  -9  -3   3   97.39    7.70
  -9  -3   3  104.49   10.80
  -9   3   3  102.69    4.60
   9   3  -3  111.69    6.90
  -9   3   3   93.49   10.20
   9   3  -3  102.59    6.40
  -9   3   3   98.09    8.10
   9   3  -3   86.19   11.80
  -9   3   3   97.89    4.70
  -9   3   3  105.99    4.60
  -8  -3   3    6.20    3.60
  -8  -3   3    4.90    3.70
  -8  -3   3    3.70    4.00
  -8  -3   3   11.00    5.80
  -8   3   3    4.10    1.70
  -8   3   3    6.30    2.20
  -8   3   3    4.40    3.80
   8   3  -3    6.80    5.30
   8   3  -3    9.50    3.60
   8   3  -3    9.20    3.40
  -8   3   3    6.60    1.80
  -7  -3   3   60.19    8.20
  -7  -3   3   63.49    6.10
  -7  -3   3   62.09    5.60
  -7  -3   3   55.29    6.40
   7   3  -3   56.09    7.50
  -7   3   3   57.39    3.80
   7   3  -3   58.39    5.20
  -7   3   3   53.39    5.50
   7   3  -3   57.29    6.40
   7   3  -3   56.29    8.10
  -7   3   3   58.49    2.70
  -6  -3   3   10.10    3.40
  -6  -3   3   12.50    4.80
   6   3  -3   11.10    4.30
  -6   3   3   13.40    1.50
   6   3  -3   10.60    3.20
  -6   3   3   12.60    2.30
   6   3  -3    8.90    3.70
   6   3  -3    9.70    2.90
  -6   3   3   15.00    1.70
  -5  -3   3   29.50    4.20
  -5  -3   3   35.30    4.30
  -5  -3   3   41.40    7.90
  -5  -3   3   30.60    4.00
  -5   3   3   28.30    1.40
   5   3  -3   29.00    3.50
   5   3  -3   28.80    4.60
  -5   3   3   31.40    1.40
  -5   3   3   30.10    3.30
   5   3  -3   33.00    4.30
  -5   3   3   28.40    4.90
   5   3  -3   16.40    4.30
  -4  -3   3  154.18    5.80
  -4  -3   3  159.68    4.40
  -4  -3   3  159.88    6.90
  -4  -3   3  154.38    8.20
  -4  -3   3  164.08    6.10
   4  -3  -3  160.28    6.80
   4  -3  -3  164.78    5.60
  -4   3   3  154.88    3.60
  -4   3   3  155.78    6.60
   4   3  -3  154.08    6.10
   4   3  -3  166.68    7.00
   4   3  -3  159.18    6.30
  -4   3   3  159.98    3.60
   4   3  -3  156.58    8.20
  -4   3   3  164.58    5.50
  -3  -3   3   75.99    4.50
   3  -3  -3   81.79    4.80
  -3  -3   3   78.59    3.00
   3  -3  -3   82.79    4.20
  -3  -3   3   80.89    6.30
  -3  -3   3   80.69    4.30
  -3  -3   3   85.69    5.30
   3   3  -3   78.59    3.20
  -3   3   3   82.49    2.50
   3   3  -3   79.89    4.70
   3   3  -3   69.19    4.80
  -3   3   3   77.69    4.70
  -3   3   3   84.29    4.20
  -3   3   3   81.89    2.60
   3   3  -3   78.69    4.70
   3   3  -3   85.69    6.70
  -2  -3   3  307.97    8.00
  -2  -3   3  309.77    8.40
   2  -3  -3  291.57    8.60
   2  -3  -3  309.27    8.30
  -2  -3   3  298.77    9.90
  -2  -3   3  307.87    8.80
  -2   3   3  258.37    7.70
   2   3  -3  309.77    8.40
   2   3  -3  308.57    8.90
  -2   3   3  307.27    7.00
   2   3  -3  307.77    7.30
  -2   3   3  295.47    8.30
   2   3  -3  304.77    8.10
   2   3  -3  317.97   10.30
  -2   3   3  307.07    8.70
  -1  -3   3   14.00    2.40
  -1  -3   3   14.90    2.80
   1  -3  -3   11.00    2.30
   1  -3  -3   11.70    1.40
  -1  -3   3   10.80    3.10
  -1  -3   3   13.20    2.50
   1  -3  -3   14.50    2.70
   1  -3  -3   11.60    1.40
  -1   3   3   10.30    1.60
   1   3  -3   14.40    2.40
  -1   3   3   11.70    2.70
   1   3  -3   17.40    2.60
   1   3  -3   12.80    1.80
   1   3  -3   15.10    2.90
   1   3  -3   12.40    3.00
  -1   3   3   11.90    1.70
  -1   3   3   11.20    1.80
  -1   3   3   14.80    2.50
   0  -3  -3 1647.94   33.70
   0  -3  -3 1594.54   32.40
   0  -3  -3 1641.14   33.70
   0  -3   3 1609.94   33.00
   0  -3   3 1638.74   33.00
   0  -3   3 1636.04   33.30
   0  -3   3 1633.34   34.80
   0  -3  -3 1621.74   32.70
   0  -3  -3 1608.94   32.50
   0   3   3 1596.84   32.70
   0   3  -3 1615.64   33.20
   0   3   3 1626.54   33.70
   0   3   3 1654.43   33.70
   0   3  -3 1605.64   33.10
   0   3  -3 1651.23   33.00
   0   3   3 1618.94   32.70
   0   3  -3 1643.54   34.90
   0   3   3 1653.03   32.80
   0   3  -3 1619.84   33.10
  -1  -3  -3   19.20    2.40
  -1  -3  -3   19.40    3.40
   1  -3   3   18.10    2.50
  -1  -3  -3   16.00    2.30
  -1  -3  -3   19.80    3.00
  -1  -3  -3   21.90    3.00
   1  -3   3   21.30    3.30
   1  -3   3   19.80    2.40
  -1   3  -3   21.40    3.00
  -1   3  -3   17.50    3.10
  -1   3  -3   18.00    3.00
  -1   3  -3   21.10    2.70
   1   3   3   14.80    2.40
   1   3   3   16.50    2.30
  -1   3  -3   25.30    4.50
   1   3   3   22.60    3.80
   1   3   3   15.50    2.80
  -2  -3  -3  595.64   13.80
  -2  -3  -3  583.34   13.90
  -2  -3  -3  578.14   13.40
   2  -3   3  578.14   13.00
  -2  -3  -3  602.34   14.20
  -2  -3  -3  571.44   13.20
   2  -3   3  573.84   12.80
   2  -3   3  587.34   13.00
  -2   3  -3  588.44   15.30
  -2   3  -3  580.74   13.20
   2   3   3  571.24   14.10
   2   3   3  577.54   13.90
   2   3   3  570.84   13.30
  -2   3  -3  569.14   12.80
  -2   3  -3  574.74   13.10
   2   3   3  580.74   13.60
   3  -3   3   19.20    3.00
   3  -3   3   22.00    3.00
   3  -3   3   16.60    2.60
  -3  -3  -3   19.10    3.10
  -3  -3  -3   16.20    2.90
  -3  -3  -3   24.90    4.00
  -3  -3  -3   23.80    4.70
  -3  -3  -3   15.60    2.60
  -3   3  -3   17.00    2.50
   3   3   3   17.80    2.90
   3   3   3   19.50    2.80
   3   3   3   28.20    4.60
   3   3   3   16.90    2.80
  -3   3  -3   20.30    2.80
  -4  -3  -3  142.39    6.60
  -4  -3  -3  136.39    6.10
  -4  -3  -3  146.09    7.50
   4  -3   3  145.59    5.00
   4  -3   3  142.49    4.00
   4  -3   3  136.59    5.00
  -4  -3  -3  147.09    6.20
  -4   3  -3  141.99    5.30
   4   3   3  140.99    6.20
  -4   3  -3  139.49    5.50
   4   3   3  136.89    6.00
   4   3   3  140.99    7.20
   4   3   3  139.09    6.70
   5  -3   3  494.15   11.30
  -5  -3  -3  481.75   13.10
  -5  -3  -3  475.15   12.60
   5  -3   3  493.75   11.20
  -5  -3  -3  486.15   14.50
   5  -3   3  474.85    9.70
  -5  -3  -3  496.35   13.10
   5   3   3  487.35   14.50
   5   3   3  480.65   12.60
  -5   3  -3  493.15   11.80
   5   3   3  498.65   13.20
   5   3   3  417.36   16.40
  -5   3  -3  494.05   12.00
   6  -3   3  181.38    5.80
  -6  -3  -3  173.68    7.60
  -6  -3  -3  184.38    7.80
  -6  -3  -3  185.48    8.00
   6  -3   3  185.88    6.00
  -6  -3  -3  183.18    9.90
   6   3   3  187.08   10.20
   6   3   3  187.18    8.00
   6   3   3  177.28    7.20
  -6   3  -3  186.68    6.70
  -6   3  -3  188.88    6.60
   6   3   3  172.28    7.90
  -7  -3  -3   38.10    5.60
   7  -3   3   36.30    3.70
   7  -3   3   39.50    3.80
  -7  -3  -3   42.90    5.90
  -7  -3  -3   40.10    8.60
  -7  -3  -3   40.30    4.70
  -7   3  -3   45.10    4.80
   7   3   3   40.50    6.00
   7   3   3   45.20    6.30
  -7   3  -3   40.60    4.70
   7   3   3   34.40    5.00
  -8  -3  -3   70.09    9.70
  -8  -3  -3   68.59    6.60
   8  -3   3   67.29    4.10
   8  -3   3   68.89    4.40
  -8  -3  -3   54.69    6.90
  -8  -3  -3   61.09    6.30
   8   3   3   51.59    7.00
   8   3   3   73.89    7.00
  -8   3  -3   70.99    5.60
   8   3   3   64.59    5.80
  -8   3  -3   69.59    6.50
  -9  -3  -3    5.50    4.50
   9  -3   3    9.70    2.70
   9  -3   3    5.50    2.40
  -9  -3  -3   -1.30    4.50
  -9  -3  -3   10.00    5.40
  -9  -3  -3    6.50    4.50
  -9   3  -3    9.90    3.50
  -9   3  -3    6.70    3.70
   9   3   3    5.30    4.40
   9   3   3    3.00    4.20
   9   3   3    8.70    4.40
  10  -3   3   29.00    2.80
 -10  -3  -3   23.10    5.10
 -10  -3  -3   29.60    5.40
  10  -3   3   25.80    4.10
 -10  -3  -3   22.70    6.30
 -10  -3  -3   27.60    5.50
  10   3   3   28.50    5.50
  10   3   3   38.00    5.90
  10   3   3   28.60    4.90
 -10   3  -3   30.70    4.80
 -10   3  -3   24.60    4.60
 -11  -3  -3   -3.20   10.80
 -11  -3  -3    2.60    5.90
 -11  -3  -3    5.00    5.20
 -11  -3  -3   -6.90    5.60
  11  -3   3   -0.70    2.30
 -11   3  -3   -2.20    4.20
  11   3   3   -3.30    4.70
 -11   3  -3    5.10    4.70
  11   3   3    2.20    4.80
 -12  -3  -3  186.38   11.80
 -12  -3  -3  168.68   11.40
 -12  -3  -3  190.38   16.60
  12   3   3  197.08    9.90
  12   3   3  188.48   11.70
  12   3   3  178.78   10.40
 -12   3  -3  181.48   10.30
 -13  -3  -3   39.60    7.50
 -13  -3  -3   65.89   10.90
 -13  -3  -3   38.20   10.20
  13   3   3   44.60    8.00
 -13   3  -3   36.70    9.50
  13   3   3   46.60    8.30
 -13   3  -3   45.50    7.20
  13   3   3   72.79    8.60
 -13   3  -3   26.80   10.40
 -14  -3  -3    2.30    8.50
 -14  -3  -3   -0.30   10.90
 -14  -3  -3    2.60    7.30
  14   3   3    2.00    7.80
 -14   3  -3    3.20    7.00
 -14   3  -3   11.50    6.90
 -14   3  -3  -22.60   10.30
 -15  -3  -3   22.40    9.90
 -15  -3  -3   13.60   13.10
 -15   3  -3    9.10   11.40
  15   3   3    0.60    7.00
 -15   3  -3   -7.80    8.10
 -16  -3  -3    8.70   13.30
 -16  -3  -3   -9.10    9.60
  16   3   3    5.60    7.60
 -16   3  -3   16.40   13.00
 -16   3  -3   19.50   10.10
 -16  -4   3   41.10   13.50
 -16  -4   3   71.19   12.20
 -16   4   3   54.59   15.60
 -16   4   3   24.50    7.50
 -15  -4   3    7.90   11.80
 -15  -4   3    1.50    8.70
 -15   4   3   -0.30   12.60
 -15   4   3   -1.30    5.50
  15   4  -3   -3.30    5.70
 -14  -4   3    8.10    7.70
 -14  -4   3   14.20   10.40
 -14  -4   3    6.60    8.00
 -14   4   3   -6.40    5.30
 -14   4   3  -13.40   10.80
  14   4  -3    2.70    5.50
 -14   4   3    7.00    5.00
 -13  -4   3   -3.40    8.90
 -13  -4   3   -8.40    7.00
 -13  -4   3    2.40    7.60
  13   4  -3    4.20    4.80
 -13   4   3   -7.70    9.60
  13   4  -3    2.30    6.60
 -13   4   3   -8.90    4.20
 -12  -4   3   34.90    6.20
 -12  -4   3   29.20    9.70
 -12  -4   3   33.70    6.80
 -12  -4   3   36.00    7.70
 -12   4   3   33.50    3.00
 -12   4   3   11.30    8.80
 -12   4   3   33.00    3.90
  12   4  -3   36.90    6.60
  12   4  -3   29.00    5.20
 -12   4   3   32.70    4.40
 -12   4   3   22.30    6.60
 -12   4   3   35.10    4.40
 -11  -4   3   98.99   10.00
 -11  -4   3   87.89   10.80
 -11  -4   3   89.49   13.50
 -11  -4   3   85.39   12.40
  11   4  -3   95.39    7.50
 -11   4   3  101.99    6.00
 -11   4   3   82.79    5.60
 -11   4   3   87.59   10.60
  11   4  -3   95.69    8.80
 -11   4   3   91.79    4.80
 -11   4   3   79.39   11.80
  11   4  -3   88.19   13.80
 -10  -4   3    8.40    4.80
 -10  -4   3    1.20    5.70
 -10  -4   3    2.50    5.30
 -10  -4   3    4.10    6.30
  10   4  -3    1.90    4.80
 -10   4   3    4.20    2.40
  10   4  -3    3.80    4.30
 -10   4   3    6.50    2.70
  10   4  -3    7.70    7.50
 -10   4   3    0.10    5.40
 -10   4   3    0.90    2.50
 -10   4   3   -6.50    6.30
  -9  -4   3   49.80    7.50
  -9  -4   3   41.30    6.20
  -9  -4   3   29.50    7.20
  -9  -4   3   40.80    6.00
  -9   4   3   46.50    4.20
  -9   4   3   37.80    3.90
   9   4  -3   43.20    7.70
  -9   4   3   44.70    4.10
   9   4  -3   40.30    5.30
   9   4  -3   45.20    7.90
  -9   4   3   41.50    6.00
   9   4  -3   42.50    6.60
  -8  -4   3   13.90    4.40
  -8  -4   3   13.30    2.80
  -8  -4   3   17.40    5.00
  -8  -4   3   15.20    4.40
  -8  -4   3   15.40    6.00
  -8   4   3   11.30    2.60
  -8   4   3   12.10    2.10
  -8   4   3   16.40    4.70
   8   4  -3   15.90    4.30
  -8   4   3   16.00    2.20
   8   4  -3   20.20    4.30
   8   4  -3   19.70    6.10
   8   4  -3   17.60    5.20
  -7  -4   3   10.10    6.00
  -7  -4   3   11.20    4.00
  -7  -4   3   22.00    3.70
  -7  -4   3   15.80    3.80
  -7  -4   3   16.10    4.50
  -7   4   3   21.40    4.50
  -7   4   3   18.10    2.60
   7   4  -3   13.50    3.90
   7   4  -3   11.50    4.70
  -7   4   3   19.90    2.90
   7   4  -3   11.30    5.70
   7   4  -3   10.80    3.60
  -7   4   3   18.80    2.60
  -6  -4   3  583.24   18.30
  -6  -4   3  549.95   14.60
  -6  -4   3  567.14   15.70
  -6  -4   3  584.84   15.10
  -6  -4   3  590.74   13.20
  -6   4   3  581.84   13.70
  -6   4   3  579.84   12.30
  -6   4   3  587.54   12.30
   6   4  -3  565.04   15.60
   6   4  -3  579.64   18.30
   6   4  -3  567.84   14.80
   6   4  -3  589.94   14.90
  -6   4   3  600.44   16.00
  -5  -4   3  273.87    9.80
  -5  -4   3  274.97    9.20
  -5  -4   3  274.67   11.90
  -5  -4   3  273.57    8.80
  -5  -4   3  280.77    7.40
   5  -4  -3  281.97    8.20
  -5   4   3  266.47    6.60
  -5   4   3  262.67    9.90
   5   4  -3  276.87   10.30
   5   4  -3  269.57    8.80
  -5   4   3  271.97    6.50
  -5   4   3  276.97    8.20
   5   4  -3  283.67   11.80
   5   4  -3  272.37    9.40
  -4  -4   3  363.06    8.80
  -4  -4   3  336.97   11.10
   4  -4  -3  366.96   11.20
  -4  -4   3  353.46   10.30
  -4  -4   3  331.67   14.70
   4  -4  -3  368.86    9.80
  -4  -4   3  375.06   13.00
  -4   4   3  357.66    8.20
   4   4  -3  357.06   10.10
   4   4  -3  366.06   13.20
  -4   4   3  366.56    8.30
   4   4  -3  363.56   11.10
  -4   4   3  362.66    9.80
  -3  -4   3  363.16   10.80
   3  -4  -3  365.36   10.00
  -3  -4   3  364.56    8.90
  -3  -4   3  355.56   10.10
   3  -4  -3  345.07   10.90
  -3  -4   3  420.66   13.90
  -3  -4   3  353.16   10.10
   3   4  -3  364.56   10.80
  -3   4   3  363.76    8.50
  -3   4   3  358.96   10.00
   3   4  -3  367.86   10.20
   3   4  -3  357.36    9.00
   3   4  -3  353.46   10.00
   3   4  -3  377.96   13.00
  -3   4   3  367.06    8.50
  -3   4   3  364.06   10.70
  -2  -4   3  384.36   10.40
  -2  -4   3  389.46    9.60
   2  -4  -3  385.36    8.30
   2  -4  -3  392.46   10.50
  -2  -4   3  400.26   11.20
   2  -4  -3  385.66    8.30
   2  -4  -3  359.06   10.80
  -2  -4   3  393.26   12.80
  -2  -4   3  385.26   10.40
   2   4  -3  391.16   10.50
  -2   4   3  393.56    9.30
   2   4  -3  407.56    9.70
  -2   4   3  404.46   10.50
  -2   4   3  390.06    9.20
  -2   4   3  392.16   10.70
   2   4  -3  393.26   11.00
  -2   4   3  392.26   11.20
   2   4  -3  393.36   12.50
   2   4  -3  371.06   10.30
  -1  -4   3  230.38    7.30
  -1  -4   3  228.58    9.20
   1  -4  -3  228.18    7.80
  -1  -4   3  232.68    7.50
  -1  -4   3  228.08    6.90
  -1  -4   3  232.28    7.70
   1  -4  -3  229.28    7.50
   1  -4  -3  223.08    6.00
   1  -4  -3  225.48    6.00
  -1   4   3  236.58    8.10
   1   4  -3  224.38    9.10
  -1   4   3  221.08    6.50
   1   4  -3  235.38    6.90
   1   4  -3  221.18    7.70
  -1   4   3  231.08    6.60
   1   4  -3  223.38    7.60
  -1   4   3  224.28    8.00
  -1   4   3  228.68    7.10
   1   4  -3  222.68    7.20
   0  -4  -3 1177.08   25.60
   0  -4  -3 1158.98   24.10
   0  -4  -3 1176.68   24.40
   0  -4   3 1156.38   24.70
   0  -4   3 1192.28   25.30
   0  -4   3 1139.89   24.70
   0  -4  -3 1181.28   24.90
   0  -4   3 1176.48   27.10
   0  -4  -3 1147.39   25.60
   0   4  -3 1187.28   25.10
   0   4  -3 1192.88   27.30
   0   4  -3 1214.48   25.10
   0   4   3 1164.58   24.50
   0   4   3 1190.58   25.60
   0   4  -3 1147.29   25.20
   0   4   3 1165.18   25.80
   0   4   3 1148.99   24.90
   0   4  -3 1174.78   24.90
   0   4   3 1180.68   24.70
  -1  -4  -3  573.14   13.50
  -1  -4  -3  571.04   14.50
   1  -4   3  583.54   13.50
  -1  -4  -3  586.24   14.60
  -1  -4  -3  589.04   14.10
   1  -4   3  574.14   13.80
  -1  -4  -3  582.94   13.30
   1  -4   3  585.54   13.40
  -1   4  -3  601.94   13.80
  -1   4  -3  587.24   14.00
   1   4   3  568.24   14.70
   1   4   3  564.94   14.20
   1   4   3  581.64   13.70
  -1   4  -3  570.34   13.60
   1   4   3  585.04   14.10
   1   4   3  582.94   13.60
  -1   4  -3  584.44   16.10
  -1   4  -3  566.54   13.80
  -2  -4  -3 1314.37   27.10
   2  -4   3 1229.48   25.70
  -2  -4  -3 1249.28   26.30
   2  -4   3 1211.18   25.90
  -2  -4  -3 1243.88   26.00
   2  -4   3 1213.08   25.70
  -2  -4  -3 1243.78   27.30
  -2  -4  -3 1209.58   26.90
   2   4   3 1214.38   27.30
   2   4   3 1215.28   26.20
  -2   4  -3 1224.48   26.00
   2   4   3 1229.78   27.00
  -2   4  -3 1266.17   28.90
  -2   4  -3 1241.38   26.00
   2   4   3 1244.68   26.50
  -2   4  -3 1212.38   26.00
  -2   4  -3 1247.58   26.80
  -3  -4  -3 2278.27   45.20
  -3  -4  -3 2074.69   47.70
   3  -4   3 2196.68   44.30
   3  -4   3 2196.78   44.30
  -3  -4  -3 2189.28   46.20
  -3  -4  -3 2215.08   45.70
  -3  -4  -3 2254.07   45.50
   3  -4   3 2182.48   44.30
  -3   4  -3 2178.18   44.30
   3   4   3 2181.08   45.20
  -3   4  -3 2298.47   46.00
   3   4   3 2152.98   45.70
   3   4   3 2219.18   46.20
  -3   4  -3 2218.18   44.90
  -3   4  -3 2264.57   48.00
   3   4   3 2232.78   46.40
  -3   4  -3 2304.17   44.90
  -4  -4  -3   75.09    6.20
  -4  -4  -3   75.79    7.00
   4  -4   3   77.19    4.30
   4  -4   3   75.69    4.40
  -4  -4  -3   73.49    6.10
  -4  -4  -3   65.79    5.90
   4  -4   3   73.79    4.00
  -4  -4  -3   74.39    5.50
  -4   4  -3   78.89    4.80
   4   4   3   71.99    5.20
   4   4   3   88.59    5.60
   4   4   3   73.79    5.90
   4   4   3   76.69    6.70
  -4   4  -3   75.19    4.90
   5  -4   3  125.29    5.10
  -5  -4  -3  125.69    6.30
  -5  -4  -3  141.59    7.60
  -5  -4  -3  125.09    6.80
   5  -4   3  127.49    5.00
  -5  -4  -3  124.19    7.40
   5  -4   3  122.79    4.30
  -5  -4  -3  127.59    8.70
   5   4   3  140.09    6.80
   5   4   3  126.69    6.50
  -5   4  -3  132.09    5.80
  -5   4  -3  127.99    5.80
   5   4   3  130.09    7.20
   5   4   3  138.59    8.50
   6  -4   3    8.70    2.30
  -6  -4  -3    3.10    3.80
   6  -4   3    4.90    2.30
  -6  -4  -3    3.00    4.20
  -6  -4  -3    4.40    3.30
   6  -4   3    5.00    1.20
  -6  -4  -3    6.20    4.00
   6   4   3    2.20    3.50
  -6   4  -3    9.80    3.00
   6   4   3    1.30    3.60
  -6   4  -3   11.00    3.00
   6   4   3   10.40    4.30
   7  -4   3    4.10    2.30
  -7  -4  -3    3.50    4.30
   7  -4   3    5.60    2.10
  -7  -4  -3   -1.90    4.20
  -7  -4  -3    3.10    4.90
  -7  -4  -3   -4.20    3.90
   7   4   3   -1.50    4.20
   7   4   3    3.80    5.00
   7   4   3    2.20    4.40
   7   4   3   -1.20    4.10
  -7   4  -3   -0.50    3.10
  -8  -4  -3   35.10    5.10
  -8  -4  -3   25.30    6.30
  -8  -4  -3   16.00    5.30
   8  -4   3   34.50    3.30
   8  -4   3   32.70    3.70
  -8  -4  -3   27.20    5.60
   8   4   3   30.70    4.70
  -8   4  -3   31.10    4.10
  -8   4  -3   28.80    4.30
   8   4   3   29.10    5.30
   8   4   3   26.50    5.30
  -9  -4  -3   -8.40    5.20
  -9  -4  -3    5.30    5.60
  -9  -4  -3   -2.60    4.60
   9  -4   3    1.30    2.00
  -9  -4  -3    5.20    4.40
   9   4   3    3.80    4.30
  -9   4  -3   -1.00    3.50
  -9   4  -3    0.80    3.70
   9   4   3   -9.80    4.80
   9   4   3    3.60    4.80
 -10  -4  -3  465.65   15.90
 -10  -4  -3  451.85   15.40
 -10  -4  -3  463.55   18.20
 -10  -4  -3  472.65   19.30
 -10   4  -3  457.95   13.60
  10   4   3  437.96   15.50
 -10   4  -3  456.55   13.50
  10   4   3  471.55   14.30
  10   4   3  442.36   15.00
 -11  -4  -3   95.49   10.70
 -11  -4  -3   72.49   11.90
 -11  -4  -3  103.89   11.20
  11   4   3   93.89    9.00
 -11   4  -3   93.69    8.70
  11   4   3   93.09   10.80
  11   4   3   92.29    9.50
 -11   4  -3   77.19    7.20
 -12  -4  -3  396.26   15.80
 -12  -4  -3  401.96   16.60
 -12  -4  -3  429.66   22.40
 -12   4  -3  397.56   14.30
  12   4   3  400.66   15.40
  12   4   3  389.96   14.80
  12   4   3  417.56   15.00
 -12   4  -3  407.96   13.40
 -13  -4  -3   23.80    8.00
 -13  -4  -3   13.20    9.80
 -13  -4  -3   12.70    8.20
  13   4   3   17.60    6.90
 -13   4  -3   12.60    6.80
  13   4   3   12.50    7.00
 -14  -4  -3   20.80    8.60
 -14  -4  -3   -1.50   11.30
 -14  -4  -3    8.40    8.50
  14   4   3   16.40    7.50
 -14   4  -3   18.00    7.60
  14   4   3   24.30    7.60
 -14   4  -3    1.10   11.70
 -14   4  -3   11.80    7.30
 -15  -4  -3   10.10   12.60
 -15  -4  -3   10.10   10.00
  15   4   3   10.90    8.40
 -15   4  -3  -10.00   12.40
 -15   4  -3   15.10    8.30
 -16  -4  -3   21.40   12.30
 -16  -4  -3    4.70   11.30
  16   4   3    8.00    8.50
 -16   4  -3   20.70    9.80
 -16  -5   3   16.20   10.00
 -16  -5   3    5.00   20.30
 -16   5   3   28.70   15.10
 -15  -5   3   31.60   10.70
 -15  -5   3   44.10   14.30
  15   5  -3   48.90    8.90
 -15   5   3   56.29   15.10
 -15   5   3   44.80    6.30
 -14  -5   3   -6.00    8.60
 -14  -5   3    0.50    4.80
 -14  -5   3    1.70   12.00
  14   5  -3   -8.80    6.80
  14   5  -3    1.00    7.20
 -14   5   3  -15.70   11.00
 -13  -5   3   35.00    5.50
 -13  -5   3   46.70    9.10
 -13  -5   3   46.30   11.40
 -13   5   3   37.60    5.10
  13   5  -3   32.40    7.90
 -13   5   3   30.90   10.60
 -13   5   3   51.89    7.20
 -12  -5   3    1.20    6.90
 -12  -5   3    6.00    4.10
 -12  -5   3    9.60    9.80
 -12  -5   3    7.70    6.80
 -12   5   3   -8.80    9.00
  12   5  -3   19.70    7.00
 -12   5   3    7.30    3.90
  12   5  -3    9.00    5.60
 -11  -5   3    1.70    9.00
 -11  -5   3    6.40    3.60
 -11  -5   3   20.80    6.80
 -11  -5   3   -3.50    7.00
 -11  -5   3    4.60    8.80
 -11   5   3    6.40    2.80
 -11   5   3    2.50    3.40
  11   5  -3    4.20    6.40
 -11   5   3    8.10    6.30
 -11   5   3   13.10    3.40
  11   5  -3    7.50    4.70
 -10  -5   3    5.20    6.40
 -10  -5   3    3.10   12.30
 -10  -5   3    0.80    5.10
 -10  -5   3    7.90    6.90
 -10  -5   3    9.60    3.40
 -10   5   3   14.40    3.20
  10   5  -3   14.80    5.20
  10   5  -3   14.00    5.90
 -10   5   3    7.00    6.20
  10   5  -3    5.80    5.60
 -10   5   3   10.90    3.00
  10   5  -3    7.40    7.60
 -10   5   3   12.70    2.90
  -9  -5   3   -1.90    5.30
  -9  -5   3    7.00    6.10
  -9  -5   3   -0.30    4.60
  -9  -5   3    4.80    3.00
  -9  -5   3    5.10    5.60
  -9   5   3   -1.60    2.70
  -9   5   3    3.30    2.50
   9   5  -3    3.60    5.20
   9   5  -3   12.00    7.20
  -9   5   3    1.50    5.50
   9   5  -3    5.10    5.10
   9   5  -3   -0.80    3.80
  -9   5   3    3.60    2.60
  -8  -5   3   60.09    9.80
  -8  -5   3   65.09    7.10
  -8  -5   3   49.10    8.20
  -8  -5   3   50.39    5.10
  -8  -5   3   61.79    7.10
   8   5  -3   53.89    8.00
  -8   5   3   58.79    4.20
   8   5  -3   63.09    8.00
   8   5  -3   52.29   11.00
  -8   5   3   57.49    4.30
  -8   5   3   51.09    6.80
  -8   5   3   46.70    5.00
   8   5  -3   51.69    6.20
  -7  -5   3   37.00    5.80
  -7  -5   3   49.60    4.70
  -7  -5   3   40.60    5.50
  -7  -5   3   55.19    9.30
  -7  -5   3   41.00    6.90
   7   5  -3   42.00    5.60
  -7   5   3   51.59    3.70
  -7   5   3   33.70    5.00
   7   5  -3   42.00    7.20
  -7   5   3   26.40    5.20
   7   5  -3   53.59    9.60
  -7   5   3   44.10    3.90
   7   5  -3   47.10    6.80
  -6  -5   3    9.50    4.50
  -6  -5   3   13.50    2.70
   6  -5  -3   14.30    3.30
  -6  -5   3   12.60    5.70
  -6  -5   3   13.20    4.80
  -6  -5   3   12.00    4.00
  -6   5   3    9.60    2.20
  -6   5   3    8.20    4.40
   6   5  -3   14.30    5.60
   6   5  -3    9.20    4.60
  -6   5   3   15.30    2.40
   6   5  -3    9.80    4.10
  -6   5   3   13.40    3.20
   6   5  -3    7.40    4.20
  -5  -5   3  290.37   10.10
  -5  -5   3  285.57   10.00
  -5  -5   3  306.57   11.30
  -5  -5   3  285.97   13.40
  -5  -5   3  288.37    8.40
   5  -5  -3  298.07    9.20
  -5   5   3  301.67    7.80
   5   5  -3  300.37    9.90
   5   5  -3  306.57   13.90
  -5   5   3  283.67    7.70
   5   5  -3  290.37   10.00
   5   5  -3  303.77   11.30
  -5   5   3  302.67   10.80
  -5   5   3  304.07    9.30
   4  -5  -3  704.93   17.00
  -4  -5   3  692.23   16.00
  -4  -5   3  716.03   17.20
   4  -5  -3  702.73   18.30
  -4  -5   3  704.33   18.40
  -4  -5   3  710.23   17.70
  -4  -5   3  701.13   20.60
   4   5  -3  710.53   20.70
   4   5  -3  721.83   17.40
  -4   5   3  734.93   17.10
  -4   5   3  711.53   18.40
   4   5  -3  727.03   18.70
   4   5  -3  705.73   17.50
  -4   5   3  704.43   15.50
  -4   5   3  710.13   15.60
  -3  -5   3   13.40    3.50
  -3  -5   3   16.50    5.00
   3  -5  -3   16.40    4.10
   3  -5  -3   16.20    3.40
  -3  -5   3   14.70    2.60
  -3  -5   3   15.70    3.60
  -3  -5   3   19.50    4.20
  -3   5   3   17.40    2.60
   3   5  -3   16.20    2.70
  -3   5   3   13.10    2.50
   3   5  -3   14.20    3.40
  -3   5   3   16.90    4.00
  -3   5   3   15.40    3.50
   3   5  -3   16.80    3.70
   3   5  -3   12.70    4.80
   3   5  -3   22.20    4.60
  -3   5   3   11.00    3.10
  -2  -5   3   -2.80    2.20
  -2  -5   3    0.70    3.30
   2  -5  -3   -6.30    3.00
  -2  -5   3   -7.20    2.90
  -2  -5   3   11.10    4.40
   2  -5  -3   -0.30    3.10
   2  -5  -3   -2.70    1.50
  -2  -5   3    0.00    2.90
   2  -5  -3   -2.10    1.50
   2   5  -3   -3.20    3.50
   2   5  -3   -5.50    2.70
  -2   5   3   -4.40    2.10
  -2   5   3   -3.20    2.90
  -2   5   3   -3.70    2.40
  -2   5   3   -1.70    3.30
  -2   5   3   -4.20    2.20
   2   5  -3   -4.60    2.90
   2   5  -3    2.30    2.30
  -1  -5   3    2.30    3.10
   1  -5  -3    5.30    2.20
   1  -5  -3    2.90    1.90
  -1  -5   3    2.20    3.70
   1  -5  -3   -3.40    3.00
   1  -5  -3    4.90    3.40
  -1  -5   3    1.50    2.50
  -1  -5   3    8.40    4.50
  -1   5   3    0.30    2.40
   1   5  -3   -2.40    3.30
   1   5  -3   -0.60    2.80
   1   5  -3    0.80    2.30
  -1   5   3   -2.20    3.30
  -1   5   3    4.40    3.30
  -1   5   3    3.10    2.50
  -1   5   3   -0.50    2.50
   1   5  -3    3.50    3.00
   1   5  -3   -3.60    3.50
   0  -5   3 1582.14   32.80
   0  -5  -3 1558.94   32.20
   0  -5   3 1566.94   32.80
   0  -5  -3 1599.94   32.10
   0  -5   3 1571.84   35.60
   0  -5   3 1589.34   33.50
   0  -5  -3 1539.35   33.30
   0  -5  -3 1558.04   33.70
   0   5  -3 1600.14   33.20
   0   5   3 1556.94   33.90
   0   5   3 1569.14   32.70
   0   5   3 1586.14   32.70
   0   5   3 1457.05   37.70
   0   5   3 1555.74   33.40
   0   5  -3 1572.54   33.50
   0   5  -3 1585.14   33.10
   0   5  -3 1555.14   36.00
   1  -5   3   64.09    4.80
  -1  -5  -3   70.79    4.60
  -1  -5  -3   52.99    5.70
  -1  -5  -3   63.59    6.20
  -1  -5  -3   64.69    4.80
   1  -5   3   66.79    4.80
   1  -5   3   61.79    5.20
  -1   5  -3   55.29    5.40
  -1   5  -3   66.59    5.30
  -1   5  -3   56.49    5.90
   1   5   3   62.19    5.70
   1   5   3   55.99    6.30
   1   5   3   62.99    4.60
  -1   5  -3   55.49    9.60
  -1   5  -3   68.19    5.40
   1   5   3   71.99    5.40
   2  -5   3   64.49    4.60
  -2  -5  -3   57.19    5.80
  -2  -5  -3   55.99    6.40
  -2  -5  -3   49.80    5.20
  -2  -5  -3   60.59    4.90
   2  -5   3   52.69    5.00
   2  -5   3   51.89    4.70
  -2   5  -3   57.99    5.10
   2   5   3   63.29   10.40
   2   5   3   63.49    5.80
  -2   5  -3   57.89    5.10
   2   5   3   60.99    5.60
  -2   5  -3   63.39    5.00
  -2   5  -3   74.39    8.00
   2   5   3   64.19    6.20
   2   5   3   62.09    6.20
  -3  -5  -3   30.40    6.20
  -3  -5  -3   24.80    4.10
   3  -5   3   27.00    4.10
  -3  -5  -3   19.00    4.00
  -3  -5  -3   24.10    4.30
   3  -5   3   18.10    3.10
   3  -5   3   20.30    3.00
  -3  -5  -3   33.90    4.90
   3   5   3   22.60    4.60
  -3   5  -3   34.20    7.40
  -3   5  -3   17.30    3.10
   3   5   3   20.20    3.90
   3   5   3   19.00    3.70
   3   5   3   26.10    5.60
  -3   5  -3   25.70    3.50
  -3   5  -3   18.60    3.80
  -3   5  -3   21.00    3.50
   4  -5   3  182.38    6.70
  -4  -5  -3  195.78    7.60
   4  -5   3  190.58    6.40
  -4  -5  -3  195.68    8.40
  -4  -5  -3  188.88    9.30
  -4  -5  -3  192.68    9.20
   4  -5   3  183.78    6.40
  -4  -5  -3  175.78    8.30
  -4   5  -3  176.58    9.60
  -4   5  -3  200.68    7.30
  -4   5  -3  180.98    6.50
  -4   5  -3  207.98   10.70
   4   5   3  183.88    8.00
  -4   5  -3  188.28    8.80
   4   5   3  186.68    8.70
   4   5   3  196.18    8.30
   4   5   3  183.18    9.50
  -5  -5  -3    8.10    4.00
   5  -5   3    9.90    2.50
  -5  -5  -3    8.00    3.60
   5  -5   3   11.40    2.60
  -5  -5  -3    8.10    4.40
  -5  -5  -3   10.40    4.30
  -5  -5  -3   13.50    3.60
   5  -5   3    9.40    2.50
  -5   5  -3   10.30    4.20
   5   5   3    7.30    4.30
  -5   5  -3    6.30    4.80
   5   5   3    6.30    4.30
   5   5   3   15.60    4.20
   5   5   3    9.70    4.30
  -5   5  -3    8.90    2.40
  -5   5  -3    9.80    3.20
  -6  -5  -3  124.89   10.60
   6  -5   3  123.89    5.20
  -6  -5  -3  113.19    8.70
  -6  -5  -3  124.29    7.60
   6  -5   3  110.59    4.60
  -6  -5  -3  110.49    8.00
  -6  -5  -3  118.79    7.10
   6  -5   3  120.79    5.10
   6   5   3  125.09    7.80
  -6   5  -3  120.99    6.40
   6   5   3  116.49    7.70
  -6   5  -3  123.09    6.80
   6   5   3  113.19    8.60
  -6   5  -3  121.79    8.10
   6   5   3  117.09    9.80
  -7  -5  -3   -8.70    4.70
  -7  -5  -3   -0.40    4.40
  -7  -5  -3   -3.00    4.20
   7  -5   3    0.10    2.20
  -7  -5  -3    1.80    3.80
  -7  -5  -3    1.20    5.00
   7  -5   3    2.20    2.10
   7   5   3    1.60    4.40
   7   5   3   -3.90    4.90
   7   5   3    5.50    5.50
  -7   5  -3    2.90    4.60
  -7   5  -3    7.80    3.40
  -7   5  -3   -2.30    3.10
   7   5   3   -0.40    3.70
  -8  -5  -3  107.79    9.10
  -8  -5  -3  107.19    8.20
   8  -5   3  109.99    4.30
  -8  -5  -3   99.49    9.00
  -8  -5  -3  100.69   11.60
  -8  -5  -3   93.99    8.00
  -8   5  -3  112.89    6.90
   8   5   3   95.59    8.90
   8   5   3  115.09    9.70
   8   5   3  112.69    8.20
  -8   5  -3  110.29   10.40
   8   5   3  100.59   12.10
  -8   5  -3  105.19    6.90
  -9  -5  -3   97.19   10.70
  -9  -5  -3   94.09   12.70
  -9  -5  -3  102.79   11.60
   9   5   3   99.59    8.00
   9   5   3   96.29    9.30
  -9   5  -3  111.19    7.70
   9   5   3  105.19   13.80
   9   5   3   97.29   10.40
  -9   5  -3  102.29    7.70
 -10  -5  -3  120.89   11.90
 -10  -5  -3   95.79   13.70
 -10  -5  -3  107.59   10.00
  10   5   3   98.79   11.60
  10   5   3   89.69    9.80
  10   5   3   97.09    9.90
 -10   5  -3   99.19    8.70
 -10   5  -3  107.59    7.50
 -11  -5  -3  142.19   12.70
 -11  -5  -3  132.99   12.60
 -11  -5  -3  128.59   16.20
 -11   5  -3  124.19    9.70
 -11   5  -3  138.89    8.70
  11   5   3  133.39   10.90
 -12  -5  -3   21.00   10.40
 -12  -5  -3    9.20    7.40
 -12  -5  -3   -8.00    7.70
 -12   5  -3    2.60    5.20
  12   5   3    0.50    6.50
  12   5   3   -0.30    7.60
 -12   5  -3   -2.00    6.10
 -13  -5  -3    5.90    9.10
 -13  -5  -3   -0.20   10.30
  13   5   3   -6.80    7.70
 -13   5  -3    5.00    6.50
  13   5   3   -9.90    7.20
 -13   5  -3    6.30    7.00
 -14  -5  -3   38.10   12.70
 -14  -5  -3    4.40    8.70
  14   5   3   27.30    9.50
  14   5   3   21.20    8.70
 -15  -5  -3  110.69   23.40
 -15  -5  -3   15.20   11.80
  15   5   3   39.80    9.90
 -15   5  -3   50.49    9.70
  15   5   3   41.30   10.90
 -15  -6   3   36.20   13.60
 -15  -6   3   26.20   10.20
 -15   6   3   13.80   14.50
  15   6  -3    9.90    8.90
 -14  -6   3   15.80   11.80
 -14  -6   3    7.40    9.90
 -14   6   3   13.70   13.20
  14   6  -3  -10.10    8.20
 -13  -6   3   27.50    5.30
 -13  -6   3   18.30    8.60
 -13  -6   3   33.00   11.70
 -13   6   3   17.80   12.00
  13   6  -3   24.40    7.80
 -13   6   3   29.70    5.10
 -12  -6   3   14.50    4.50
 -12  -6   3   15.90   10.40
 -12  -6   3   15.40    8.10
 -12   6   3   12.40   10.80
 -12   6   3   22.70    4.40
  12   6  -3   13.50    6.90
 -12   6   3   19.50    4.50
 -11  -6   3   16.70    4.20
 -11  -6   3   18.70    7.30
 -11  -6   3    1.10    9.50
  11   6  -3   14.70    7.40
 -11   6   3    7.70    2.90
  11   6  -3   11.10    6.30
 -11   6   3   10.80    4.00
  11   6  -3   15.10    7.20
 -11   6   3    8.30    5.80
 -10  -6   3    8.00    6.60
 -10  -6   3    4.90    3.50
 -10  -6   3    0.00    8.30
 -10  -6   3   -7.20    6.40
  10   6  -3   -5.80    6.40
  10   6  -3    1.20    7.30
 -10   6   3   -2.00    3.20
 -10   6   3   -4.00    3.00
  10   6  -3   -3.20    6.60
  10   6  -3    1.10    6.10
 -10   6   3   -2.10    3.20
  -9  -6   3   25.30    7.00
  -9  -6   3   18.70    5.40
  -9  -6   3   25.20    3.90
  -9  -6   3   23.30    6.30
   9   6  -3   28.00    5.90
  -9   6   3   20.60    3.60
  -9   6   3   27.30    3.50
  -9   6   3   31.00    5.10
  -9   6   3   29.30    7.20
   9   6  -3   18.40    7.50
   9   6  -3   20.80    6.00
   9   6  -3   19.10    8.20
  -8  -6   3    5.80    6.40
  -8  -6   3    5.70    5.80
  -8  -6   3    1.10    6.00
  -8  -6   3   -3.20    5.50
  -8  -6   3    0.10    3.10
   8   6  -3   -6.10    5.30
  -8   6   3    8.10    5.70
  -8   6   3    1.50    2.70
   8   6  -3   -5.70    4.60
   8   6  -3   -0.90    6.00
   8   6  -3    0.20    6.90
  -8   6   3    0.80    2.80
  -8   6   3   -2.20    3.30
  -7  -6   3   62.19   11.50
  -7  -6   3   54.99    5.60
  -7  -6   3   50.49    8.50
  -7  -6   3   75.09    8.20
  -7  -6   3   58.99    9.90
  -7   6   3   52.79    4.80
  -7   6   3   63.49    9.70
   7   6  -3   46.10    6.60
   7   6  -3   50.19    8.50
  -7   6   3   49.20    6.00
  -7   6   3   48.40    5.00
   7   6  -3   55.39    7.80
   7   6  -3   63.09   12.90
  -6  -6   3   90.09    8.40
  -6  -6   3   84.29    5.70
  -6  -6   3   97.29    8.10
   6  -6  -3   88.29    6.90
  -6  -6   3   84.19    8.70
  -6  -6   3   80.09   10.30
  -6   6   3   79.29    5.20
   6   6  -3  102.89    9.40
   6   6  -3   86.09   12.20
  -6   6   3   87.79    6.80
   6   6  -3   91.49    7.60
  -6   6   3   99.99    9.40
  -6   6   3   82.49    5.30
   6   6  -3   98.89    8.70
  -5  -6   3  926.51   20.80
  -5  -6   3  931.71   26.00
  -5  -6   3  896.71   22.00
  -5  -6   3  924.91   23.70
   5  -6  -3  915.51   22.00
  -5  -6   3  922.31   22.40
  -5   6   3  926.61   21.60
  -5   6   3  907.11   23.80
  -5   6   3  907.51   20.20
   5   6  -3  935.71   23.40
   5   6  -3  951.30   22.30
   5   6  -3  929.91   26.10
  -5   6   3  930.61   20.30
   5   6  -3  890.51   22.40
  -5   6   3  927.91   23.60
   4  -6  -3   39.10    5.60
   4  -6  -3   46.30    6.40
  -4  -6   3   35.30    5.60
  -4  -6   3   35.60    5.80
  -4  -6   3   48.30    7.70
  -4  -6   3   34.40    5.20
  -4  -6   3   58.49    9.20
  -4   6   3   33.90    4.50
   4   6  -3   48.70    5.50
  -4   6   3   34.90    6.70
  -4   6   3   41.70    5.60
   4   6  -3   55.99    6.60
   4   6  -3   33.60    4.70
  -4   6   3   37.60    4.60
   4   6  -3   42.20    6.60
   4   6  -3   36.70    6.50
  -4   6   3   41.60    6.10
  -3  -6   3   78.89    6.60
  -3  -6   3   72.79    5.50
   3  -6  -3   70.59    6.50
   3  -6  -3   77.19    3.00
   3  -6  -3   80.79    2.80
   3  -6  -3   76.29    7.60
  -3  -6   3   92.39    7.10
  -3  -6   3   82.79    9.70
  -3  -6   3   80.49    7.10
   3   6  -3   80.49    6.90
   3   6  -3   88.69    7.10
   3   6  -3   87.89    7.30
   3   6  -3   86.39    5.90
  -3   6   3   76.69    5.10
  -3   6   3   76.99    7.10
   3   6  -3   69.89    8.80
  -3   6   3   79.89    5.00
  -3   6   3   87.19    6.60
  -3   6   3   74.09    7.00
   2  -6  -3   46.50    6.20
   2  -6  -3   47.80    3.60
   2  -6  -3   46.40    6.10
  -2  -6   3   45.40    5.90
   2  -6  -3   47.60    3.60
  -2  -6   3   53.89    8.90
  -2  -6   3   37.30    5.20
  -2  -6   3   49.10    7.00
  -2  -6   3   43.10    6.00
  -2   6   3   44.20    5.00
   2   6  -3   51.19    5.60
   2   6  -3   49.30    6.80
  -2   6   3   46.20    4.90
  -2   6   3   45.60    6.30
   2   6  -3   36.80    5.40
   2   6  -3   45.90    5.10
  -2   6   3   46.80    6.30
  -2   6   3   49.00    6.10
   2   6  -3   41.30    8.80
  -1  -6   3  359.16   11.80
  -1  -6   3  347.87   14.00
   1  -6  -3  347.87   11.50
   1  -6  -3  349.57   11.80
  -1  -6   3  351.96   10.30
   1  -6  -3  364.36    9.20
  -1  -6   3  352.26   10.80
  -1  -6   3  345.07   10.60
   1  -6  -3  339.37    9.30
  -1   6   3  343.27   11.90
   1   6  -3  344.37   10.70
   1   6  -3  351.66   10.70
   1   6  -3  347.87   13.90
  -1   6   3  344.47   11.70
   1   6  -3  359.46   11.40
   1   6  -3  353.76   11.70
  -1   6   3  351.66   11.40
  -1   6   3  357.66   10.10
   0  -6   3   12.40    3.50
   0  -6   3    8.80    3.50
   0  -6  -3    5.90    2.90
   0  -6   3    5.90    3.80
   0  -6  -3   10.10    4.10
   0  -6   3    7.30    4.70
   0  -6  -3    7.10    3.60
   0  -6  -3    6.80    2.90
   0  -6  -3    8.20    3.20
   0   6   3    4.50    4.00
   0   6  -3    8.20    4.10
   0   6   3    6.20    3.30
   0   6  -3    5.30    3.60
   0   6   3    5.80    3.20
   0   6  -3    3.30    4.20
   0   6   3   10.20    3.40
   0   6   3   10.10    3.80
   0   6  -3    7.50    3.80
   0   6  -3    9.60    3.90
  -1  -6  -3   44.40    6.50
  -1  -6  -3   22.10    5.80
  -1  -6  -3   36.30    5.00
   1  -6   3   37.10    5.70
   1  -6   3   33.30    4.90
   1  -6   3   31.10    4.80
  -1  -6  -3   29.90    5.00
  -1  -6  -3   30.90    4.40
  -1   6  -3   38.40    5.80
   1   6   3   38.50    6.40
   1   6   3   35.90    6.40
   1   6   3   32.80    4.40
  -1   6  -3   30.60    4.10
  -1   6  -3   36.20    5.80
  -1   6  -3   28.30    4.30
   1   6   3   24.20    3.70
  -1   6  -3   28.30    5.40
   1   6   3   33.60    5.30
  -2  -6  -3  286.37    9.00
  -2  -6  -3  284.47   10.80
  -2  -6  -3  287.07   10.60
  -2  -6  -3  295.17   11.10
   2  -6   3  271.87   10.00
  -2  -6  -3  283.57    9.90
   2  -6   3  297.17    9.00
   2   6   3  283.07   10.70
  -2   6  -3  304.47    9.90
   2   6   3  304.47   11.20
   2   6   3  302.57   10.10
  -2   6  -3  310.57   10.80
  -2   6  -3  283.37   13.00
  -2   6  -3  289.67    9.90
  -2   6  -3  301.27    9.80
   2   6   3  307.77   10.10
   2   6   3  290.47   11.50
  -3  -6  -3   68.79    8.30
   3  -6   3   47.90    5.10
   3  -6   3   52.49    5.50
  -3  -6  -3   46.50    7.40
   3  -6   3   47.70    4.90
  -3  -6  -3   46.60    6.30
  -3  -6  -3   44.90    6.10
  -3  -6  -3   38.50    5.90
   3   6   3   53.39    6.30
   3   6   3   39.00    6.20
  -3   6  -3   46.40    5.50
   3   6   3   55.09    7.40
  -3   6  -3   46.10    6.20
  -3   6  -3   47.50    5.80
  -3   6  -3   44.20    8.90
  -3   6  -3   48.30    5.60
   3   6   3   55.99    7.60
   4  -6   3   52.49    5.60
  -4  -6  -3   64.79    6.60
   4  -6   3   54.49    4.80
   4  -6   3   58.39    5.00
  -4  -6  -3   51.99    8.40
  -4  -6  -3   68.49    6.30
  -4  -6  -3   63.19    6.60
  -4  -6  -3   49.90    8.00
  -4   6  -3   46.70    7.40
   4   6   3   48.70    7.40
  -4   6  -3   60.09    8.70
   4   6   3   56.19    5.80
   4   6   3   56.59    7.70
  -4   6  -3   57.19    5.60
   4   6   3   64.79    8.50
  -4   6  -3   59.29    5.50
  -4   6  -3   50.09    5.80
   5  -6   3    6.00    2.80
   5  -6   3   -5.90    2.70
  -5  -6  -3    3.80    4.80
  -5  -6  -3   -1.20    3.70
   5  -6   3   -1.30    2.60
  -5  -6  -3   -4.50    4.50
  -5  -6  -3   -0.60    4.00
  -5  -6  -3   -7.50    3.60
   5   6   3    2.50    4.70
  -5   6  -3   -1.50    3.30
  -5   6  -3    2.00    3.50
   5   6   3   -7.70    3.70
  -5   6  -3   -3.60    5.10
  -5   6  -3   -6.00    2.70
   5   6   3   -7.60    3.50
  -5   6  -3   -3.10    4.20
   5   6   3   -1.20    4.70
  -6  -6  -3   71.79    7.20
  -6  -6  -3   72.99    7.30
  -6  -6  -3   61.59    7.40
   6  -6   3   63.89    5.20
  -6  -6  -3   71.39    9.90
  -6  -6  -3   60.99    7.20
   6  -6   3   67.19    4.80
   6  -6   3   74.09    4.60
  -6   6  -3   56.29    6.90
  -6   6  -3   92.99   10.30
   6   6   3   64.89    7.90
  -6   6  -3   77.69    6.80
   6   6   3   71.29   10.80
   6   6   3   67.19    6.60
   6   6   3   69.99    7.80
  -6   6  -3   66.19    6.20
  -7  -6  -3   50.69    7.60
  -7  -6  -3   49.80    7.60
  -7  -6  -3   50.09   10.80
  -7  -6  -3   54.09    8.40
  -7  -6  -3   43.00    7.10
   7  -6   3   48.60    4.50
   7  -6   3   52.79    4.10
   7  -6   3   53.29    3.90
   7   6   3   57.09    9.40
  -7   6  -3   43.80    6.90
   7   6   3   56.59    7.20
  -7   6  -3   54.29    6.70
  -7   6  -3   49.99    6.50
   7   6   3   49.80    7.10
   7   6   3   42.90    7.30
  -8  -6  -3   52.79    7.80
  -8  -6  -3   49.80    7.50
  -8  -6  -3   61.39    7.70
   8  -6   3   53.49    2.70
  -8  -6  -3   47.00    7.40
   8   6   3   62.89    9.90
   8   6   3   47.00    8.10
   8   6   3   51.49    9.30
  -8   6  -3   53.19    7.50
  -8   6  -3   69.99    6.70
   8   6   3   59.29   12.40
  -9  -6  -3   22.30    4.30
  -9  -6  -3   23.60    7.10
  -9  -6  -3   12.70    7.50
  -9  -6  -3    4.90    6.60
   9   6   3   14.00    8.00
  -9   6  -3    7.30    4.40
   9   6   3   10.60    6.50
   9   6   3   14.60    6.70
  -9   6  -3    7.60    4.90
 -10  -6  -3   15.30    6.90
 -10  -6  -3    4.20    4.70
 -10  -6  -3   -5.90    8.70
 -10  -6  -3    3.10    7.40
  10   6   3   -3.80    5.50
 -10   6  -3    2.20    4.70
 -10   6  -3    5.40    5.30
  10   6   3    8.50    7.40
 -11  -6  -3   25.90    7.70
 -11  -6  -3   15.90    5.80
 -11  -6  -3   20.10    9.10
 -11   6  -3   23.30    6.50
 -11   6  -3   20.50    5.30
  11   6   3   29.10    7.90
  11   6   3   23.00    7.30
 -12  -6  -3   15.80    8.90
 -12  -6  -3    6.90    7.60
 -12  -6  -3    6.00    9.90
  12   6   3    1.60    7.30
 -12   6  -3    8.70    6.50
  12   6   3   11.10    8.20
 -12   6  -3   11.80    6.70
 -13  -6  -3   11.50   11.70
 -13  -6  -3   14.30    9.80
 -13  -6  -3   -2.60    7.80
 -13   6  -3    6.30    7.30
  13   6   3   -4.60    8.40
  13   6   3    6.60    9.10
 -13   6  -3   -1.00    7.10
 -14  -6  -3  -11.60    8.40
 -14  -6  -3   -2.30    9.30
 -14  -6  -3   -8.30   12.30
  14   6   3    2.70   10.50
  14   6   3    3.60    9.20
 -14   6  -3   -6.70    8.10
 -14  -7   3    3.30    8.90
 -14  -7   3   -7.00   13.50
  14   7  -3    6.60    9.90
 -14   7   3  -15.40   14.00
 -13  -7   3    4.70    9.20
 -13  -7   3  -15.20   12.30
 -13   7   3   13.80   12.60
 -13   7   3    9.20    4.60
  13   7  -3   -2.70    8.60
 -12  -7   3    2.10    8.20
 -12  -7   3   -1.60   11.00
 -12  -7   3    5.90    4.90
  12   7  -3    1.50    6.80
 -12   7   3    4.80    4.50
 -11  -7   3    4.90    7.70
 -11  -7   3    0.10   10.20
 -11  -7   3   16.40    4.60
  11   7  -3    0.00    6.90
 -11   7   3   -1.50    3.30
  11   7  -3    9.30    7.50
 -11   7   3    3.60    4.40
 -11   7   3   10.40    4.30
 -10  -7   3  111.79    7.80
 -10  -7   3  105.29   10.80
 -10  -7   3   67.59   11.10
  10   7  -3  121.39   10.20
 -10   7   3  111.69    7.20
 -10   7   3   94.49    7.00
 -10   7   3   86.39    7.50
  10   7  -3  120.49   12.80
  -9  -7   3    1.00    8.10
  -9  -7   3    4.00    3.70
  -9  -7   3    0.90    7.00
  -9   7   3    6.90    4.00
  -9   7   3    6.80    3.80
   9   7  -3   -6.00    9.30
   9   7  -3   -4.60    7.40
   9   7  -3    3.80    6.30
  -8  -7   3   47.60    7.70
  -8  -7   3   60.49    6.60
  -8  -7   3   46.70   11.80
  -8  -7   3   54.89   10.90
   8   7  -3   42.20    7.10
  -8   7   3   68.49    6.90
   8   7  -3   56.69   10.30
   8   7  -3   36.00    6.60
   8   7  -3   56.39   10.00
  -8   7   3   50.99    5.90
  -7  -7   3   14.80    5.90
  -7  -7   3    7.90    6.70
   7  -7  -3   14.90    4.70
  -7  -7   3   18.60    7.30
  -7  -7   3   14.10    3.70
  -7   7   3   21.10    4.60
   7   7  -3    9.50    6.00
   7   7  -3    7.80    9.20
  -7   7   3   22.70    3.80
  -7   7   3   16.10    4.50
   7   7  -3   15.40    8.00
   7   7  -3   24.60    7.30
   6  -7  -3  446.56   13.90
  -6  -7   3  452.35   15.30
  -6  -7   3  526.05   20.30
  -6  -7   3  445.66   12.80
  -6   7   3  442.26   13.80
  -6   7   3  453.15   12.20
   6   7  -3  438.46   20.10
   6   7  -3  418.26   15.40
   6   7  -3  444.76   17.90
   6   7  -3  441.66   14.90
  -6   7   3  462.05   16.90
  -6   7   3  421.26   15.40
  -5  -7   3   24.20    6.20
  -5  -7   3   24.60    5.30
  -5  -7   3   27.20    4.10
  -5  -7   3   28.30    5.00
   5  -7  -3   21.30    5.10
  -5  -7   3   56.49   11.20
   5   7  -3   25.70    4.90
  -5   7   3   22.80    5.30
  -5   7   3   26.70    4.90
   5   7  -3   24.10    5.50
   5   7  -3   25.60    7.60
   5   7  -3   26.10    5.80
  -5   7   3   27.40    6.30
  -5   7   3   36.70    5.40
  -4  -7   3   20.20    6.10
  -4  -7   3   29.10    5.40
  -4  -7   3   24.70    3.90
   4  -7  -3   27.00    5.10
  -4  -7   3   24.70    4.90
   4  -7  -3   24.90    4.90
  -4  -7   3   30.30    7.00
   4   7  -3   28.80    7.30
   4   7  -3   30.00    5.00
  -4   7   3   19.70    4.20
  -4   7   3   17.40    5.30
   4   7  -3   25.00    5.50
  -4   7   3   24.90    4.00
  -4   7   3   18.90    4.90
   4   7  -3   18.20    6.70
   4   7  -3   16.30    5.10
  -4   7   3   25.90    4.80
  -3  -7   3   29.00    6.70
   3  -7  -3   22.90    5.20
  -3  -7   3   21.60    4.70
  -3  -7   3   18.70    5.40
   3  -7  -3   21.50    3.10
  -3  -7   3   26.20    4.10
  -3  -7   3   28.90    4.70
   3  -7  -3   31.80    5.30
   3   7  -3   23.60    4.50
  -3   7   3   18.70    8.50
   3   7  -3   15.70    5.20
  -3   7   3   25.10    4.10
   3   7  -3   23.20    5.20
  -3   7   3   27.90    5.70
  -3   7   3   27.60    5.00
   3   7  -3   22.60    6.80
   3   7  -3   31.40    5.60
  -3   7   3   21.10    4.00
   2  -7  -3   25.50    5.00
  -2  -7   3   23.40    4.80
   2  -7  -3   19.00    4.80
   2  -7  -3   20.90    2.80
   2  -7  -3   20.30    2.90
  -2  -7   3   20.40    4.00
  -2  -7   3   18.10    5.40
  -2  -7   3   15.40    4.50
  -2  -7   3   21.30    5.80
   2   7  -3   24.10    5.60
   2   7  -3   22.10    3.90
  -2   7   3   22.50    4.20
   2   7  -3   24.90    4.30
  -2   7   3   21.40    3.90
   2   7  -3   15.50    6.40
  -2   7   3   22.30    5.00
  -2   7   3   14.80    4.50
   2   7  -3   29.70    5.30
  -2   7   3   24.70    5.20
  -1  -7   3  147.49    9.30
  -1  -7   3  146.29    7.50
  -1  -7   3  161.88   11.60
   1  -7  -3  166.48    6.70
   1  -7  -3  161.08    8.80
  -1  -7   3  175.28    8.40
   1  -7  -3  168.08    9.40
   1  -7  -3  150.78    6.50
   1   7  -3  161.18    7.90
  -1   7   3  158.98    9.90
   1   7  -3  154.38    8.60
  -1   7   3  145.99    9.40
  -1   7   3  154.28    8.00
  -1   7   3  157.58    7.60
  -1   7   3  154.58    9.20
   1   7  -3  170.08    8.80
   1   7  -3  161.58    8.50
   1   7  -3  144.69   11.90
   0  -7  -3   47.90    5.70
   0  -7  -3   44.20    7.20
   0  -7   3   63.59    7.70
   0  -7   3   41.20    6.30
   0  -7  -3   55.69    8.10
   0  -7  -3   48.70    5.70
   0  -7   3   46.00    6.20
   0  -7   3   37.80    6.20
   0   7  -3   49.50    6.50
   0   7   3   38.30    6.00
   0   7   3   30.40    4.90
   0   7   3   41.40    6.10
   0   7  -3   53.29    7.20
   0   7   3   50.89    7.20
   0   7  -3   37.20    6.80
   0   7  -3   50.59    6.00
   0   7  -3   52.29    7.00
   0   7   3   47.00    7.80
   1  -7   3 1000.80   22.70
  -1  -7  -3  963.20   24.90
  -1  -7  -3  985.50   24.50
  -1  -7  -3  982.20   24.30
   1  -7   3  990.40   22.60
  -1  -7  -3  997.60   22.50
  -1  -7  -3  977.30   22.70
   1  -7   3  981.20   24.10
   1   7   3  976.50   24.60
  -1   7  -3 1009.40   24.30
   1   7   3  994.50   24.90
  -1   7  -3 1003.20   23.50
  -1   7  -3 1026.90   23.60
  -1   7  -3  994.60   23.90
   1   7   3  975.30   23.80
   1   7   3  950.90   24.20
   1   7   3  999.40   23.30
  -1   7  -3  980.50   26.80
  -2  -7  -3   39.50    6.40
   2  -7   3   39.60    5.50
   2  -7   3   43.70    6.90
  -2  -7  -3   33.80    5.80
   2  -7   3   33.70    4.30
  -2  -7  -3   34.90    4.80
  -2  -7  -3   41.90    7.00
  -2  -7  -3   45.60    8.80
  -2   7  -3   30.80    4.70
   2   7   3   32.00    5.70
  -2   7  -3   51.89    6.40
  -2   7  -3   36.40    5.10
   2   7   3   44.40    8.00
   2   7   3   40.10    8.10
   2   7   3   34.80    5.60
   2   7   3   40.20    5.80
  -2   7  -3   42.30    5.80
  -2   7  -3   34.40    6.70
  -3  -7  -3    0.10    3.80
   3  -7   3    4.00    4.20
  -3  -7  -3    0.60    4.20
  -3  -7  -3    0.40    5.30
  -3  -7  -3   15.10    5.50
   3  -7   3   -1.30    3.40
  -3  -7  -3   -2.10    4.10
   3  -7   3    0.60    3.30
  -3   7  -3   -1.60    3.60
  -3   7  -3   -2.40    4.40
   3   7   3    4.70    4.80
   3   7   3    0.10    4.40
  -3   7  -3    1.60    4.20
   3   7   3   -0.90    5.40
   3   7   3   -1.40    5.10
  -3   7  -3   -4.00    3.90
  -3   7  -3   -0.30    5.90
  -4  -7  -3    8.00    4.00
  -4  -7  -3    3.20    5.40
  -4  -7  -3    2.70    4.60
   4  -7   3   -3.90    4.60
   4  -7   3    5.80    3.90
  -4  -7  -3   11.30    4.50
  -4  -7  -3    5.30    5.30
   4  -7   3    4.70    3.20
  -4   7  -3   10.20    4.30
  -4   7  -3    0.10    3.60
   4   7   3    8.70    5.20
   4   7   3    9.70    4.60
  -4   7  -3    4.20    5.60
  -4   7  -3    9.10    3.90
   4   7   3   -1.70    5.00
  -4   7  -3    8.70    5.40
   4   7   3    7.10    4.90
  -5  -7  -3  138.09    9.50
  -5  -7  -3  181.98   12.50
  -5  -7  -3  134.09    8.40
  -5  -7  -3  145.09    9.20
  -5  -7  -3  162.08   10.70
   5  -7   3  154.58    8.00
   5  -7   3  135.39    6.40
   5  -7   3  147.19    6.70
  -5   7  -3  144.99    7.60
   5   7   3  131.09    9.50
  -5   7  -3  123.89   10.80
  -5   7  -3  152.18    8.00
   5   7   3  151.88   10.10
   5   7   3  159.78   12.20
  -5   7  -3  154.58   12.30
  -5   7  -3  144.19    8.60
   5   7   3  150.68    8.80
   6  -7   3   89.49    5.40
  -6  -7  -3   86.79    8.20
  -6  -7  -3   90.79    9.40
   6  -7   3   77.49    5.30
   6  -7   3   83.69    6.70
  -6  -7  -3   90.59   11.80
  -6  -7  -3   82.29    9.90
  -6  -7  -3   87.09    8.40
  -6   7  -3   83.19    6.30
  -6   7  -3   94.49   13.30
  -6   7  -3   74.69    7.80
   6   7   3   78.49   11.90
  -6   7  -3   68.49   10.50
   6   7   3   59.69   10.10
  -6   7  -3   83.79    7.00
  -7  -7  -3   -4.70    5.70
   7  -7   3   -0.60    2.40
  -7  -7  -3    6.60    6.60
  -7  -7  -3   -0.50    4.90
   7  -7   3    2.10    3.50
  -7  -7  -3    2.50    6.10
  -7  -7  -3    5.00    4.10
  -7   7  -3    7.80    4.90
   7   7   3    5.70    6.70
  -7   7  -3    2.50    3.70
  -7   7  -3    1.20    4.80
  -7   7  -3    4.70    7.50
   7   7   3    3.30    6.70
   7   7   3   -0.40    5.90
   8  -7   3    0.20    3.00
  -8  -7  -3   -2.10    4.70
  -8  -7  -3   12.20    6.30
  -8  -7  -3    4.90    6.20
  -8   7  -3    0.20    4.50
   8   7   3   12.10    7.40
  -8   7  -3    3.40    5.10
   8   7   3    1.50    5.60
   8   7   3    2.30    7.70
  -9  -7  -3   -2.70    6.10
  -9  -7  -3    2.30    4.40
  -9  -7  -3    1.60    8.00
   9   7   3  -10.60    6.60
  -9   7  -3   -8.60    5.20
  -9   7  -3    9.00    4.70
   9   7   3   -8.50    8.40
   9   7   3    8.10    7.90
 -10  -7  -3   72.39    9.60
 -10  -7  -3   70.39   11.20
 -10  -7  -3   67.69   11.10
  10   7   3   59.19    8.60
  10   7   3   93.39   16.30
 -10   7  -3   68.99   10.20
  10   7   3   67.19   11.20
 -10   7  -3   79.59    8.40
 -11  -7  -3   -3.10    7.70
 -11  -7  -3  -15.50    9.80
 -11  -7  -3   -4.30    7.70
 -11   7  -3   -7.80    5.90
  11   7   3    6.80    8.50
  11   7   3    2.40    7.00
 -11   7  -3    8.50    6.60
 -12  -7  -3   -0.40   11.40
 -12  -7  -3   18.80    9.60
 -12  -7  -3   22.30    8.40
 -12   7  -3    8.20    6.90
  12   7   3   10.70    9.10
 -12   7  -3   14.40    7.60
  12   7   3   16.10    8.60
 -13  -7  -3    4.20   13.20
 -13  -7  -3   26.10    8.80
 -13  -7  -3   27.10   10.30
 -13   7  -3   19.00    8.30
  13   7   3   12.90    9.80
  13   7   3   27.50   11.20
 -13  -8   3   40.90   14.10
 -13  -8   3    6.60   13.30
  13   8  -3   26.20   10.50
 -12  -8   3   46.30    9.90
 -12  -8   3   49.90   13.80
 -12   8   3   70.79    8.20
  12   8  -3   62.29    9.90
 -11  -8   3   90.69   13.10
 -11  -8   3   74.29   13.50
 -11  -8   3   95.79    8.30
 -11   8   3   89.39    7.90
  11   8  -3   64.09    8.90
  11   8  -3   88.69   15.60
 -10  -8   3  118.19    8.90
 -10  -8   3  117.59   19.50
 -10  -8   3  110.79   13.60
 -10   8   3   93.99   12.30
 -10   8   3  116.49    8.10
 -10   8   3  113.99    8.20
  10   8  -3  109.39   13.50
  10   8  -3  105.09   12.40
  -9  -8   3    7.20    4.60
  -9  -8   3    4.50    9.30
  -9  -8   3   -1.40    6.80
  -9   8   3   10.90    4.90
  -9   8   3   -4.10    4.80
  -9   8   3   -6.00    4.10
  -9   8   3   21.50    7.70
   9   8  -3   -1.50    8.10
   9   8  -3  -14.90    6.80
  -8  -8   3  -13.40    5.90
  -8  -8   3    3.80    4.30
  -8  -8   3   -4.00    8.90
   8   8  -3   11.20    7.10
  -8   8   3   11.80    7.30
  -8   8   3   -2.70    4.70
  -8   8   3    2.90    4.70
   8   8  -3   -0.30    6.40
  -8   8   3   -0.90    3.90
  -7  -8   3    9.00    6.60
  -7  -8   3    7.50    4.40
   7  -8  -3    2.20    5.60
  -7  -8   3   10.40    9.20
  -7   8   3   11.00    6.60
  -7   8   3    9.00    5.00
   7   8  -3   11.90    8.80
  -7   8   3    5.90    4.10
   7   8  -3    5.80    6.20
   7   8  -3   16.60    8.10
  -7   8   3    3.40    4.60
   6  -8  -3   20.60    5.90
  -6  -8   3   16.70    4.50
  -6  -8   3   26.00    6.40
  -6  -8   3   33.00   12.10
   6   8  -3    6.40    8.50
  -6   8   3   17.80    5.30
   6   8  -3   19.10    7.50
  -6   8   3   23.30    4.50
   6   8  -3   32.30    6.50
  -6   8   3   18.70    4.80
  -6   8   3   15.90    6.40
  -5  -8   3   29.10    5.90
   5  -8  -3   27.50    6.20
  -5  -8   3   31.10    6.00
  -5  -8   3   44.20    6.90
   5   8  -3   27.80    6.90
   5   8  -3   26.70    7.50
  -5   8   3   16.10    5.20
  -5   8   3   29.30    4.70
  -5   8   3   31.60    5.00
   5   8  -3   21.60    8.50
  -5   8   3   20.30    6.40
  -4  -8   3   58.19    7.20
  -4  -8   3   59.99   12.20
  -4  -8   3   45.10    7.40
   4  -8  -3   78.29   11.70
  -4  -8   3   64.09    8.70
  -4  -8   3   75.99    9.40
   4  -8  -3   54.29    7.00
   4   8  -3   52.89    8.90
   4   8  -3   49.30    9.30
  -4   8   3   41.40    7.00
  -4   8   3   51.79    7.90
   4   8  -3   57.69    7.90
  -4   8   3   41.70    5.60
   4   8  -3   70.99    8.50
  -4   8   3   51.89   10.10
  -4   8   3   66.39    7.10
  -3  -8   3  113.79   13.60
  -3  -8   3   93.29    9.20
  -3  -8   3  104.89    8.50
  -3  -8   3   89.49    7.90
   3  -8  -3  119.19    9.30
  -3  -8   3  105.19   11.10
   3  -8  -3  108.09    9.80
   3  -8  -3   96.19    4.50
   3  -8  -3   96.09    4.80
   3   8  -3  112.69    9.30
  -3   8   3   95.79    8.00
   3   8  -3  122.69   10.20
   3   8  -3  117.69   14.30
  -3   8   3  111.79   10.40
   3   8  -3  104.59   10.30
  -3   8   3  102.69    7.30
  -3   8   3  104.79    8.80
  -3   8   3   90.79   10.30
   2  -8  -3   57.19    9.30
  -2  -8   3   63.19    7.70
  -2  -8   3   58.09    8.20
   2  -8  -3   58.49    5.30
  -2  -8   3   63.39   12.50
   2  -8  -3   67.09    5.40
   2  -8  -3   51.19    8.70
  -2  -8   3   69.59    7.90
  -2  -8   3   47.80    5.50
  -2   8   3   70.39    8.10
   2   8  -3   69.09   12.50
  -2   8   3   73.19    8.30
   2   8  -3   67.99    8.20
   2   8  -3   53.39    8.20
  -2   8   3   70.19    9.80
   2   8  -3   50.69    8.40
  -2   8   3   72.79   10.40
   2   8  -3   57.69    9.00
  -2   8   3   64.99    6.60
   1  -8  -3  374.16   13.70
  -1  -8   3  336.27   16.10
  -1  -8   3  358.36   12.50
   1  -8  -3  364.26   10.90
  -1  -8   3  341.87   14.50
   1  -8  -3  360.46   14.30
  -1  -8   3  392.56   12.10
  -1   8   3  355.46   14.30
  -1   8   3  381.16   14.30
  -1   8   3  359.86   13.40
   1   8  -3  369.66   17.50
   1   8  -3  375.76   13.40
   1   8  -3  370.86   13.20
  -1   8   3  370.96   12.90
   1   8  -3  359.06   12.50
  -1   8   3  367.06   11.90
   1   8  -3  357.56   13.60
   0  -8  -3   -2.10    3.90
   0  -8   3   -1.80    5.10
   0  -8  -3    2.60    4.70
   0  -8   3   -3.50    4.30
   0  -8  -3    6.70    5.90
   0  -8   3    0.60    4.20
   0  -8  -3    0.80    3.90
   0   8  -3    1.00    4.50
   0   8  -3   -2.00    3.80
   0   8   3   -2.10    3.90
   0   8  -3   -5.70    5.50
   0   8   3    3.30    4.70
   0   8  -3    1.70    4.80
   0   8   3   -3.10    5.20
   0   8   3    0.30    4.70
   0   8   3   -7.40    5.20
   0   8  -3    0.30    6.70
  -1  -8  -3   32.00    4.80
  -1  -8  -3   44.00    7.10
   1  -8   3   35.40    5.00
  -1  -8  -3   36.90    5.20
  -1  -8  -3   41.50    6.00
   1  -8   3   45.40    7.10
   1  -8   3   39.70    6.20
  -1   8  -3   48.80    7.80
  -1   8  -3   50.39    7.10
  -1   8  -3   41.90    6.30
   1   8   3   38.40    5.30
  -1   8  -3   39.20    6.00
   1   8   3   51.69    9.50
   1   8   3   23.80    6.10
  -1   8  -3   33.90    7.60
   1   8   3   41.70    6.80
   1   8   3   36.90    6.20
   2  -8   3    2.50    5.40
  -2  -8  -3    3.20    4.30
   2  -8   3   -2.90    4.00
  -2  -8  -3    3.50    4.60
  -2  -8  -3   -5.60    5.50
  -2  -8  -3   -0.10    4.70
  -2  -8  -3    0.20    6.10
   2  -8   3    5.80    4.00
   2   8   3    0.80    5.20
   2   8   3    3.90    5.90
  -2   8  -3   -5.10    4.30
   2   8   3   -0.50    5.70
  -2   8  -3   -0.30    6.90
  -2   8  -3    6.10    5.60
   2   8   3   -2.90    5.80
  -2   8  -3    7.80    5.40
   2   8   3    8.70    4.60
  -2   8  -3    4.70    3.80
  -3  -8  -3   71.29    8.30
   3  -8   3   63.29    6.70
   3  -8   3   61.59    7.00
   3  -8   3   50.99    6.40
  -3  -8  -3   62.59   10.50
  -3  -8  -3   56.39    8.10
  -3  -8  -3   78.49    7.70
  -3   8  -3   65.89   12.80
  -3   8  -3   47.30    8.00
  -3   8  -3   74.29    8.70
   3   8   3   58.59    9.40
   3   8   3   59.09    9.20
  -3   8  -3   60.69   10.00
   3   8   3   69.89   10.80
   3   8   3   83.39   10.40
  -3   8  -3   58.59    7.10
  -4  -8  -3   69.59   11.20
   4  -8   3   53.39    8.30
  -4  -8  -3   63.29    8.00
   4  -8   3   48.40    6.10
  -4  -8  -3   59.19    8.90
  -4  -8  -3   42.10    6.10
   4  -8   3   40.10    6.50
   4   8   3   44.90    7.00
   4   8   3   50.89    7.00
   4   8   3   47.20    7.70
  -4   8  -3   36.30    8.40
   4   8   3   45.70    7.30
  -4   8  -3   48.50    7.50
  -4   8  -3   38.30    6.60
  -4   8  -3   56.69    7.00
  -4   8  -3   43.90    5.70
   5  -8   3   80.99    6.00
  -5  -8  -3  108.19   12.40
   5  -8   3   75.99    7.20
  -5  -8  -3   81.69    9.00
  -5  -8  -3   85.09    9.80
   5  -8   3   83.39    8.80
  -5   8  -3   78.99    7.60
   5   8   3   91.49   14.20
   5   8   3   69.09    9.90
  -5   8  -3   91.69    7.70
   5   8   3   69.89    8.90
  -5   8  -3   72.99    9.30
  -5   8  -3   87.19   10.60
   5   8   3   70.29   12.40
  -5   8  -3   65.19   13.90
   6  -8   3    0.20    3.00
  -6  -8  -3   -0.40    6.80
  -6  -8  -3    7.60    6.40
   6  -8   3    1.90    3.30
   6  -8   3    5.40    4.90
  -6  -8  -3    5.40    4.60
  -6   8  -3    4.50    4.50
   6   8   3   -0.80    7.20
   6   8   3    3.90    5.70
   6   8   3    3.60    7.60
  -6   8  -3    5.80    7.90
  -6   8  -3   -0.50    5.60
  -6   8  -3    3.90    4.20
  -7  -8  -3   14.00    7.30
  -7  -8  -3   25.30    7.20
   7  -8   3   29.00    5.10
   7  -8   3   22.40    2.40
  -7  -8  -3   11.90    5.10
   7   8   3   17.30    8.80
   7   8   3   39.20    9.20
  -7   8  -3   25.40    6.30
  -7   8  -3   31.60    5.60
   7   8   3   27.50    7.40
  -8  -8  -3   16.70    7.70
  -8  -8  -3   25.10    6.30
  -8  -8  -3   26.00    8.50
   8  -8   3   36.20    6.30
   8   8   3   36.70    9.90
   8   8   3   32.30    9.30
  -8   8  -3   31.30    9.60
   8   8   3   19.60    6.80
  -8   8  -3   28.90    6.80
  -9  -8  -3    8.30    9.10
  -9  -8  -3   -4.90    7.40
   9   8   3   11.50    8.70
   9   8   3   -5.80    9.00
  -9   8  -3    4.10    5.70
  -9   8  -3    5.50    6.60
   9   8   3   -2.20    6.80
 -10  -8  -3    3.30   10.20
 -10  -8  -3    4.80    7.90
 -10  -8  -3    8.90    7.30
 -10   8  -3   -8.50    6.60
  10   8   3   14.50    8.00
 -10   8  -3    5.70    7.00
  10   8   3   14.60    9.00
 -11  -8  -3  -16.30   11.40
 -11  -8  -3    1.60    7.50
 -11  -8  -3    7.10    8.40
 -11   8  -3    2.30    7.30
  11   8   3   -3.10    9.80
  11   8   3   11.10    8.80
 -12  -8  -3   11.70   12.90
 -12  -8  -3   21.40    8.90
 -12  -8  -3    6.10    9.30
  12   8   3   -1.00   10.70
  12   8   3   10.20    8.40
 -12   8  -3   -0.80    8.10
 -12  -9   3   19.00   13.70
  12   9  -3   15.10   10.70
 -11  -9   3   18.70   14.30
 -11  -9   3   15.00    8.70
  11   9  -3   -8.30    8.90
 -11   9   3   16.60    5.30
  11   9  -3   14.90   11.00
 -10  -9   3   10.80   12.30
 -10  -9   3   20.20    9.70
 -10  -9   3   29.90    4.80
  10   9  -3   38.90   10.60
 -10   9   3   29.10    5.30
  10   9  -3   38.00   10.00
  -9  -9   3   11.70   11.00
  -9  -9   3   36.00    8.80
  -9  -9   3   38.30    5.80
  -9   9   3   39.20    5.70
  -9   9   3   44.30    9.00
  -9   9   3   36.70    6.20
   9   9  -3   53.69   11.20
   9   9  -3   30.00    8.10
  -8  -9   3   32.90    8.00
   8  -9  -3   57.39   10.00
  -8  -9   3   55.29   12.00
  -8  -9   3   36.00    5.60
  -8   9   3   48.80    6.80
   8   9  -3   42.90    8.10
  -8   9   3   32.60    5.80
   8   9  -3   47.60   10.00
  -8   9   3   76.49   15.90
  -8   9   3   41.20    6.30
  -7  -9   3   -1.00    4.60
  -7  -9   3    2.60    6.60
  -7  -9   3    7.80   10.10
   7  -9  -3    4.10    6.70
  -7   9   3   -6.10    7.70
  -7   9   3   -3.50    5.30
  -7   9   3    1.50    4.90
  -7   9   3   -4.00    5.60
   7   9  -3    0.60    7.20
   7   9  -3   -0.40    7.80
  -6  -9   3   17.30    9.70
  -6  -9   3   19.40    7.00
   6  -9  -3    6.00    6.80
  -6  -9   3   14.30    4.90
  -6   9   3    3.40    7.50
  -6   9   3    9.90    5.10
   6   9  -3    7.10    6.50
   6   9  -3   20.40    7.90
  -6   9   3   18.20    6.00
  -6   9   3   16.30    6.10
  -5  -9   3    6.80    8.70
  -5  -9   3   12.30    4.70
   5  -9  -3   10.60    7.10
  -5  -9   3   13.70    6.90
  -5   9   3    1.50    6.70
   5   9  -3   13.40    8.50
  -5   9   3   10.50    5.10
  -5   9   3   12.50    5.70
   5   9  -3    3.40    7.40
   5   9  -3   17.30    6.20
  -5   9   3   18.30    5.90
  -4  -9   3   54.29    7.80
  -4  -9   3   52.49   11.80
   4  -9  -3   50.29    8.00
  -4  -9   3   35.10    7.10
  -4   9   3   69.69    9.00
   4   9  -3   55.79    8.90
  -4   9   3   57.19   12.00
  -4   9   3   70.29    7.90
   4   9  -3   35.60    9.90
   4   9  -3   47.40    7.20
  -4   9   3   51.19    6.80
   4   9  -3   43.30    6.60
   3  -9  -3   10.20    6.20
   3  -9  -3   10.90    2.80
  -3  -9   3   14.90    8.40
  -3  -9   3   15.10    6.30
  -3  -9   3   12.90    4.90
   3  -9  -3   18.90    2.80
   3  -9  -3   19.90    6.90
  -3  -9   3   12.30    5.40
  -3   9   3   12.60    4.70
  -3   9   3   29.00    6.50
   3   9  -3   12.90    8.90
   3   9  -3   24.10    7.00
  -3   9   3   12.70    6.00
   3   9  -3    9.00    7.80
   3   9  -3   23.80    6.10
  -3   9   3    0.00    6.20
   2  -9  -3   12.40    3.80
   2  -9  -3   16.70    7.30
  -2  -9   3   14.60    5.90
  -2  -9   3   11.10    7.10
  -2  -9   3   16.20    7.00
   2  -9  -3   14.80    3.60
  -2  -9   3   14.10    5.70
   2  -9  -3   -2.40    6.10
  -2   9   3    1.60    5.90
  -2   9   3    5.80    6.10
  -2   9   3   11.80    5.00
  -2   9   3    1.90    6.10
   2   9  -3   10.30    5.80
   2   9  -3    9.50    5.70
  -2   9   3    1.70   10.30
   2   9  -3    1.30    7.00
   2   9  -3   13.00    8.20
  -1  -9   3   39.80    7.90
  -1  -9   3   32.40    7.30
   1  -9  -3   44.10    6.50
   1  -9  -3   46.10    7.30
  -1  -9   3   51.39    6.70
   1  -9  -3   50.49    7.00
  -1  -9   3   44.90    7.20
   1  -9  -3   70.79   10.90
   1   9  -3   30.20    6.80
   1   9  -3   30.50    8.60
   1   9  -3   44.00    8.00
  -1   9   3   34.10    6.40
   1   9  -3   62.19   10.40
  -1   9   3   55.49   11.70
  -1   9   3   28.80    6.80
   1   9  -3   41.20    7.00
  -1   9   3   53.39    7.80
  -1   9   3   46.00    7.00
   0  -9  -3   29.70    5.20
   0  -9   3   37.40    5.60
   0  -9  -3   27.90    6.30
   0  -9  -3   40.60    6.70
   0  -9  -3   28.90    7.40
   0  -9   3   45.70    8.10
   0  -9   3   30.40    5.90
   0   9  -3   29.30    6.80
   0   9  -3   37.10    7.00
   0   9   3   21.80    7.20
   0   9   3   35.20    7.50
   0   9  -3   28.10    7.40
   0   9   3   36.90    7.10
   0   9  -3   26.20    6.00
   0   9  -3   22.60    8.50
   0   9   3   27.20    6.80
  -1  -9  -3  180.08    9.60
   1  -9   3  179.48   12.40
  -1  -9  -3  169.18   14.60
   1  -9   3  168.58    9.20
   1  -9   3  190.08   10.40
  -1  -9  -3  157.88   13.30
  -1  -9  -3  179.68    9.10
   1   9   3  161.08   12.20
  -1   9  -3  184.48   12.50
   1   9   3  183.98   13.40
  -1   9  -3  172.48   11.10
   1   9   3  161.48   12.60
   1   9   3  185.08   11.00
  -1   9  -3  148.99   16.10
   1   9   3  173.28   12.20
  -1   9  -3  172.88   10.90
  -1   9  -3  151.08   11.60
  -2  -9  -3  112.69    8.50
  -2  -9  -3   96.29   11.20
  -2  -9  -3  124.39    9.50
   2  -9   3  112.99    8.40
   2  -9   3  118.49    7.80
   2  -9   3   99.09   11.00
  -2   9  -3   92.09   10.70
   2   9   3  109.09    9.70
  -2   9  -3  108.69    9.40
   2   9   3  120.49   12.80
  -2   9  -3   99.19   11.60
  -2   9  -3   69.39   14.40
   2   9   3  100.29   10.30
   2   9   3   90.29   10.80
  -2   9  -3  113.69   10.00
   2   9   3   94.89   12.00
   3  -9   3   22.60    5.30
   3  -9   3   12.50    4.40
  -3  -9  -3   15.30    5.90
  -3  -9  -3   19.10    5.60
  -3  -9  -3   20.20    6.80
   3  -9   3   20.60    6.80
  -3   9  -3    7.80    5.70
  -3   9  -3   26.20    6.40
  -3   9  -3   20.40    6.20
  -3   9  -3   19.50    6.40
  -3   9  -3   18.10    8.20
   3   9   3   21.00    7.50
   3   9   3   21.90    7.80
   3   9   3   14.10    5.70
  -4  -9  -3    6.70    5.50
   4  -9   3    6.30    4.00
  -4  -9  -3    4.50    5.70
  -4  -9  -3    0.50    6.30
   4  -9   3    3.70    4.50
   4  -9   3    8.20    6.40
  -4   9  -3   11.00    6.50
   4   9   3    5.60    8.20
   4   9   3    5.60    7.50
   4   9   3   10.50    6.10
  -4   9  -3    8.40    5.70
  -4   9  -3   -9.70    4.80
  -4   9  -3    2.20    7.40
  -5  -9  -3   14.50    7.00
   5  -9   3   20.60    6.60
  -5  -9  -3   21.30    7.30
   5  -9   3   15.30    3.70
  -5   9  -3   11.60    6.60
  -5   9  -3   15.80    5.30
  -5   9  -3   16.10    6.30
   5   9   3    9.90    7.70
   5   9   3   18.20    8.20
   5   9   3   24.90    6.60
   6  -9   3   -3.00    2.90
   6  -9   3    0.40    5.70
  -6  -9  -3   -0.50    5.90
  -6  -9  -3   -0.80    7.10
   6  -9   3    4.00    3.10
  -6  -9  -3    7.00    6.90
   6   9   3   -3.90    6.40
  -6   9  -3   10.30    6.70
  -6   9  -3    2.70    5.10
  -6   9  -3   -3.40    6.10
   6   9   3   -0.20    8.60
   6   9   3    6.80    8.50
  -7  -9  -3   12.40    6.90
   7  -9   3    2.70    4.90
  -7  -9  -3    2.10    7.70
  -7  -9  -3    7.10    9.30
   7   9   3    1.60    9.30
   7   9   3   13.70    8.80
  -7   9  -3    9.90    6.50
   7   9   3    3.40    7.50
  -7   9  -3    7.90    6.30
  -8  -9  -3    8.80    7.50
  -8  -9  -3   -1.30    8.20
  -8  -9  -3    0.30    9.70
   8   9   3   10.30    8.70
   8   9   3   29.10   10.20
  -8   9  -3   -1.70    6.50
   8   9   3    3.00    7.20
  -9  -9  -3    3.70    8.80
  -9  -9  -3    7.90    7.90
  -9  -9  -3   -8.50   11.10
   9   9   3   -5.20    8.90
  -9   9  -3   -5.50    7.50
   9   9   3   11.60    7.90
 -10  -9  -3  -14.60    9.20
 -10  -9  -3   -0.80   12.00
 -10  -9  -3   10.90    8.60
  10   9   3   -9.00    7.70
 -10   9  -3   -5.80    7.70
  10   9   3   -2.80    9.20
 -11  -9  -3   19.90   13.80
 -11  -9  -3   -2.90    9.40
 -11  -9  -3    6.90    9.00
  11   9   3   -3.80    7.80
  11   9   3   14.10    9.60
 -11   9  -3   12.70    8.70
 -10 -10   3    4.40   13.50
 -10 -10   3   13.30   10.50
  10  10  -3  -12.90   14.60
  10  10  -3    0.60    8.80
 -10  10   3    6.80    6.40
  -9 -10   3   -3.70   13.20
  -9 -10   3    2.20    8.90
  -9  10   3    1.80    6.90
   9  10  -3   -3.10    8.50
   9  10  -3    8.90   10.60
  -8 -10   3   15.50    8.30
  -8 -10   3    3.90   12.40
  -8 -10   3    9.50    5.30
   8  10  -3   26.50    9.80
  -8  10   3   12.30    6.90
  -8  10   3   22.80    6.10
   8  10  -3   26.40    9.30
  -7 -10   3   29.50   11.80
  -7 -10   3   24.40    6.10
   7 -10  -3   20.60   10.30
  -7 -10   3   14.10    8.00
  -7  10   3   18.20    8.70
  -7  10   3   25.70    7.50
   7  10  -3   22.20    9.90
  -7  10   3   24.50    7.00
  -7  10   3   29.10    9.60
   7  10  -3   12.60    9.00
   6 -10  -3   -3.60    7.70
  -6 -10   3    4.60    9.90
  -6 -10   3    8.20    5.60
  -6 -10   3    6.50    8.30
  -6  10   3   -2.00    7.20
   6  10  -3   10.10    8.30
  -6  10   3   -7.10    8.20
  -6  10   3   -3.70    6.20
   6  10  -3   -8.20    8.60
   5 -10  -3   -0.20    7.80
  -5 -10   3    8.80   10.40
  -5 -10   3   -4.50    7.30
  -5 -10   3    2.10    4.90
   5  10  -3    2.70    8.40
  -5  10   3   12.00    7.50
   5  10  -3   13.40    7.20
  -5  10   3  -14.30    7.90
  -5  10   3    4.30    7.20
  -5  10   3    7.10    6.30
  -4 -10   3   -3.60    6.70
  -4 -10   3    7.80    5.10
   4 -10  -3   -6.40    7.00
  -4 -10   3    7.40    9.20
  -4  10   3   -9.20    7.70
   4  10  -3   13.50    9.10
  -4  10   3   -6.30    7.00
  -4  10   3  -12.80    7.50
  -4  10   3    5.70    6.40
   4  10  -3    0.30    7.90
   3 -10  -3   30.70    4.10
   3 -10  -3   34.50    7.90
  -3 -10   3   43.90    7.80
  -3 -10   3   48.30    9.90
   3  10  -3   45.40    8.00
  -3  10   3   33.40    7.50
  -3  10   3   32.20    8.60
   3  10  -3   24.50    8.30
   3  10  -3   42.80    8.50
  -3  10   3   47.60    7.40
  -2 -10   3   21.30    7.10
  -2 -10   3   10.10    8.00
   2 -10  -3    9.30    7.30
   2 -10  -3   21.60    4.10
   2  10  -3   15.70    8.10
  -2  10   3    9.50    7.60
  -2  10   3   21.60    6.80
  -2  10   3   22.30    6.70
   2  10  -3   17.60    7.40
   2  10  -3   29.30    7.60
  -2  10   3   34.60    8.60
  -1 -10   3  108.79   10.00
  -1 -10   3   92.99    9.70
   1 -10  -3   70.69   12.50
   1 -10  -3   98.89    8.50
   1 -10  -3  103.19    7.70
   1  10  -3   73.59   12.90
  -1  10   3   94.39   10.80
  -1  10   3   87.89   14.20
   1  10  -3  107.69   13.60
   1  10  -3  112.19   10.80
  -1  10   3  103.59   13.40
   1  10  -3   61.89   11.00
   0 -10   3    1.10    6.20
   0 -10  -3    4.30    4.70
   0 -10   3   18.30    5.80
   0 -10  -3    4.20    5.30
   0 -10  -3   14.90    7.30
   0  10   3    2.70    7.90
   0  10  -3   -4.70    6.60
   0  10  -3    2.60    7.70
   0  10  -3    5.60    6.60
   0  10   3   -4.00    8.00
   0  10  -3   -2.60    8.30
   0  10   3    2.30    7.00
  -1 -10  -3   -5.40    7.00
   1 -10   3    8.80    4.80
   1 -10   3    5.70    6.20
  -1 -10  -3    6.10    6.10
  -1 -10  -3   -4.00    5.00
   1  10   3   -2.30    7.60
  -1  10  -3   -2.60    7.10
  -1  10  -3  -16.00    9.50
   1  10   3    2.70    7.70
  -1  10  -3   -5.40    6.50
   1  10   3    0.00    6.10
  -2 -10  -3   17.60    5.90
  -2 -10  -3   13.80    7.40
   2 -10   3   14.10    7.70
   2 -10   3   13.40    4.50
  -2 -10  -3   23.70    5.40
   2 -10   3   16.80    6.40
  -2 -10  -3    5.80    6.40
   2  10   3   14.20    7.00
   2  10   3   21.60    9.20
   2  10   3   11.30    8.20
  -2  10  -3   14.60    7.90
  -2  10  -3   21.30    7.10
   3 -10   3   13.80    4.80
   3 -10   3   -0.30    5.80
   3 -10   3  -11.10    7.40
  -3 -10  -3    7.50    6.90
  -3 -10  -3    3.40    6.50
  -3 -10  -3    6.20    7.30
  -3 -10  -3    0.00    6.40
   3  10   3    8.70    7.40
   3  10   3    9.20    8.80
   3  10   3    7.30    8.50
  -3  10  -3   -7.20    6.90
  -4 -10  -3    4.20    7.00
   4 -10   3    2.90    7.90
   4 -10   3    6.70    4.40
  -4 -10  -3   -4.40    6.70
   4 -10   3   -9.90    4.40
  -4 -10  -3    3.20    6.80
  -4  10  -3    2.80    6.90
   4  10   3  -15.30    8.10
  -4  10  -3    3.80    6.40
   4  10   3   10.00    7.60
   4  10   3  -16.20    8.70
   5 -10   3    5.10    7.50
  -5 -10  -3    3.90    7.10
   5 -10   3   11.10    3.60
  -5 -10  -3   10.70    8.10
  -5 -10  -3    7.20    7.30
  -5  10  -3    3.40    5.50
  -5  10  -3    3.10    7.00
   5  10   3    2.70    9.10
   5  10   3   24.10    9.30
   5  10   3   10.40    7.20
  -6 -10  -3   23.10    8.10
  -6 -10  -3  -12.60   10.50
  -6 -10  -3    0.40    7.70
   6  10   3   -1.60    9.40
  -6  10  -3   -1.60    5.30
   6  10   3   14.10    8.20
  -6  10  -3   -0.40    7.10
   6  10   3    6.50   10.40
  -7 -10  -3   43.00   11.70
  -7 -10  -3   30.80    8.70
  -7 -10  -3   50.59    9.80
   7  10   3   45.00   10.30
  -7  10  -3   40.60    8.50
   7  10   3   32.80    9.30
   7  10   3   49.10   15.00
  -8 -10  -3   -4.40    9.30
  -8 -10  -3    8.80    8.80
  -8 -10  -3   12.50   11.90
   8  10   3    7.50    8.20
  -8  10  -3    0.70    7.90
   8  10   3    3.80   10.80
  -9 -10  -3  -11.90    9.90
  -9 -10  -3   -9.20    8.30
  -9 -10  -3    1.30   13.30
  -9  10  -3   -0.10    9.10
   9  10   3    1.40    9.90
   9  10   3   11.30    8.70
  -8 -11   3   27.60   14.90
  -8 -11   3   -8.20    8.90
  -8  11   3   -5.30    7.70
  -7 -11   3  -16.10   13.70
  -7 -11   3   -6.40    8.40
  -7  11   3   -0.20    7.30
   7  11  -3    5.40    9.60
   7  11  -3    2.80    8.30
  -7  11   3  -18.80    8.90
  -6 -11   3   11.80    9.60
  -6 -11   3    5.40   13.10
   6  11  -3  -12.50    8.80
   6  11  -3   -5.30   10.70
  -6  11   3   -1.50    9.70
  -6  11   3   -1.50    7.50
  -5 -11   3   26.40    9.20
  -5 -11   3   30.70   13.20
   5  11  -3   19.30    8.50
  -5  11   3   23.70   10.30
   5  11  -3   13.10   10.90
  -5  11   3   23.50    8.30
  -4 -11   3   15.00   10.50
  -4 -11   3   26.20    9.00
  -4  11   3   11.00    9.20
   4  11  -3   11.70   10.30
  -4  11   3   22.60    8.20
   4  11  -3    7.40    9.00
  -3 -11   3    3.30    9.20
  -3 -11   3    9.70    7.50
   3  11  -3    5.30   10.20
  -3  11   3   -5.10    9.40
   3  11  -3    7.70    8.80
  -3  11   3   11.20    7.90
  -2 -11   3   17.50    8.20
   2 -11  -3   -2.70    8.80
  -2  11   3   15.10   10.00
   2  11  -3   19.30    9.00
  -2  11   3    5.40    7.70
   2  11  -3    8.00    9.30
   1 -11  -3   49.10    9.80
   1 -11  -3   45.20    7.00
  -1 -11   3   43.00    8.00
   1  11  -3   88.39   13.80
  -1  11   3   55.09   11.00
   1  11  -3   50.49   10.90
  -1  11   3   45.60    8.90
   0 -11  -3    0.70    8.60
   0 -11  -3   -7.90    4.50
   0 -11   3   10.50    7.20
   0  11  -3    0.20    9.10
   0  11  -3   -1.00    8.20
   0  11   3   -6.40    8.30
   0  11   3    5.50    9.50
  -1 -11  -3   11.80    9.20
   1 -11   3    7.20    9.00
   1 -11   3   -0.20    6.30
  -1 -11  -3    8.80    5.90
  -1 -11  -3    6.70    5.80
   1  11   3   19.70    8.70
   1  11   3   -9.60    9.60
  -1  11  -3   11.80    7.40
  -1  11  -3   -1.80    9.30
   2 -11   3    2.80    5.00
  -2 -11  -3   23.40    9.20
  -2 -11  -3    2.10    7.10
  -2  11  -3    5.70    9.40
   2  11   3   12.90    8.60
   2  11   3   17.60   11.00
  -2  11  -3   -5.70    7.80
  -3 -11  -3    0.80    7.80
  -3 -11  -3   15.80    7.70
  -3 -11  -3   10.30    8.90
   3 -11   3    9.70    4.50
  -3  11  -3   -5.30    8.30
   3  11   3   14.70   11.30
   3  11   3   -2.80    7.80
  -3  11  -3    7.30    9.70
  -4 -11  -3   32.10    9.10
  -4 -11  -3   16.50    9.30
  -4 -11  -3    5.20   10.50
   4  11   3   28.50   10.50
  -4  11  -3   15.30    9.20
   4  11   3   29.90    9.60
  -4  11  -3   23.70    8.60
  -5 -11  -3    1.40   10.30
  -5 -11  -3    0.40    9.30
  -5 -11  -3   -2.60    9.10
  -5  11  -3    0.80    8.30
  -5  11  -3    6.30    8.60
   5  11   3   17.00    9.30
   5  11   3   -8.40   10.70
  -6 -11  -3   42.30   10.00
  -6 -11  -3   44.10   10.90
  -6 -11  -3   31.80   12.30
  -6  11  -3   33.40    9.70
   6  11   3   25.20    9.10
   6  11   3   30.10   10.90
  -7 -11  -3   -3.60   12.30
  -7 -11  -3   23.30   10.00
  -7 -11  -3    6.80    9.70
  -7  11  -3    4.00    9.70
  -4 -12   3   14.00   12.00
  -4  12   3   -1.80   10.10
  -4  12   3    7.80   11.70
   4  12  -3  -17.40   11.80
  -3 -12   3    6.00    9.90
   3  12  -3  -10.60   10.10
  -3  12   3   25.80   10.30
   3  12  -3   24.20   13.10
  -3  12   3   15.20   12.20
  -2 -12   3   43.40   10.30
   2  12  -3   38.80   12.10
  -2  12   3   65.49   10.60
   2  12  -3   60.79   10.00
  -2  12   3   64.99   13.00
  -1 -12   3   -1.60    9.10
   1  12  -3    8.60    8.90
   1  12  -3    8.30   10.80
  -1  12   3    7.60    9.70
  -1  12   3    5.30   11.10
   0 -12  -3   37.60   10.40
   0 -12   3   81.49   13.10
   0  12  -3   48.80    9.70
   0  12   3   44.30    9.20
   0  12   3   46.70   12.00
   0  12  -3   44.90   12.20
   1 -12   3   -2.40    7.90
  -1 -12  -3    8.70    9.90
   1  12   3   -2.50    9.40
   1  12   3   -1.10   11.50
  -1  12  -3  -13.00    9.00
  -1  12  -3    7.50   11.90
  -2 -12  -3   19.30    8.30
  -2 -12  -3   36.10   11.00
   2  12   3   33.90    9.80
  -2  12  -3   11.40   11.10
   2  12   3   44.80   11.10
  -2  12  -3   14.20   10.10
  -3 -12  -3    1.50    9.10
  -3 -12  -3    4.30   10.40
   3  12   3    7.90   11.60
   3  12   3   14.20    8.30
  -3  12  -3    0.20   11.30
  -3  12  -3   -2.80    8.90
 -17   0   4   -7.10   12.60
 -17   0   4    0.80    9.30
 -16   0   4   11.90    6.80
 -16   0   4   -1.90    7.40
 -16   0   4   -2.90   12.50
 -16   0   4    2.70    8.10
 -15   0   4   12.10   11.60
 -15   0   4    4.60    6.80
 -15   0   4   11.70    7.40
 -15   0   4    8.90    6.50
 -14   0   4  206.58   20.00
 -14   0   4  184.68   10.30
 -14   0   4  213.58   11.30
 -14   0   4  191.88    9.80
 -13   0   4    3.70    8.80
 -13   0   4    9.20    4.50
 -13   0   4    1.00    4.90
 -13   0   4   11.30    4.70
 -12   0   4  177.58    8.40
 -12   0   4  149.99   12.90
 -12   0   4  182.48    8.80
 -12   0   4  176.78   26.00
 -11   0   4   15.10    4.10
 -11   0   4    5.90    3.80
 -11   0   4   12.30    4.10
 -11   0   4   19.40    6.50
 -10   0   4  429.36   11.50
 -10   0   4  440.26   11.90
 -10   0   4  423.86   17.90
 -10   0   4  440.46   12.30
  -9   0   4    0.30    5.10
  -9   0   4   -0.80    3.00
  -9   0   4    0.80    2.60
  -9   0   4   -3.30    2.70
  -8   0   4  141.69    6.30
  -8   0   4  142.69    5.70
  -8   0   4  152.48   10.70
  -8   0   4  142.19    5.30
  -7   0   4    1.70    4.00
  -7   0   4   -0.20    2.40
  -7   0   4   -1.50    2.00
  -7   0   4   -4.40    1.80
   7   0  -4    1.30    4.70
  -6   0   4   25.50    2.80
  -6   0   4   27.40    3.30
   6   0  -4   32.00    5.80
  -6   0   4   25.60    2.90
  -6   0   4   28.50    5.90
  -5   0   4   -0.70    1.40
   5   0  -4    4.60    2.90
  -5   0   4    3.10    3.00
  -5   0   4    0.40    1.70
  -5   0   4    1.50    1.50
  -4   0   4  689.03   14.10
  -4   0   4  693.03   17.00
  -4   0   4  682.13   14.20
   4   0  -4  691.83   16.90
  -4   0   4  696.03   14.50
   3   0  -4    5.50    1.20
  -3   0   4    6.40    1.30
  -3   0   4    5.80    1.20
  -3   0   4    5.00    1.20
   3   0  -4    2.80    0.70
  -3   0   4    4.80    2.30
   3   0  -4    9.70    1.20
   3   0  -4    4.00    2.40
   2   0  -4  784.32   16.80
  -2   0   4  757.82   15.50
   2   0  -4  773.32   15.20
   2   0  -4  764.52   15.50
  -2   0   4  742.23   15.40
   2   0  -4  765.52   15.20
  -2   0   4  757.32   15.40
   1   0  -4    0.70    1.00
  -1   0   4    3.50    1.30
   1   0  -4   -0.80    0.90
  -1   0   4    0.30    1.10
  -1   0   4    0.40    1.00
   1   0  -4   -0.20    1.30
   0   0  -4  828.92   17.30
   0   0   4  818.22   17.00
   0   0  -4  832.92   16.90
   0   0   4  828.92   17.30
   1   0   4    2.80    1.80
  -1   0  -4    2.40    1.50
  -1   0  -4    5.00    1.70
   1   0   4    4.20    1.60
  -2   0  -4 1221.98   24.60
   2   0   4 1209.58   24.60
   2   0   4 1210.78   24.80
  -2   0  -4 1194.08   24.50
   3   0   4   -2.60    1.70
  -3   0  -4   -0.20    1.70
  -3   0  -4    0.50    1.50
   3   0   4    0.70    1.90
   4   0   4  900.01   19.30
  -4   0  -4  891.51   19.10
   4   0   4  892.51   19.10
   4   0   4  865.51   18.60
  -4   0  -4  898.71   19.50
  -4   0  -4  897.81   18.50
   5   0   4    2.60    1.60
   5   0   4    5.60    2.30
  -5   0  -4    3.40    2.50
  -5   0  -4    3.80    1.80
   5   0   4    4.30    2.20
   6   0   4 5449.85  107.69
  -6   0  -4 5458.75  106.89
   6   0   4 5562.34  107.89
  -6   0  -4 5504.35  108.29
  -6   0  -4 5545.85  107.99
   6   0   4 5502.45  106.89
   7   0   4   -2.80    2.70
   7   0   4   -0.10    2.90
   7   0   4   -0.20    1.90
  -7   0  -4   -2.00    3.00
  -7   0  -4   -0.40    3.30
  -7   0  -4   -2.50    1.80
  -8   0  -4  269.87    9.30
   8   0   4  279.07    7.60
  -8   0  -4  277.47    7.60
   8   0   4  263.87    8.90
  -8   0  -4  275.47   13.90
  -8   0  -4  266.77    9.60
  -9   0  -4   -2.00    2.20
   9   0   4    0.20    3.40
  -9   0  -4    2.20    3.60
  -9   0  -4    0.40    3.90
   9   0   4   -1.00    2.30
  -9   0  -4   -0.30    5.00
   9   0   4    0.80    3.20
 -10   0  -4   87.99    7.60
 -10   0  -4   89.99    7.00
  10   0   4   80.49    6.30
  10   0   4   93.29    7.30
  10   0   4   90.69    5.20
 -10   0  -4   84.49   10.80
 -10   0  -4   96.49    5.20
  11   0   4   -0.10    4.30
 -11   0  -4    0.50    5.30
 -11   0  -4    6.60    4.40
  11   0   4    4.10    4.00
 -11   0  -4   -3.50    2.80
 -11   0  -4    1.40   10.90
 -12   0  -4   35.50    7.40
 -12   0  -4   33.70    6.80
  12   0   4   38.80    6.50
 -12   0  -4   34.70    5.10
 -12   0  -4   21.40    8.70
  12   0   4   40.50    5.60
 -13   0  -4   -8.50    6.10
 -13   0  -4   -3.60    5.90
  13   0   4   -2.40    5.40
  13   0   4    1.30    4.20
 -13   0  -4    5.40    3.30
 -13   0  -4   -0.30    8.30
 -14   0  -4   41.60    7.10
  14   0   4   47.40    7.30
 -14   0  -4   39.50   11.30
 -14   0  -4   47.80    8.50
  14   0   4   37.00    6.40
 -15   0  -4   -0.10    8.80
 -15   0  -4    0.80   11.40
  15   0   4    0.40    4.20
 -16   0  -4   -6.10   12.30
 -16   0  -4    2.00   10.70
 -17  -1   4   -6.60    9.80
 -17  -1   4  -18.20   11.20
 -17   1   4    9.30    9.30
 -17   1   4    9.60   12.80
 -16  -1   4   15.80    9.20
 -16  -1   4   49.80   13.00
 -16   1   4   23.90   12.80
 -16   1   4   17.30    7.70
 -15  -1   4   11.00    7.50
 -15  -1   4   17.00    6.70
 -15  -1   4   39.20   11.30
 -15  -1   4   19.00    7.20
 -15   1   4   -1.00   10.80
 -15   1   4   20.70    7.80
 -15   1   4   12.90    6.30
 -15   1   4    6.60    5.40
 -14  -1   4    2.30    6.00
 -14  -1   4   13.00    6.30
 -14  -1   4   20.30    6.10
 -14  -1   4   22.10   10.30
 -14   1   4    3.70    4.50
 -14   1   4   13.00    5.50
 -14   1   4    5.40    4.90
 -14   1   4    4.70    9.60
 -14   1   4   16.80    7.00
 -13  -1   4   55.39    8.90
 -13  -1   4   69.59    8.10
 -13  -1   4   62.19    8.70
 -13  -1   4   74.19   14.60
 -13   1   4   77.49    9.80
 -13   1   4   82.19   16.20
 -13   1   4   60.29    7.20
 -13   1   4   71.29    7.60
 -13   1   4   83.69    7.50
 -12  -1   4  632.34   25.10
 -12  -1   4  615.44   17.00
 -12  -1   4  631.44   16.90
 -12  -1   4  605.34   16.40
 -12   1   4  613.54   17.90
  12   1  -4  599.44   13.30
 -12   1   4  602.34   15.90
 -12   1   4  594.64   15.30
 -12   1   4  601.44   15.50
 -11  -1   4  247.88   10.20
 -11  -1   4  234.38   14.60
 -11  -1   4  254.97    9.70
 -11  -1   4  246.88    9.50
 -11   1   4  229.18    8.90
  11   1  -4  240.68    7.20
 -11   1   4  249.78   10.80
  11   1  -4  246.18    6.90
 -11   1   4  242.88    8.80
 -11   1   4  262.77   15.30
 -11   1   4  267.47    8.50
 -10  -1   4  311.47   10.20
 -10  -1   4  294.97   14.60
 -10  -1   4  310.57   11.10
 -10  -1   4  307.47    9.70
 -10   1   4  316.87   10.90
  10   1  -4  308.47    8.00
  10   1  -4  299.47    8.20
 -10   1   4  304.07    9.00
 -10   1   4  304.37    8.80
 -10   1   4  310.07   15.40
 -10   1   4  291.57    9.30
  -9  -1   4   13.20    3.20
  -9  -1   4   11.30    5.90
  -9  -1   4   16.40    3.80
  -9  -1   4    7.20    3.40
   9   1  -4   10.70    2.50
  -9   1   4   16.80    2.50
  -9   1   4   14.30    2.70
  -9   1   4    8.40    2.90
   9   1  -4    9.40    5.20
  -9   1   4   14.70    5.80
   9   1  -4   13.50    2.40
  -8  -1   4  273.77    8.10
  -8  -1   4  266.87    8.60
  -8  -1   4  277.97    9.20
  -8  -1   4  265.17   12.40
   8   1  -4  272.67    7.20
  -8   1   4  267.77    7.10
   8   1  -4  280.67   12.40
  -8   1   4  286.57   12.90
  -8   1   4  272.47    7.30
  -8   1   4  271.37    8.90
  -7  -1   4   30.80    4.30
  -7  -1   4   33.60    4.00
  -7  -1   4   48.80    7.10
  -7  -1   4   32.50    4.70
  -7   1   4   32.50    2.50
  -7   1   4   36.50    4.20
  -7   1   4   42.70    7.50
  -7   1   4   35.80    2.70
   7   1  -4   31.90    3.20
   7   1  -4   38.10    7.00
   7   1  -4   31.40    3.30
  -6  -1   4  170.28    5.60
  -6  -1   4  185.28    9.50
  -6  -1   4  182.38    6.70
  -6  -1   4  167.78    5.90
   6   1  -4  181.78    9.40
  -6   1   4  181.68    4.40
   6   1  -4  174.98    5.40
  -6   1   4  182.88    8.50
  -6   1   4  181.98    6.30
  -6   1   4  173.88    4.40
   6   1  -4  172.98    5.20
  -5  -1   4  472.45   11.70
  -5  -1   4  486.85   14.40
  -5  -1   4  481.25   11.20
  -5  -1   4  477.15   11.00
   5   1  -4  475.25   10.70
   5   1  -4  472.85   10.60
   5   1  -4  497.95   14.10
  -5   1   4  469.55    9.50
  -5   1   4  481.65   11.50
  -5   1   4  493.05   13.70
  -5   1   4  468.45    9.50
   4  -1  -4  997.60   21.10
  -4  -1   4  994.60   20.80
  -4  -1   4  990.40   19.80
  -4  -1   4  997.90   20.70
  -4  -1   4 1017.00   23.50
  -4   1   4 1025.30   21.10
  -4   1   4  998.30   22.50
   4   1  -4 1003.80   23.30
   4   1  -4 1001.20   20.50
   4   1  -4 1000.70   20.60
  -3  -1   4 9999.00  194.68
   2  -1  -4 4302.57   85.09
   2  -1  -4 4367.16   85.19
  -2  -1   4 4314.07   86.29
  -2  -1   4 4400.26   84.89
  -2  -1   4 4408.56   84.89
   2   1  -4 4284.07   84.89
  -2   1   4 4398.96   85.19
   2   1  -4 4422.76   86.49
  -2   1   4 4434.06   85.19
   2   1  -4 4392.86   84.79
   1  -1  -4 1537.25   30.10
  -1  -1   4 1540.15   30.70
  -1  -1   4 1551.74   30.70
  -1  -1   4 1552.74   31.80
   1  -1  -4 1524.85   30.00
   1  -1  -4 1539.55   30.30
   1  -1  -4 1550.54   31.00
   1   1  -4 1558.64   30.70
  -1   1   4 1548.15   31.20
  -1   1   4 1488.95   30.20
   1   1  -4 1570.44   31.90
  -1   1   4 1541.25   30.20
   1   1  -4 1525.85   30.70
  -1   1   4 1561.44   31.00
  -1   1   4 1531.85   30.20
   0  -1   4 7721.23  148.99
  -1  -1  -4    1.60    1.50
   1  -1   4    1.40    1.70
  -1  -1  -4    2.10    1.90
   1  -1   4   -1.10    1.90
  -1  -1  -4    1.80    1.80
   1   1   4    2.60    1.80
  -1   1  -4    1.10    2.20
  -1   1  -4   -2.60    1.90
   1   1   4    1.60    1.90
  -1   1  -4    0.60    1.60
   1   1   4    2.00    1.70
  -2  -1  -4  106.39    4.20
  -2  -1  -4  104.79    4.10
   2  -1   4  109.49    4.20
   2  -1   4  112.09    4.10
  -2  -1  -4  108.39    4.30
   2   1   4  105.69    4.10
  -2   1  -4  110.59    4.20
   2   1   4  105.89    4.30
   2   1   4  111.89    4.50
  -2   1  -4  105.49    4.10
   3  -1   4  486.55   10.40
  -3  -1  -4  490.45   11.40
   3  -1   4  508.25   11.40
   3  -1   4  489.15   11.20
  -3  -1  -4  490.55   11.60
  -3  -1  -4  483.95   11.30
  -3   1  -4  494.35   11.30
   3   1   4  485.75   11.50
  -3   1  -4  473.35   11.50
   3   1   4  491.15   11.40
   3   1   4  494.55   11.50
  -4  -1  -4  102.09    4.90
  -4  -1  -4  103.59    4.50
   4  -1   4   96.29    4.10
   4  -1   4  101.49    3.10
   4  -1   4  103.09    4.60
  -4  -1  -4   98.99    4.80
   4   1   4   91.19    4.50
   4   1   4   96.79    5.00
  -4   1  -4  100.89    4.60
   4   1   4  105.99    4.60
  -4   1  -4  101.99    4.50
  -5  -1  -4  156.68    5.70
  -5  -1  -4  154.58    5.80
  -5  -1  -4  153.88    6.60
   5  -1   4  154.28    5.70
   5  -1   4  161.98    4.10
   5  -1   4  158.78    5.60
  -5  -1  -4  149.39    8.50
   5   1   4  152.78    5.60
  -5   1  -4  160.48    6.20
   5   1   4  152.98    6.10
  -5   1  -4  159.18    5.90
  -6  -1  -4   66.39    4.50
   6  -1   4   65.99    4.60
  -6  -1  -4   59.79    7.80
   6  -1   4   64.29    4.50
   6  -1   4   65.09    2.60
  -6  -1  -4   52.79    5.50
  -6  -1  -4   54.09    5.10
   6   1   4   55.29    4.50
  -6   1  -4   81.69    5.20
  -6   1  -4   60.49    4.80
   6   1   4   69.19    4.60
   6   1   4   74.19    5.40
  -7  -1  -4  121.79    5.50
   7  -1   4  113.39    5.80
   7  -1   4  126.99    5.50
   7  -1   4  115.49    3.40
  -7  -1  -4  107.89    9.70
[truncated: 1,196,869 more chars]
