# Supplementary material for: Crystal structure and Hirshfeld surface analysis of 2,4,6,11-tetra­kis­(4-fluoro­phen­yl)-9-oxa-1,5-di­aza­tri­cyclo­[5.3.1.03.8]undeca­ne
Source: Acta Crystallogr E Crystallogr Commun. 2018 Nov 22;74(Pt 12):1867–71. doi: 10.1107/S2056989018016122 (PMC6281130; doi:10.1107/S2056989018016122)
Supplement: Supplementary file 2 [file e-74-01867-Isup2.hkl]

data_I                                                                          
_shelx_title ' RED5_a.res in P2(1)/n'                                           
_shelx_refln_list_code          4                                               
_shelx_F_calc_maximum      150.78                                               
_exptl_crystal_F_000      1104.00                                               
_reflns_d_resolution_high  0.8409                                               
                                                                                
loop_                                                                           
 _space_group_symop_operation_xyz                                               
 'x, y, z'                                                                      
 '-x+1/2, y+1/2, -z+1/2'                                                        
 '-x, -y, -z'                                                                   
 'x-1/2, -y-1/2, z-1/2'                                                         
                                                                                
_cell_length_a    13.5712                                                       
_cell_length_b     9.5161                                                       
_cell_length_c    20.1543                                                       
_cell_angle_alpha  90.000                                                       
_cell_angle_beta   99.357                                                       
_cell_angle_gamma  90.000                                                       
                                                                                
_shelx_F_squared_multiplier     1.000                                           
                                                                                
loop_                                                                           
 _refln_index_h                                                                 
 _refln_index_k                                                                 
 _refln_index_l                                                                 
 _refln_F_squared_calc                                                          
 _refln_F_squared_meas                                                          
 _refln_F_squared_sigma                                                         
 _refln_observed_status                                                         
   4   0   0       2303.14       2222.52        21.56 o                         
   6   0   0        260.57        277.46         4.14 o                         
   8   0   0         83.97         90.28         3.50 o                         
  10   0   0        285.46        297.45         5.88 o                         
  12   0   0        462.55        452.35         7.36 o                         
  14   0   0          0.69         -2.09         4.43 o                         
   2   1   0        671.47        575.03        17.48 o                         
   3   1   0      12239.95      10660.26        78.41 o                         
   4   1   0        893.23        889.52         6.16 o                         
   5   1   0        408.29        386.05         3.13 o                         
   6   1   0         22.34         29.75         1.59 o                         
   7   1   0        303.59        341.32         3.86 o                         
   8   1   0         55.19         54.06         2.22 o                         
   9   1   0         16.46         18.49         1.82 o                         
  10   1   0        258.10        286.51         4.11 o                         
  11   1   0         51.28         51.44         2.54 o                         
  12   1   0        123.23        121.40         4.81 o                         
  13   1   0         79.15         80.55         4.12 o                         
  14   1   0         68.09         74.56         4.25 o                         
  15   1   0         23.41         21.26         5.30 o                         
   0   2   0      10525.45       9237.93       115.70 o                         
   1   2   0       4430.61       3991.32        18.15 o                         
   2   2   0      16746.98      14571.97       200.19 o                         
   3   2   0       2389.12       2247.84        12.33 o                         
   4   2   0       2547.95       2424.16        15.22 o                         
   5   2   0       1960.93       1931.85        12.58 o                         
   6   2   0       1470.43       1629.97        11.11 o                         
   7   2   0        200.05        225.15         2.81 o                         
   8   2   0        474.08        499.26         5.62 o                         
   9   2   0       1006.49       1013.86         9.20 o                         
  10   2   0        443.41        435.48         9.31 o                         
  11   2   0         20.83         11.61         3.02 o                         
  12   2   0         12.18         10.96         3.39 o                         
  13   2   0         10.44         13.98         3.74 o                         
  14   2   0        108.08        111.65         6.31 o                         
  15   2   0          0.14          6.69         5.92 o                         
   1   3   0        249.26        227.70         2.09 o                         
   2   3   0       7027.12       6522.09        30.33 o                         
   3   3   0        117.31        114.45         1.71 o                         
   4   3   0       1753.56       1831.65         9.89 o                         
   5   3   0       2278.65       2332.52        14.59 o                         
   6   3   0       2943.42       3218.60        21.60 o                         
   7   3   0          7.83         10.14         2.03 o                         
   8   3   0        162.18        169.96         4.04 o                         
   9   3   0        118.75        123.66         4.14 o                         
  10   3   0        184.51        195.91         5.03 o                         
  11   3   0        388.63        408.32        10.51 o                         
  12   3   0          5.46         14.43         6.77 o                         
  13   3   0        419.73        464.01        11.15 o                         
  14   3   0         21.37         21.50         4.76 o                         
  15   3   0          3.45         -4.65         6.16 o                         
   0   4   0       2007.73       1965.29        13.54 o                         
   1   4   0       1378.86       1304.27         6.94 o                         
   2   4   0         27.20         30.15         1.26 o                         
   3   4   0       2607.65       2787.60        15.20 o                         
   4   4   0        649.57        629.97         5.57 o                         
   5   4   0       1796.23       1912.66        11.60 o                         
   6   4   0        687.39        722.61         6.00 o                         
   7   4   0        158.28        165.44         3.28 o                         
   8   4   0         25.94         26.03         2.46 o                         
   9   4   0        120.99        126.53         4.39 o                         
  10   4   0         14.35          8.95         3.58 o                         
  11   4   0        272.15        279.33         6.11 o                         
  12   4   0          4.18          0.84         3.75 o                         
  13   4   0        331.76        336.14        10.54 o                         
  14   4   0         82.77         75.72         6.38 o                         
   1   5   0        470.83        543.46         4.05 o                         
   2   5   0          6.00          6.25         1.32 o                         
   3   5   0          3.18         -1.87         1.24 o                         
   4   5   0       2197.18       2257.77        12.70 o                         
   5   5   0        344.86        387.14         4.24 o                         
   6   5   0       2399.12       2544.01        15.25 o                         
   7   5   0       1428.94       1503.48        10.60 o                         
   8   5   0         39.59         50.63         2.98 o                         
   9   5   0        430.58        422.44         5.98 o                         
  10   5   0        439.28        457.50         6.51 o                         
  11   5   0        143.91        170.16         6.70 o                         
  12   5   0         18.53         19.16         4.24 o                         
  13   5   0         42.23         40.40         7.82 o                         
  14   5   0          0.43         12.15         8.04 o                         
   0   6   0       1562.76       1611.83        12.37 o                         
   1   6   0        169.45        179.30         2.86 o                         
   2   6   0        150.32        175.48         3.24 o                         
   3   6   0         44.43         47.38         2.03 o                         
   4   6   0         16.62         21.64         1.63 o                         
   5   6   0        127.58        110.33         3.34 o                         
   6   6   0        860.03        884.19         7.27 o                         
   7   6   0        146.46        129.75         3.97 o                         
   8   6   0          0.19         -2.58         2.62 o                         
   9   6   0         23.84         17.84         3.54 o                         
  10   6   0        213.78        235.08         6.50 o                         
  11   6   0          1.20          4.84         4.18 o                         
  12   6   0          0.04          3.30         4.39 o                         
  13   6   0          8.64          6.23         7.17 o                         
   1   7   0         12.40          8.10         1.85 o                         
   2   7   0          0.70         -1.58         1.75 o                         
   3   7   0         21.15         34.20         2.01 o                         
   4   7   0         31.47         37.85         2.16 o                         
   5   7   0        988.30       1033.81         7.47 o                         
   6   7   0        166.48        170.01         5.12 o                         
   7   7   0        179.21        172.54         4.92 o                         
   8   7   0          6.11         -4.67         3.11 o                         
   9   7   0         20.21         21.38         3.34 o                         
  10   7   0         52.91         50.16         4.81 o                         
  11   7   0          1.11          2.34         4.66 o                         
  12   7   0        144.55        155.34        11.15 o                         
   0   8   0       2220.37       2232.85        17.95 o                         
   1   8   0        568.85        573.95         5.35 o                         
   2   8   0        258.16        250.63         4.24 o                         
   3   8   0          2.27          4.63         2.22 o                         
   4   8   0         18.75         20.71         2.39 o                         
   5   8   0         87.90         85.89         4.26 o                         
   6   8   0        177.40        160.71         6.86 o                         
   7   8   0         21.31         16.83         3.41 o                         
   8   8   0         20.74         22.75         3.38 o                         
   9   8   0         52.56         66.12         4.77 o                         
  10   8   0        150.40        165.56         7.98 o                         
  11   8   0         40.60         39.84         6.76 o                         
   1   9   0          7.98          7.28         2.63 o                         
   2   9   0        276.37        266.18         4.90 o                         
   3   9   0         80.62         66.90         3.52 o                         
   4   9   0        104.84        102.98         4.01 o                         
   5   9   0         32.21         33.90         3.94 o                         
   6   9   0         15.07         12.84         5.10 o                         
   7   9   0         40.45         34.73         4.10 o                         
   8   9   0          8.13         16.19         4.66 o                         
   9   9   0         42.37         38.02         5.00 o                         
   0  10   0          2.42         -6.24         5.02 o                         
   1  10   0         36.42         27.52         3.78 o                         
   2  10   0         12.31          8.83         3.43 o                         
   3  10   0         55.39         57.16         4.97 o                         
   4  10   0          0.79         -2.38         3.25 o                         
   5  10   0         12.16          9.94         4.59 o                         
   6  10   0         11.62          0.99         5.04 o                         
   7  10   0         12.48         11.58         5.84 o                         
   1  11   0         17.31          6.44         4.68 o                         
   2  11   0         62.99         47.53         5.76 o                         
   3  11   0         60.06         58.88         6.84 o                         
 -15   0   1        108.95        129.85        12.87 o                         
 -13   0   1          0.38         -3.27         3.32 o                         
 -11   0   1       3021.33       3067.08        27.12 o                         
  -9   0   1       2772.11       3051.35        26.36 o                         
  -7   0   1        256.41        310.75         4.49 o                         
  -5   0   1        796.04        692.08         6.83 o                         
  -3   0   1        569.90        508.59         5.04 o                         
   3   0   1        734.22        709.50         9.98 o                         
   5   0   1       1664.27       1700.72        13.75 o                         
   7   0   1          7.60         -1.98         1.95 o                         
   9   0   1        117.68        124.98         5.15 o                         
  11   0   1        111.26         98.75         4.87 o                         
  13   0   1         69.12         74.78         5.81 o                         
  15   0   1         16.52         26.73        13.07 o                         
 -15   1   1          5.06         -7.92         5.55 o                         
 -14   1   1          4.43          6.82         3.09 o                         
 -13   1   1         83.96         80.92         4.60 o                         
 -12   1   1         39.83         41.52         2.90 o                         
 -11   1   1        100.73         91.15         3.78 o                         
 -10   1   1         32.80         33.59         2.33 o                         
  -9   1   1       2466.83       2500.41        17.45 o                         
  -8   1   1         72.30         59.18         2.03 o                         
  -7   1   1        485.66        515.41         4.73 o                         
  -6   1   1         83.23         67.25         2.02 o                         
  -5   1   1       3827.33       3831.23        25.96 o                         
  -4   1   1        918.35        900.39         6.59 o                         
  -3   1   1       8394.55       7570.05        52.39 o                         
  -2   1   1       6075.97       4993.18       104.41 o                         
   1   1   1          3.35          1.87         1.08 o                         
   2   1   1       5906.61       5017.52        98.46 o                         
   3   1   1        336.16        334.34         2.98 o                         
   4   1   1       3067.14       2897.95        17.07 o                         
   5   1   1          1.96         -0.38         0.94 o                         
   6   1   1       1331.18       1449.23         9.28 o                         
   7   1   1        278.82        245.25         3.20 o                         
   8   1   1       2087.30       2263.84        13.76 o                         
   9   1   1        294.27        312.66         3.80 o                         
  10   1   1        250.76        262.18         4.33 o                         
  11   1   1          1.52         -2.86         2.19 o                         
  12   1   1         34.41         39.00         2.43 o                         
  13   1   1         12.12          8.67         2.65 o                         
  14   1   1         11.40         10.69         4.32 o                         
  15   1   1          2.52         -3.57         5.96 o                         
 -15   2   1         20.10         22.68         7.61 o                         
 -14   2   1          1.82          0.86         4.19 o                         
 -13   2   1          1.70          3.19         3.61 o                         
 -12   2   1        331.35        313.25         4.82 o                         
 -11   2   1         96.94         96.59         3.58 o                         
 -10   2   1         25.06         27.46         2.05 o                         
  -9   2   1         50.16         51.59         2.55 o                         
  -8   2   1        313.81        355.61         3.81 o                         
  -7   2   1        313.01        351.50         3.89 o                         
  -6   2   1       1999.39       2058.15        13.52 o                         
  -5   2   1          5.01          3.14         1.13 o                         
  -4   2   1        228.43        224.52         2.47 o                         
  -3   2   1       9302.51       8446.25        49.92 o                         
  -2   2   1       2370.73       2348.16        12.41 o                         
  -1   2   1        837.56        805.01         4.28 o                         
   1   2   1       3162.51       2945.12        14.34 o                         
   2   2   1       1556.85       1496.52         8.21 o                         
   3   2   1       5086.28       4812.52        25.49 o                         
   4   2   1        322.23        288.31         2.62 o                         
   5   2   1         33.88         24.59         1.41 o                         
   6   2   1       2817.14       2925.92        18.21 o                         
   7   2   1          0.63          0.83         1.54 o                         
   8   2   1        119.25        119.70         3.17 o                         
   9   2   1          4.21          0.51         1.87 o                         
  10   2   1         90.92        100.64         5.26 o                         
  11   2   1         38.31         27.13         3.10 o                         
  12   2   1        285.05        314.25         6.64 o                         
  13   2   1         40.61         39.84         4.04 o                         
  14   2   1        289.36        299.65        10.06 o                         
  15   2   1          0.93         10.96         6.03 o                         
 -15   3   1          2.86         -0.55         5.62 o                         
 -14   3   1          2.48          3.64         4.89 o                         
 -13   3   1        151.83        200.13         6.85 o                         
 -12   3   1        115.33         93.56         5.01 o                         
 -11   3   1        108.93        105.84         5.25 o                         
 -10   3   1        467.47        476.28         6.06 o                         
  -9   3   1          5.10          2.46         1.30 o                         
  -8   3   1         13.83         12.69         1.63 o                         
  -7   3   1        425.74        428.03         4.46 o                         
  -6   3   1        655.14        682.09         8.10 o                         
  -5   3   1          2.91          4.93         1.42 o                         
  -4   3   1        328.39        323.67         3.22 o                         
  -3   3   1        271.14        287.70         2.98 o                         
  -2   3   1         29.60         33.99         1.19 o                         
  -1   3   1       3137.37       3063.76        14.74 o                         
   0   3   1       1369.54       1220.97         6.13 o                         
   1   3   1       1025.68       1056.90         5.58 o                         
   2   3   1      12848.35      11626.79        56.66 o                         
   3   3   1          3.84          6.33         1.08 o                         
   4   3   1        516.21        509.78         3.88 o                         
   5   3   1       2412.53       2507.74        14.14 o                         
   6   3   1       4016.08       4177.11        25.01 o                         
   7   3   1          4.11          3.84         1.24 o                         
   8   3   1        102.64        102.79         3.87 o                         
   9   3   1         24.01         21.11         2.63 o                         
  10   3   1         10.98          9.12         2.90 o                         
  11   3   1        184.50        159.02         5.50 o                         
  12   3   1        136.42        117.24         6.15 o                         
  13   3   1         21.83         25.73         5.29 o                         
  14   3   1          6.00         11.81         6.64 o                         
  15   3   1          0.80          5.04         6.67 o                         
 -14   4   1          4.53         11.92         5.27 o                         
 -13   4   1         20.65         15.76         6.55 o                         
 -12   4   1          9.05          5.03         4.52 o                         
 -11   4   1         70.45         49.47         3.52 o                         
 -10   4   1        149.10        131.42         6.05 o                         
  -9   4   1          0.11         -2.51         1.67 o                         
  -8   4   1         77.66         80.00         4.56 o                         
  -7   4   1        358.44        368.45         4.22 o                         
  -6   4   1        499.98        431.36         4.38 o                         
  -5   4   1        348.20        381.46         3.85 o                         
  -4   4   1        619.13        573.82         6.94 o                         
  -3   4   1         78.54         70.49         2.29 o                         
  -2   4   1         73.60         64.89         1.73 o                         
  -1   4   1        801.49        791.25         4.73 o                         
   0   4   1         33.38         29.52         1.19 o                         
   1   4   1        396.84        431.32         3.21 o                         
   2   4   1       1158.80       1281.13         7.08 o                         
   3   4   1        692.97        662.26         4.55 o                         
   4   4   1        187.91        168.02         4.60 o                         
   5   4   1       3645.11       3737.70        19.41 o                         
   6   4   1        446.22        448.71         3.62 o                         
   7   4   1        115.76        116.41         4.34 o                         
   8   4   1        104.84        104.26         3.84 o                         
   9   4   1         47.80         44.53         3.18 o                         
  10   4   1        632.14        627.24         7.96 o                         
  11   4   1        515.99        537.28         7.62 o                         
  12   4   1        346.14        415.06         8.94 o                         
  13   4   1         33.11         36.59         5.87 o                         
  14   4   1         13.57         22.33         5.81 o                         
 -14   5   1         12.23         10.24         9.19 o                         
 -13   5   1        218.03        256.51        15.16 o                         
 -12   5   1          2.06          1.28         5.45 o                         
 -11   5   1        155.24        148.87         7.22 o                         
 -10   5   1          2.02         -2.37         2.79 o                         
  -9   5   1          1.26         -3.13         2.81 o                         
  -8   5   1          7.21          3.47         2.00 o                         
  -7   5   1        676.08        687.61         6.25 o                         
  -6   5   1        138.35        134.47         3.23 o                         
  -5   5   1        918.85        874.64         6.62 o                         
  -4   5   1        365.86        394.95         4.29 o                         
  -3   5   1        152.41        155.13         2.52 o                         
  -2   5   1         22.40         11.58         1.34 o                         
  -1   5   1        124.24        111.22         2.26 o                         
   0   5   1          4.83          2.76         1.25 o                         
   1   5   1         56.36         56.29         1.97 o                         
   2   5   1         78.69         74.06         2.41 o                         
   3   5   1        187.28        186.58         2.77 o                         
   4   5   1          0.06          1.36         1.37 o                         
   5   5   1        167.65        155.68         2.88 o                         
   6   5   1        311.39        350.86         4.22 o                         
   7   5   1        129.63        134.24         3.71 o                         
   8   5   1        137.51        131.88         4.63 o                         
   9   5   1          2.89          3.61         2.76 o                         
  10   5   1        145.44        147.95         5.51 o                         
  11   5   1        163.27        143.44         6.66 o                         
  12   5   1          4.92         -2.45         4.38 o                         
  13   5   1          4.42         -3.49         5.39 o                         
  14   5   1         66.92         54.69        10.59 o                         
 -13   6   1         52.07         50.87         6.24 o                         
 -12   6   1        105.30        126.44        11.90 o                         
 -11   6   1         55.79         53.28         4.68 o                         
 -10   6   1         48.27         48.36         3.39 o                         
  -9   6   1          2.60         -0.93         2.87 o                         
  -8   6   1        296.05        270.10         5.01 o                         
  -7   6   1          0.01         -0.47         2.13 o                         
  -6   6   1         57.11         75.08         3.26 o                         
  -5   6   1        131.42        112.82         3.33 o                         
  -4   6   1          4.49          3.76         1.32 o                         
  -3   6   1         15.78         22.62         1.58 o                         
  -2   6   1         25.13         29.94         1.66 o                         
  -1   6   1         32.73         39.82         1.82 o                         
   0   6   1        271.64        289.81         3.44 o                         
   1   6   1        148.58        154.12         2.91 o                         
   2   6   1         95.48         83.10         2.61 o                         
   3   6   1         78.58         77.69         2.65 o                         
   4   6   1        300.20        296.68         3.67 o                         
   5   6   1          0.87          1.33         1.59 o                         
   6   6   1        133.05        160.84         3.84 o                         
   7   6   1        471.74        438.15         5.13 o                         
   8   6   1        473.50        461.70         6.40 o                         
   9   6   1        170.78        160.87         5.96 o                         
  10   6   1          0.22          5.78         3.67 o                         
  11   6   1         20.96         11.29         4.24 o                         
  12   6   1         24.51         26.39         4.95 o                         
  13   6   1         13.07          2.91         6.59 o                         
 -12   7   1         54.87         58.58         5.61 o                         
 -11   7   1        455.68        472.65         9.51 o                         
 -10   7   1         58.78         49.92         4.00 o                         
  -9   7   1         79.59         80.18         4.39 o                         
  -8   7   1         24.98         12.94         3.15 o                         
  -7   7   1        213.82        196.96         6.93 o                         
  -6   7   1        400.84        416.35         6.00 o                         
  -5   7   1        188.36        180.84         4.18 o                         
  -4   7   1        931.84        961.34         7.25 o                         
  -3   7   1         36.55         33.62         1.92 o                         
  -2   7   1         81.47         80.09         2.62 o                         
  -1   7   1        116.80        111.10         3.12 o                         
   0   7   1          2.17         -2.54         1.69 o                         
   1   7   1        277.87        279.08         3.77 o                         
   2   7   1        140.58        161.58         3.60 o                         
   3   7   1        963.82       1004.35         6.97 o                         
   4   7   1        271.18        259.06         3.99 o                         
   5   7   1        837.79        792.57         6.27 o                         
   6   7   1         25.15         27.42         2.75 o                         
   7   7   1        219.25        204.92         5.03 o                         
   8   7   1          0.78          0.89         2.89 o                         
   9   7   1          4.17          2.96         3.96 o                         
  10   7   1         29.95         35.03         4.52 o                         
  11   7   1         33.01         50.00         7.15 o                         
  12   7   1         20.20         13.80         6.62 o                         
 -11   8   1         74.71        110.62        12.02 o                         
 -10   8   1         72.44         76.89         5.39 o                         
  -9   8   1        102.78        104.05         5.92 o                         
  -8   8   1          0.16         -1.89         3.46 o                         
  -7   8   1         46.88         44.51         3.63 o                         
  -6   8   1         24.22         20.07         3.26 o                         
  -5   8   1         67.39         67.27         5.58 o                         
  -4   8   1        604.82        651.70         6.26 o                         
  -3   8   1        275.01        271.18         5.09 o                         
  -2   8   1        308.59        308.98         4.49 o                         
  -1   8   1        577.60        602.70         5.47 o                         
   0   8   1         62.06         72.92         3.32 o                         
   1   8   1        356.05        362.96         4.75 o                         
   2   8   1        503.74        477.83         5.21 o                         
   3   8   1        406.64        416.48         5.26 o                         
   4   8   1        324.45        338.13         4.86 o                         
   5   8   1          8.65          6.76         2.29 o                         
   6   8   1         59.41         56.07         3.60 o                         
   7   8   1         93.22         91.27         6.37 o                         
   8   8   1        129.66        145.05         5.60 o                         
   9   8   1         34.92         36.15         5.54 o                         
  10   8   1          3.30         15.08         6.40 o                         
  11   8   1          6.17          1.89         6.17 o                         
  -9   9   1         10.39         11.17         5.14 o                         
  -8   9   1         65.51         78.74         5.19 o                         
  -7   9   1          6.66          0.92         3.72 o                         
  -6   9   1          0.92         -0.73         3.51 o                         
  -5   9   1         44.69         35.12         3.68 o                         
  -4   9   1          1.08          1.81         2.85 o                         
  -3   9   1          0.88         -3.97         2.65 o                         
  -2   9   1        121.18        119.43         4.21 o                         
  -1   9   1         39.74         40.45         2.78 o                         
   0   9   1        301.92        283.10         5.30 o                         
   1   9   1          4.35         -4.09         2.72 o                         
   2   9   1          3.20         -2.32         2.67 o                         
   3   9   1         19.40         16.51         2.78 o                         
   4   9   1        285.10        282.05         7.18 o                         
   5   9   1         23.76         25.11         2.73 o                         
   6   9   1          2.46         -2.87         3.90 o                         
   7   9   1         15.96         14.12         4.39 o                         
   8   9   1         93.27         85.44         5.44 o                         
   9   9   1         54.74         43.54         6.42 o                         
  -7  10   1         16.45          9.23         5.45 o                         
  -6  10   1         81.17         91.39         5.36 o                         
  -5  10   1          0.62         -4.67         4.46 o                         
  -4  10   1         50.97         41.79         4.88 o                         
  -3  10   1         17.69         14.76         4.41 o                         
  -2  10   1          0.06          1.10         3.39 o                         
  -1  10   1         57.22         56.13         3.88 o                         
   0  10   1         10.69         -1.97         3.57 o                         
   1  10   1          0.46         -1.21         3.78 o                         
   2  10   1         66.40         61.08         3.95 o                         
   3  10   1          8.63          7.37         3.71 o                         
   4  10   1          2.57         -5.18         3.85 o                         
   5  10   1        135.96        151.81         7.54 o                         
   6  10   1          1.39          0.78         5.08 o                         
   7  10   1         51.95         75.77         7.49 o                         
  -3  11   1          9.57         10.87         5.94 o                         
  -2  11   1          9.78          5.31         5.25 o                         
  -1  11   1        235.39        261.51        10.10 o                         
   0  11   1          1.56         -5.04         4.40 o                         
   1  11   1         67.44         91.40         5.77 o                         
   2  11   1         22.72         16.51         5.28 o                         
   3  11   1          2.59          8.19         6.13 o                         
 -16   0   2        126.29        141.51        16.40 o                         
 -14   0   2         75.28        107.06        10.28 o                         
 -12   0   2         99.36         95.03         9.65 o                         
 -10   0   2       1700.48       1802.45        21.08 o                         
  -8   0   2       3144.64       3199.11        29.95 o                         
  -6   0   2         84.60        116.82         3.76 o                         
  -4   0   2      13477.57      12156.35       137.25 o                         
  -2   0   2       2905.87       1468.45        28.89 o                         
   2   0   2        932.40        852.16        27.38 o                         
   4   0   2          0.32         -0.04         1.42 o                         
   6   0   2       2379.18       2419.50        19.37 o                         
   8   0   2         22.61         32.54         2.48 o                         
  10   0   2          2.27         -0.06         2.78 o                         
  12   0   2        144.36        133.69         6.74 o                         
  14   0   2         33.79         39.25         4.62 o                         
 -16   1   2         60.29         47.95         8.76 o                         
 -15   1   2         47.19         47.02         7.50 o                         
 -14   1   2        348.79        369.10         7.17 o                         
 -13   1   2         29.24         38.76         2.99 o                         
 -12   1   2        761.04        748.44         7.71 o                         
 -11   1   2          1.12         -2.89         2.50 o                         
 -10   1   2         25.61         31.24         2.31 o                         
  -9   1   2         80.75         79.57         3.85 o                         
  -8   1   2        472.83        485.66         5.12 o                         
  -7   1   2        481.57        481.24         5.03 o                         
  -6   1   2         92.84         73.35         2.48 o                         
  -5   1   2        275.93        285.41         3.12 o                         
  -4   1   2        267.07        263.26         2.58 o                         
  -3   1   2       4813.11       4700.25        35.37 o                         
   1   1   2       3662.46       2757.82        89.29 o                         
   3   1   2         61.66         54.21         1.63 o                         
   4   1   2       2802.63       2714.04        16.77 o                         
   5   1   2        455.14        542.71         4.23 o                         
   6   1   2       5451.34       5725.21        34.42 o                         
   7   1   2        426.50        420.83         4.15 o                         
   8   1   2       2970.44       3156.25        19.15 o                         
   9   1   2         53.27         66.63         2.42 o                         
  10   1   2        760.38        766.25         6.34 o                         
  11   1   2         17.58         21.25         2.12 o                         
  12   1   2          4.57          2.82         2.08 o                         
  13   1   2         19.78          8.67         3.46 o                         
  14   1   2         91.59         80.00         4.46 o                         
  15   1   2          0.42         -3.68         6.46 o                         
 -15   2   2         21.74         32.09         5.11 o                         
 -14   2   2          0.00          2.86         2.72 o                         
 -13   2   2         23.09         14.48         2.72 o                         
 -12   2   2         11.25         10.90         2.33 o                         
 -11   2   2         47.09         40.38         2.80 o                         
 -10   2   2        499.15        510.08         6.18 o                         
  -9   2   2         56.40         48.89         2.70 o                         
  -8   2   2        611.61        660.86         5.95 o                         
  -7   2   2        561.76        565.71         4.92 o                         
  -6   2   2        843.89        848.33         6.35 o                         
  -5   2   2       2335.34       2362.22        15.16 o                         
  -4   2   2       3901.86       3862.24        26.38 o                         
  -3   2   2      11877.63      10853.27        67.07 o                         
  -2   2   2       5607.40       5159.44        26.31 o                         
  -1   2   2       5068.99       4537.69        21.10 o                         
   0   2   2       1478.50       1359.49         6.83 o                         
   1   2   2       3897.44       3704.94        17.91 o                         
   2   2   2         21.58         15.08         1.21 o                         
   3   2   2        470.48        487.62         3.69 o                         
   4   2   2       2595.00       2681.01        16.11 o                         
   5   2   2         44.50         62.46         2.16 o                         
   6   2   2       3714.83       3894.95        24.14 o                         
   7   2   2         36.25         44.27         2.23 o                         
   8   2   2         53.07         56.33         2.87 o                         
   9   2   2          0.31         -2.52         1.94 o                         
  10   2   2        125.26        123.01         3.81 o                         
  11   2   2         70.18         74.85         3.30 o                         
  12   2   2        104.71         93.46         5.18 o                         
  13   2   2         41.49         46.62         4.40 o                         
  14   2   2          0.21          6.49         4.58 o                         
  15   2   2          0.59          1.73         6.64 o                         
 -15   3   2         25.94         27.49         6.40 o                         
 -14   3   2        103.52         93.05         5.71 o                         
 -13   3   2          5.67          4.77         3.88 o                         
 -12   3   2         13.71         14.49         3.42 o                         
 -11   3   2        100.71         93.13         3.00 o                         
 -10   3   2        133.49        122.55         3.59 o                         
  -9   3   2         10.28          7.22         2.19 o                         
  -8   3   2        714.93        803.63         6.67 o                         
  -7   3   2         12.71         20.92         1.65 o                         
  -6   3   2       2452.77       2525.43        19.32 o                         
  -5   3   2       1208.67       1278.11         8.34 o                         
  -4   3   2         36.06         29.35         1.28 o                         
  -3   3   2         91.61         96.39         1.79 o                         
  -2   3   2       1634.76       1528.27         8.06 o                         
  -1   3   2       4097.89       3979.28        18.36 o                         
   0   3   2        765.06        763.08         4.37 o                         
   1   3   2      14001.62      12747.67        61.98 o                         
   2   3   2       1334.13       1391.45         7.54 o                         
   3   3   2        597.36        554.55         4.32 o                         
   4   3   2         10.98         27.23         1.32 o                         
   5   3   2        798.21        763.02         6.27 o                         
   6   3   2        363.95        350.42         3.93 o                         
   7   3   2       1174.03       1237.71         8.96 o                         
   8   3   2        208.50        216.72         3.99 o                         
   9   3   2         15.76          9.54         2.06 o                         
  10   3   2          0.15         -4.17         2.78 o                         
  11   3   2         15.51          8.79         3.55 o                         
  12   3   2          0.91          6.29         4.14 o                         
  13   3   2          1.93          0.35         4.38 o                         
  14   3   2        171.21        153.78        11.88 o                         
  15   3   2          1.13          2.90         7.77 o                         
 -15   4   2         21.48         17.68         9.74 o                         
 -14   4   2          1.76          1.93         5.76 o                         
 -13   4   2        114.85        108.27         7.89 o                         
 -12   4   2         47.23         47.09         3.78 o                         
 -11   4   2          1.98         -4.29         3.11 o                         
 -10   4   2          0.10         -2.55         2.06 o                         
  -9   4   2         10.68          8.58         2.04 o                         
  -8   4   2         18.33         20.47         1.96 o                         
  -7   4   2       1114.15       1130.03         8.17 o                         
  -6   4   2          6.23         13.00         1.57 o                         
  -5   4   2       5474.15       5753.19        32.70 o                         
  -4   4   2       1605.82       1714.35        12.26 o                         
  -3   4   2       1814.06       1788.92        10.03 o                         
  -2   4   2        209.36        200.73         2.68 o                         
  -1   4   2        394.85        378.01         2.99 o                         
   0   4   2         67.02         75.68         1.82 o                         
   1   4   2          6.76          7.49         1.14 o                         
   2   4   2        933.69       1017.45         5.95 o                         
   3   4   2       1866.85       2026.36        10.85 o                         
   4   4   2        659.30        708.78         5.12 o                         
   5   4   2          1.47          0.54         1.45 o                         
   6   4   2        412.96        439.13         4.19 o                         
   7   4   2          5.08         -2.20         1.87 o                         
   8   4   2         13.09         12.10         1.71 o                         
   9   4   2        112.66        101.90         4.47 o                         
  10   4   2        103.38        103.89         8.30 o                         
  11   4   2        308.49        311.37        11.48 o                         
  12   4   2         46.35         58.50         4.65 o                         
  13   4   2         16.11         15.12         6.73 o                         
  14   4   2         69.05         73.11         6.79 o                         
 -14   5   2         20.09         23.87         9.29 o                         
 -13   5   2          0.75         -2.72         4.67 o                         
 -12   5   2          0.25         -5.29         3.53 o                         
 -11   5   2         89.82         77.84         4.23 o                         
 -10   5   2        107.42        100.86         4.02 o                         
  -9   5   2        146.52        132.29         3.77 o                         
  -8   5   2         33.23         21.65         2.15 o                         
  -7   5   2        147.14        151.00         3.57 o                         
  -6   5   2        646.09        653.83         5.68 o                         
  -5   5   2         35.73         29.02         1.83 o                         
  -4   5   2       1391.15       1448.14         9.16 o                         
  -3   5   2        386.80        410.66         3.38 o                         
  -2   5   2        863.47        772.93         4.96 o                         
  -1   5   2         97.54         87.16         2.29 o                         
   0   5   2        797.32        857.87         5.26 o                         
   1   5   2          3.84          1.74         1.34 o                         
   2   5   2       3745.24       4074.10        20.55 o                         
   3   5   2        456.77        511.47         4.25 o                         
   4   5   2        140.15        169.91         2.82 o                         
   5   5   2        110.79        105.29         2.66 o                         
   6   5   2          0.06         -1.65         1.39 o                         
   7   5   2         23.12         21.56         1.79 o                         
   8   5   2         56.24         44.45         2.93 o                         
   9   5   2        559.89        559.96         7.21 o                         
  10   5   2        750.22        741.02         8.85 o                         
  11   5   2         41.16         43.53         4.50 o                         
  12   5   2        301.89        270.68         8.73 o                         
  13   5   2         26.10         17.85         6.85 o                         
  14   5   2         14.33          3.43         8.38 o                         
 -13   6   2         26.12         22.15         5.49 o                         
 -12   6   2        119.42        127.84         9.32 o                         
 -11   6   2         84.51         78.96         5.18 o                         
 -10   6   2          8.60         -0.34         2.93 o                         
  -9   6   2          0.63         -2.49         2.48 o                         
  -8   6   2          8.12          4.77         2.40 o                         
  -7   6   2         13.28         10.07         2.16 o                         
  -6   6   2        402.53        422.23         4.95 o                         
  -5   6   2         42.10         41.31         2.18 o                         
  -4   6   2        896.58        905.89         6.90 o                         
  -3   6   2        156.02        179.62         2.86 o                         
  -2   6   2        594.26        592.74         4.54 o                         
  -1   6   2          6.98          5.24         1.54 o                         
   0   6   2         71.60         59.15         2.43 o                         
   1   6   2        960.03        947.37         6.33 o                         
   2   6   2          4.48          6.88         1.64 o                         
   3   6   2         21.61         17.29         1.75 o                         
   4   6   2         18.63         27.98         1.87 o                         
   5   6   2        165.96        186.80         3.22 o                         
   6   6   2        313.86        325.28         3.83 o                         
   7   6   2         27.82         28.84         2.56 o                         
   8   6   2        385.04        392.54         6.96 o                         
   9   6   2         62.22         49.80         3.81 o                         
  10   6   2        213.10        220.76         6.83 o                         
  11   6   2        139.26         94.14         5.75 o                         
  12   6   2         29.97         18.10         5.03 o                         
  13   6   2          0.36         -0.54         6.23 o                         
 -12   7   2         12.76         30.14         5.43 o                         
 -11   7   2         12.45         29.66         5.36 o                         
 -10   7   2          7.44          8.01         3.50 o                         
  -9   7   2          0.08         -4.75         3.17 o                         
  -8   7   2          0.30          0.15         3.05 o                         
  -7   7   2         17.52          9.24         3.84 o                         
  -6   7   2        289.70        271.28         7.73 o                         
  -5   7   2        515.60        481.61         5.57 o                         
  -4   7   2        266.59        272.57         4.56 o                         
  -3   7   2         18.43         16.94         1.76 o                         
  -2   7   2          3.93         -1.12         1.79 o                         
  -1   7   2         37.41         35.83         2.00 o                         
   0   7   2         31.74         31.03         1.94 o                         
   1   7   2       1457.00       1478.88         9.06 o                         
   2   7   2        260.44        283.16         3.93 o                         
   3   7   2         10.56          6.89         2.04 o                         
   4   7   2        993.24        980.94         7.14 o                         
   5   7   2        355.17        346.81         4.37 o                         
   6   7   2          1.80          1.46         2.03 o                         
   7   7   2         76.93         85.01         3.87 o                         
   8   7   2         10.12          4.41         3.20 o                         
   9   7   2         13.44         15.25         4.49 o                         
  10   7   2         13.47         14.50         4.40 o                         
  11   7   2         76.67         88.48         9.49 o                         
  12   7   2          4.19          1.89         7.01 o                         
 -11   8   2          2.77         21.80         5.74 o                         
 -10   8   2          0.37         -3.78         3.91 o                         
  -9   8   2        221.60        216.09         6.99 o                         
  -8   8   2        120.51        117.19         5.09 o                         
  -7   8   2         83.24         98.75         5.78 o                         
  -6   8   2          0.64          2.04         3.36 o                         
  -5   8   2        156.15        149.89         5.20 o                         
  -4   8   2       1813.66       1840.98        12.94 o                         
  -3   8   2        138.76        123.15         3.54 o                         
  -2   8   2        634.18        658.64         5.71 o                         
  -1   8   2        399.77        387.79         4.67 o                         
   0   8   2        348.65        353.92         4.80 o                         
   1   8   2        973.97        911.16         6.99 o                         
   2   8   2        147.74        157.21         3.97 o                         
   3   8   2        435.40        429.24         6.18 o                         
   4   8   2          0.94          3.71         2.41 o                         
   5   8   2         13.08          9.43         2.54 o                         
   6   8   2        771.34        742.18         7.81 o                         
   7   8   2          5.54         -2.46         3.20 o                         
   8   8   2         85.30         71.75         4.76 o                         
   9   8   2        153.12        141.49         7.34 o                         
  10   8   2        229.41        225.57         9.73 o                         
  -9   9   2         24.68         27.81         4.94 o                         
  -8   9   2          4.25          2.71         3.84 o                         
  -7   9   2         59.78         56.12         5.64 o                         
  -6   9   2        115.85        107.20         6.78 o                         
  -5   9   2         80.50         79.66         4.40 o                         
  -4   9   2        450.00        457.46         7.58 o                         
  -3   9   2        118.37        126.61         4.53 o                         
  -2   9   2         27.94         23.35         2.76 o                         
  -1   9   2        479.49        447.33         5.67 o                         
   0   9   2        137.52        128.01         4.41 o                         
   1   9   2          0.30         -3.95         2.64 o                         
   2   9   2        146.88        153.25         4.66 o                         
   3   9   2        135.20        167.97         5.14 o                         
   4   9   2        249.40        232.01         6.78 o                         
   5   9   2         89.94         77.75         3.92 o                         
   6   9   2         17.92         16.89         4.07 o                         
   7   9   2         38.89         34.93         4.43 o                         
   8   9   2         59.83         71.22         6.09 o                         
   9   9   2          0.27          4.12         6.22 o                         
  -7  10   2          5.60          0.06         4.81 o                         
  -6  10   2         16.91         18.53         4.58 o                         
  -5  10   2         20.48         18.11         4.78 o                         
  -4  10   2          7.03          1.06         4.42 o                         
  -3  10   2         68.66         60.13         3.73 o                         
  -2  10   2         58.88         55.36         3.69 o                         
  -1  10   2         12.69         12.73         4.32 o                         
   0  10   2          0.03         -5.23         3.49 o                         
   1  10   2         11.37          7.48         3.87 o                         
   2  10   2         36.29         32.53         4.17 o                         
   3  10   2         58.74         49.92         4.12 o                         
   4  10   2         31.50         33.30         3.97 o                         
   5  10   2          0.23          1.65         3.96 o                         
   6  10   2          7.38          6.96         5.33 o                         
   7  10   2          0.27          5.76         5.66 o                         
  -3  11   2          7.08          3.53         7.05 o                         
  -2  11   2         23.76         18.65         7.09 o                         
  -1  11   2         41.40         53.88         6.23 o                         
   0  11   2          0.25         -1.59         4.77 o                         
   1  11   2          3.03          8.37         5.56 o                         
   2  11   2         60.29         60.60         5.78 o                         
   3  11   2          0.47          3.20         5.00 o                         
 -15   0   3        339.31        360.43        24.18 o                         
 -13   0   3       1070.21       1122.28        21.35 o                         
 -11   0   3       5071.95       5016.01        52.97 o                         
  -9   0   3       1014.12       1015.79        10.00 o                         
  -7   0   3        150.25        151.56         2.81 o                         
  -5   0   3       2023.92       1980.19        16.98 o                         
  -1   0   3          0.71          1.07         0.87 o                         
   1   0   3          3.03          6.26         1.80 o                         
   3   0   3       4975.95       4665.07        41.09 o                         
   5   0   3       6421.97       6692.20        58.99 o                         
   7   0   3       1260.08       1432.67        12.59 o                         
   9   0   3        659.21        690.88         8.06 o                         
  11   0   3        742.51        757.10         9.95 o                         
  13   0   3          0.01         -4.98         3.84 o                         
  15   0   3          2.84        -11.32         7.55 o                         
 -16   1   3          7.17         15.35         9.83 o                         
 -15   1   3        193.24        236.72         7.96 o                         
 -14   1   3        102.07        120.26         7.89 o                         
 -13   1   3        197.63        192.44         4.82 o                         
 -12   1   3        149.40        163.88         4.49 o                         
 -11   1   3         14.65         16.29         2.48 o                         
 -10   1   3        113.89        131.38         3.69 o                         
  -9   1   3        411.42        419.04         4.92 o                         
  -8   1   3         38.79         32.98         1.91 o                         
  -7   1   3         87.73         87.18         2.53 o                         
  -6   1   3        867.74        901.04         7.19 o                         
  -5   1   3        162.68        191.36         2.36 o                         
  -4   1   3       5608.05       5273.81        35.12 o                         
  -3   1   3       4589.56       4342.32        32.56 o                         
  -2   1   3       2541.30       2409.11        18.66 o                         
   0   1   3       1391.00       1233.39        26.52 o                         
   1   1   3       3510.50       3197.64        20.13 o                         
   2   1   3         90.43         80.45         1.85 o                         
   3   1   3       4630.96       4277.76        24.57 o                         
   4   1   3       1859.14       1904.15        11.65 o                         
   5   1   3         30.57         36.65         1.67 o                         
   6   1   3       1289.63       1409.32         9.69 o                         
   7   1   3        257.69        292.46         3.58 o                         
   8   1   3         33.30         34.40         1.75 o                         
   9   1   3          1.10         -2.33         1.55 o                         
  10   1   3          8.28          5.48         1.79 o                         
  11   1   3        375.29        382.91         5.60 o                         
  12   1   3        515.01        502.40         6.73 o                         
  13   1   3          0.07         -0.54         3.22 o                         
  14   1   3          6.08          2.73         3.68 o                         
  15   1   3         22.35         28.34         7.00 o                         
 -15   2   3          6.43          7.26         4.28 o                         
 -14   2   3         14.80         12.13         2.91 o                         
 -13   2   3        149.27        158.65         6.81 o                         
 -12   2   3         16.32         15.95         2.96 o                         
 -11   2   3          0.03         -3.92         2.61 o                         
 -10   2   3       1359.66       1395.73        10.40 o                         
  -9   2   3        684.06        662.78         6.92 o                         
  -8   2   3        199.96        170.20         3.42 o                         
  -7   2   3         30.90         37.22         2.08 o                         
  -6   2   3        610.90        581.08         4.78 o                         
  -5   2   3       2476.09       2615.89        18.59 o                         
  -4   2   3       1748.71       1813.56        12.04 o                         
  -3   2   3       4916.60       4670.02        27.01 o                         
  -2   2   3       3865.22       3602.00        18.66 o                         
  -1   2   3        449.66        476.88         3.02 o                         
   0   2   3        261.15        205.26         1.92 o                         
   1   2   3        441.01        448.69         3.20 o                         
   2   2   3        502.58        534.16         4.06 o                         
   3   2   3        577.12        592.75         4.35 o                         
   4   2   3        245.43        265.27         2.83 o                         
   5   2   3        183.31        152.11         2.81 o                         
   6   2   3         77.90         73.52         2.60 o                         
   7   2   3        918.08        999.68         7.84 o                         
   8   2   3          7.93          9.83         1.98 o                         
   9   2   3        175.50        167.04         4.03 o                         
  10   2   3          9.04         11.05         2.49 o                         
  11   2   3        239.36        265.80         4.89 o                         
  12   2   3        762.80        768.32         7.61 o                         
  13   2   3        188.50        175.19         7.64 o                         
  14   2   3         13.30          1.00         4.85 o                         
  15   2   3         19.14         15.32        10.17 o                         
 -15   3   3        104.13        135.66        10.22 o                         
 -14   3   3         62.27         59.62         4.78 o                         
 -13   3   3         43.68         40.93         3.20 o                         
 -12   3   3         52.78         50.88         2.79 o                         
 -11   3   3          3.24          1.31         2.21 o                         
 -10   3   3         16.20         15.66         2.17 o                         
  -9   3   3        212.19        200.48         3.73 o                         
  -8   3   3         12.33         12.47         1.69 o                         
  -7   3   3        103.75        115.24         3.01 o                         
  -6   3   3         29.60         25.52         1.64 o                         
  -5   3   3         53.54         59.53         2.06 o                         
  -4   3   3        351.93        315.10         2.81 o                         
  -3   3   3        164.93        159.41         1.94 o                         
  -2   3   3        613.90        599.47         4.72 o                         
  -1   3   3         30.09         25.13         0.98 o                         
   0   3   3       3447.62       3220.49        15.10 o                         
   1   3   3         29.18         37.64         1.34 o                         
   2   3   3       1080.84       1147.90         6.68 o                         
   3   3   3         33.05         38.12         1.59 o                         
   4   3   3        238.20        279.66         3.13 o                         
   5   3   3       1001.87        960.04         6.98 o                         
   6   3   3        311.19        362.26         4.19 o                         
   7   3   3         80.55         79.23         2.97 o                         
   8   3   3        131.83        131.88         3.52 o                         
   9   3   3         15.31         12.94         2.20 o                         
  10   3   3         66.37         56.24         2.77 o                         
  11   3   3          0.70         -0.12         2.84 o                         
  12   3   3        378.43        365.61         8.46 o                         
  13   3   3         82.97         98.06         8.43 o                         
  14   3   3          1.25          1.81         6.01 o                         
 -15   4   3          0.25          0.01         6.58 o                         
 -14   4   3          9.20          5.24         5.82 o                         
 -13   4   3          2.57         -5.39         4.61 o                         
 -12   4   3         71.11         64.53         2.95 o                         
 -11   4   3        187.80        182.09         4.59 o                         
 -10   4   3          7.25          6.21         2.24 o                         
  -9   4   3         92.87         83.97         3.16 o                         
  -8   4   3         25.29         29.59         1.89 o                         
  -7   4   3         34.30         33.99         2.26 o                         
  -6   4   3       1072.91       1147.37         8.05 o                         
  -5   4   3        471.98        542.33         4.57 o                         
  -4   4   3        713.18        713.41         5.65 o                         
  -3   4   3        746.71        719.86         4.99 o                         
  -2   4   3        784.29        771.41         4.63 o                         
  -1   4   3        416.22        450.54         3.30 o                         
   0   4   3       2130.61       2320.20        11.44 o                         
   1   4   3       1135.71       1148.23         6.52 o                         
   2   4   3       2356.97       2445.99        12.74 o                         
   3   4   3       4159.38       4385.01        21.86 o                         
   4   4   3        126.40        150.01         2.78 o                         
   5   4   3        262.49        254.73         3.27 o                         
   6   4   3         12.35         11.87         1.70 o                         
   7   4   3          7.78          3.10         2.04 o                         
   8   4   3         75.43         60.77         2.73 o                         
   9   4   3          2.47          0.09         2.75 o                         
  10   4   3        832.31        905.26        10.12 o                         
  11   4   3        170.35        178.62         6.66 o                         
  12   4   3        728.14        799.29        10.84 o                         
  13   4   3         30.06         30.45         6.14 o                         
  14   4   3         24.73         26.97         5.87 o                         
 -14   5   3          0.04         -7.65         5.89 o                         
 -13   5   3         78.75         79.97         5.70 o                         
 -12   5   3         19.21         13.52         4.02 o                         
 -11   5   3         11.96         13.98         2.75 o                         
 -10   5   3         20.39         19.97         2.46 o                         
  -9   5   3          6.05          5.41         2.09 o                         
  -8   5   3        104.40        110.25         3.39 o                         
  -7   5   3         78.93         87.83         3.67 o                         
  -6   5   3         26.24         24.14         1.85 o                         
  -5   5   3        564.45        585.26         5.18 o                         
  -4   5   3       1383.32       1406.29         8.97 o                         
  -3   5   3         29.34         31.20         1.62 o                         
  -2   5   3          2.33         -1.93         1.28 o                         
  -1   5   3          5.51          2.93         1.29 o                         
   0   5   3       2920.50       3101.99        16.12 o                         
   1   5   3        101.51        126.30         2.66 o                         
   2   5   3        103.19        118.03         2.74 o                         
   3   5   3         43.38         45.35         2.13 o                         
   4   5   3        345.55        373.29         3.81 o                         
   5   5   3         12.81         19.43         1.68 o                         
   6   5   3        254.09        235.49         3.52 o                         
   7   5   3          1.57          0.94         1.86 o                         
   8   5   3        195.21        211.84         4.29 o                         
   9   5   3        227.68        201.30         6.33 o                         
  10   5   3        200.36        203.61         6.94 o                         
  11   5   3        295.79        264.94         8.98 o                         
  12   5   3          0.72          4.80         5.20 o                         
  13   5   3          3.17          0.10         6.21 o                         
 -13   6   3         59.44         52.70         5.76 o                         
 -12   6   3         31.62         35.33         4.38 o                         
 -11   6   3         23.78         23.17         3.30 o                         
 -10   6   3          3.36         -1.89         2.69 o                         
  -9   6   3         49.04         49.19         2.95 o                         
  -8   6   3          6.75          0.41         2.30 o                         
  -7   6   3         92.11        108.25         3.89 o                         
  -6   6   3        149.36        174.58         3.90 o                         
  -5   6   3       1812.81       1823.88        11.51 o                         
  -4   6   3         78.16         80.94         3.00 o                         
  -3   6   3        149.76        158.21         2.50 o                         
  -2   6   3         84.48         91.40         2.49 o                         
  -1   6   3        643.40        694.78         5.17 o                         
   0   6   3         17.73         15.00         1.62 o                         
   1   6   3         83.90         64.55         2.34 o                         
   2   6   3        616.98        581.17         4.95 o                         
   3   6   3        103.45         96.53         2.96 o                         
   4   6   3        121.31        113.40         3.05 o                         
   5   6   3          0.00         -2.54         1.69 o                         
   6   6   3        127.49        136.98         3.32 o                         
   7   6   3         87.57        100.97         3.18 o                         
   8   6   3        120.61        109.20         3.67 o                         
   9   6   3         31.05         27.73         3.81 o                         
  10   6   3         18.68          7.16         4.13 o                         
  11   6   3         50.50         44.28         5.06 o                         
  12   6   3         21.20         17.37         5.72 o                         
  13   6   3         12.35          7.24         6.29 o                         
 -12   7   3          9.60          6.55         5.37 o                         
 -11   7   3         12.35         11.54         3.80 o                         
 -10   7   3        193.94        205.68        10.69 o                         
  -9   7   3          9.52          5.71         3.64 o                         
  -8   7   3        117.15        106.04         4.85 o                         
  -7   7   3         35.72         33.54         3.03 o                         
  -6   7   3        845.21        886.38         9.25 o                         
  -5   7   3         41.50         55.07         2.90 o                         
  -4   7   3         51.54         48.34         2.43 o                         
  -3   7   3         47.03         48.96         2.26 o                         
  -2   7   3         43.78         42.95         1.97 o                         
  -1   7   3        317.84        313.60         3.95 o                         
   0   7   3        108.42         92.01         3.00 o                         
   1   7   3       1864.09       1957.58        11.15 o                         
   2   7   3         75.91         75.89         2.74 o                         
   3   7   3          7.49          1.06         2.04 o                         
   4   7   3          5.80         10.84         2.12 o                         
   5   7   3        285.17        290.40         4.99 o                         
   6   7   3        144.35        164.36         4.01 o                         
   7   7   3          5.60          4.38         2.39 o                         
   8   7   3         11.72          6.02         3.29 o                         
   9   7   3          3.75         -1.58         4.81 o                         
  10   7   3        146.12        141.88         7.18 o                         
  11   7   3          0.64         -3.01         5.49 o                         
  12   7   3         25.52         26.05         6.37 o                         
 -11   8   3        150.20        169.99         8.18 o                         
 -10   8   3        214.46        222.72         7.51 o                         
  -9   8   3          2.88          2.80         5.71 o                         
  -8   8   3         11.60          1.36         4.02 o                         
  -7   8   3         14.98         15.37         3.38 o                         
  -6   8   3         47.66         41.98         3.59 o                         
  -5   8   3         45.85         57.92         3.60 o                         
  -4   8   3         80.27        113.31         4.58 o                         
  -3   8   3        191.74        202.69         4.05 o                         
  -2   8   3        142.92        123.54         3.52 o                         
  -1   8   3        732.57        723.93         6.41 o                         
   0   8   3          0.50         -1.30         2.21 o                         
   1   8   3         74.96         78.66         2.98 o                         
   2   8   3          5.73          3.46         2.29 o                         
   3   8   3        137.99        126.79         4.14 o                         
   4   8   3        126.98         96.87         3.62 o                         
   5   8   3        163.19        161.24         4.62 o                         
   6   8   3          3.52          5.90         2.65 o                         
   7   8   3         46.68         48.30         4.20 o                         
   8   8   3         67.46         56.92         5.00 o                         
   9   8   3          4.02          4.52         5.46 o                         
  10   8   3          4.96         11.34         5.82 o                         
  -9   9   3         70.05         74.83         5.71 o                         
  -8   9   3         86.80         86.83         6.60 o                         
  -7   9   3          0.60         -0.33         3.85 o                         
  -6   9   3         36.55         25.93         4.00 o                         
  -5   9   3         16.94         22.26         3.76 o                         
  -4   9   3        103.71        105.06         4.88 o                         
  -3   9   3         27.38         31.05         2.76 o                         
  -2   9   3         27.13         19.23         2.75 o                         
  -1   9   3         97.43         89.22         4.16 o                         
   0   9   3         76.41         64.45         3.30 o                         
   1   9   3        356.96        344.21         5.52 o                         
   2   9   3        201.79        213.52         5.72 o                         
   3   9   3         36.48         36.69         3.23 o                         
   4   9   3          9.75          9.17         3.13 o                         
   5   9   3         28.17         33.32         3.78 o                         
   6   9   3          0.02          2.54         2.91 o                         
   7   9   3          5.68         13.17         4.64 o                         
   8   9   3          3.40         12.00         6.23 o                         
   9   9   3          0.42          2.27         6.85 o                         
  -7  10   3         44.67         44.01         5.22 o                         
  -6  10   3          2.24          1.28         4.92 o                         
  -5  10   3          5.15          6.21         4.45 o                         
  -4  10   3          0.87         -0.72         4.82 o                         
  -3  10   3         76.56         75.31         4.80 o                         
  -2  10   3         34.05         40.02         4.05 o                         
  -1  10   3        178.07        192.10         7.60 o                         
   0  10   3          7.85          8.20         3.71 o                         
   1  10   3          2.13         -0.76         3.79 o                         
   2  10   3         30.49         31.79         3.75 o                         
   3  10   3          4.22          7.11         4.00 o                         
   4  10   3          0.21         -1.62         4.66 o                         
   5  10   3         11.09         15.95         4.00 o                         
   6  10   3          8.28          6.95         6.22 o                         
  -3  11   3          7.13         11.30         7.02 o                         
  -2  11   3         20.41         20.38         7.06 o                         
  -1  11   3         88.22        103.01         7.64 o                         
   0  11   3          0.88         -1.08         5.39 o                         
   1  11   3         20.33         12.33         4.92 o                         
   2  11   3         23.55         14.16         6.48 o                         
 -16   0   4          3.50          6.50         7.98 o                         
 -14   0   4        344.13        390.25        12.46 o                         
 -12   0   4        323.82        347.04        10.64 o                         
 -10   0   4        846.86        860.84        12.68 o                         
  -8   0   4        311.56        283.38         6.25 o                         
  -6   0   4         65.44         53.04         3.14 o                         
  -4   0   4       1391.97       1365.92        13.43 o                         
  -2   0   4       1524.62       1510.86        11.63 o                         
   0   0   4       1841.25       1637.40        16.94 o                         
   2   0   4       2539.33       2393.24        24.37 o                         
   4   0   4       1827.95       1763.41        15.36 o                         
   6   0   4      11048.56      10894.04        86.95 o                         
   8   0   4        488.63        539.97         7.24 o                         
  10   0   4        186.66        178.79         4.88 o                         
  12   0   4         91.09         71.11         5.16 o                         
  14   0   4         95.32         84.80         6.80 o                         
 -16   1   4         27.57         51.15        12.71 o                         
 -15   1   4          6.07         29.98         6.21 o                         
 -14   1   4         17.37         20.97         4.55 o                         
 -13   1   4        132.44        139.78         5.85 o                         
 -12   1   4       1206.75       1203.78        10.83 o                         
 -11   1   4        497.46        489.56         5.52 o                         
 -10   1   4        563.28        604.07         5.89 o                         
  -9   1   4         22.84         26.03         1.89 o                         
  -8   1   4        524.35        539.42         5.49 o                         
  -7   1   4         75.43         67.90         2.48 o                         
  -6   1   4        374.56        349.75         3.50 o                         
  -5   1   4        914.51        945.46         6.75 o                         
  -4   1   4       2262.09       1983.83        13.33 o                         
  -3   1   4      22733.36      19790.80       385.33 o                         
  -2   1   4       9505.14       8655.59        53.38 o                         
  -1   1   4       3370.65       3050.74        15.69 o                         
   0   1   4      17954.06      15282.46       294.89 o                         
   1   1   4          1.68          2.06         1.06 o                         
   2   1   4        255.55        213.91         2.63 o                         
   3   1   4       1011.78        969.67         6.75 o                         
   4   1   4        197.30        198.77         2.60 o                         
   5   1   4        307.36        310.45         3.43 o                         
   6   1   4        100.60        128.98         3.78 o                         
   7   1   4        248.69        227.00         4.21 o                         
   8   1   4         41.97         47.29         2.37 o                         
   9   1   4        115.91        116.82         4.09 o                         
  10   1   4        323.40        305.38         4.88 o                         
  11   1   4        161.41        145.60         4.48 o                         
  12   1   4         59.32         56.95         3.55 o                         
  13   1   4          3.90          1.13         3.33 o                         
  14   1   4          0.93         -3.02         4.56 o                         
  15   1   4          0.80         10.13         6.94 o                         
 -15   2   4         10.33         16.10         4.42 o                         
 -14   2   4         45.63         45.89         3.04 o                         
 -13   2   4         24.87         13.74         2.70 o                         
 -12   2   4         61.33         62.78         3.30 o                         
 -11   2   4         89.67         97.57         4.33 o                         
 -10   2   4        897.16        992.30         8.12 o                         
  -9   2   4         41.79         46.62         2.60 o                         
  -8   2   4          3.72         -1.38         1.51 o                         
  -7   2   4       1212.19       1243.72         9.13 o                         
  -6   2   4        269.59        285.27         3.95 o                         
  -5   2   4       1075.03       1096.48         8.63 o                         
  -4   2   4        290.56        279.76         2.97 o                         
  -3   2   4       6997.65       6608.36        39.56 o                         
  -2   2   4       3396.12       3187.30        17.26 o                         
  -1   2   4        160.86        138.92         1.68 o                         
   0   2   4         44.56         41.57         1.43 o                         
   1   2   4       1834.69       1842.22        10.41 o                         
   2   2   4        176.37        152.14         2.50 o                         
   3   2   4        701.98        650.78         5.22 o                         
   4   2   4        451.84        455.20         4.01 o                         
   5   2   4       1145.85       1246.61         8.96 o                         
   6   2   4        462.77        506.54         5.03 o                         
   7   2   4         73.55         56.85         2.75 o                         
   8   2   4         39.95         35.25         2.38 o                         
   9   2   4         41.17         35.77         2.70 o                         
  10   2   4          0.01         -3.65         2.53 o                         
  11   2   4        316.77        286.63         5.46 o                         
  12   2   4         15.12         19.54         3.09 o                         
  13   2   4         51.24         57.50         3.70 o                         
  14   2   4         30.68         35.29         4.44 o                         
  15   2   4          6.81         -3.41         7.74 o                         
 -15   3   4          0.13          5.14         4.83 o                         
 -14   3   4         26.76         29.91         3.51 o                         
 -13   3   4          1.36          0.39         2.79 o                         
 -12   3   4         15.64         10.91         2.53 o                         
 -11   3   4        127.76        121.84         4.98 o                         
 -10   3   4        410.81        380.63         4.99 o                         
  -9   3   4        956.89        961.21         7.81 o                         
  -8   3   4        166.17        167.90         3.47 o                         
  -7   3   4         67.87         65.38         2.47 o                         
  -6   3   4        515.39        527.60         7.26 o                         
  -5   3   4         28.96         36.81         1.91 o                         
  -4   3   4        771.37        767.38         5.77 o                         
  -3   3   4       1867.15       1937.37        10.46 o                         
  -2   3   4        395.52        414.39         3.57 o                         
  -1   3   4         76.44         80.88         1.55 o                         
   0   3   4        380.77        418.61         3.01 o                         
   1   3   4        651.49        664.51         4.53 o                         
   2   3   4        925.51        982.07         6.17 o                         
   3   3   4        743.87        770.54         5.43 o                         
   4   3   4       1452.08       1543.53         9.78 o                         
   5   3   4        611.43        597.32         5.11 o                         
   6   3   4        264.24        209.21         3.82 o                         
   7   3   4        103.18         91.33         3.21 o                         
   8   3   4        735.56        720.05         6.87 o                         
   9   3   4         43.50         48.14         2.65 o                         
  10   3   4          9.41          4.73         2.65 o                         
  11   3   4         81.07         78.33         4.34 o                         
  12   3   4        515.70        495.29         7.09 o                         
  13   3   4         46.52         53.55         5.96 o                         
  14   3   4          3.12          5.85         5.97 o                         
 -15   4   4         10.13          3.34         6.18 o                         
 -14   4   4          4.43         12.66         5.49 o                         
 -13   4   4          2.95          4.23         4.76 o                         
 -12   4   4         19.79         20.39         2.55 o                         
 -11   4   4        148.61        158.75         4.47 o                         
 -10   4   4         30.32         28.63         2.42 o                         
  -9   4   4        499.19        534.95         5.43 o                         
  -8   4   4         62.30         74.42         3.27 o                         
  -7   4   4          7.37          7.38         1.63 o                         
  -6   4   4         27.76         37.29         1.73 o                         
  -5   4   4       2592.22       2599.58        14.62 o                         
  -4   4   4       2435.34       2458.87        17.80 o                         
  -3   4   4          0.06         -1.84         1.22 o                         
  -2   4   4       1060.88       1083.36         6.20 o                         
  -1   4   4       4971.52       5150.64        24.53 o                         
   0   4   4        535.21        612.87         4.19 o                         
   1   4   4        800.61        880.63         5.56 o                         
   2   4   4         85.07         86.15         2.33 o                         
   3   4   4       4189.61       4507.44        29.55 o                         
   4   4   4          8.44         16.78         1.61 o                         
   5   4   4         20.73         14.46         1.63 o                         
   6   4   4        621.52        627.53         5.55 o                         
   7   4   4          6.11          1.23         2.10 o                         
   8   4   4        327.10        312.95         4.84 o                         
   9   4   4          6.03          7.40         2.75 o                         
  10   4   4        110.24        100.37         4.98 o                         
  11   4   4          3.70          8.04         5.10 o                         
  12   4   4          2.16          7.57         4.79 o                         
  13   4   4        211.52        236.64        10.22 o                         
  14   4   4         93.01        103.82         8.21 o                         
 -14   5   4          0.08         -8.53         6.11 o                         
 -13   5   4          0.15          0.05         4.38 o                         
 -12   5   4          9.24         10.77         2.92 o                         
 -11   5   4         16.76         12.72         2.59 o                         
 -10   5   4        348.07        327.04         5.33 o                         
  -9   5   4        157.19        149.39         3.82 o                         
  -8   5   4        392.09        409.07         4.91 o                         
  -7   5   4        962.44        976.95         7.66 o                         
  -6   5   4          0.85          1.59         1.61 o                         
  -5   5   4        592.16        570.40         5.02 o                         
  -4   5   4       1176.36       1182.71         7.59 o                         
  -3   5   4         40.62         32.42         1.61 o                         
  -2   5   4        135.38        133.36         2.53 o                         
  -1   5   4          0.69          2.28         1.36 o                         
   0   5   4        686.91        662.37         4.77 o                         
   1   5   4          0.03         -1.24         1.37 o                         
   2   5   4        522.14        504.69         4.32 o                         
   3   5   4        142.29        114.09         2.68 o                         
   4   5   4        890.11        932.17         6.70 o                         
   5   5   4        467.05        478.06         4.56 o                         
   6   5   4         50.06         45.58         2.15 o                         
   7   5   4        123.56        123.75         3.76 o                         
   8   5   4         79.68         74.75         3.30 o                         
   9   5   4          7.24         16.09         2.60 o                         
  10   5   4        634.67        611.35         7.81 o                         
  11   5   4         12.22          4.47         4.78 o                         
  12   5   4         26.57         27.23         5.44 o                         
  13   5   4          6.57         12.30         6.51 o                         
 -13   6   4          1.04         -1.01         4.70 o                         
 -12   6   4          0.70         -4.89         3.30 o                         
 -11   6   4          8.00         -2.22         3.04 o                         
 -10   6   4        116.98        119.95         6.99 o                         
  -9   6   4        151.59        166.59         4.35 o                         
  -8   6   4         26.02         27.45         2.53 o                         
  -7   6   4       2230.27       2295.05        15.13 o                         
  -6   6   4        607.75        672.35         6.45 o                         
  -5   6   4         29.91         54.64         3.43 o                         
  -4   6   4         92.75         88.45         2.91 o                         
  -3   6   4         43.96         50.62         2.10 o                         
  -2   6   4        140.39        156.64         2.78 o                         
  -1   6   4         67.40         79.78         2.66 o                         
   0   6   4        110.40         98.57         2.76 o                         
   1   6   4         32.77         46.44         2.09 o                         
   2   6   4         49.71         56.03         2.21 o                         
   3   6   4        327.02        335.45         4.06 o                         
   4   6   4          0.02         -1.72         1.77 o                         
   5   6   4         23.60         24.31         2.14 o                         
   6   6   4         64.68         74.24         2.85 o                         
   7   6   4        167.82        169.61         3.91 o                         
   8   6   4        186.04        205.45         4.85 o                         
   9   6   4         51.70         44.45         3.54 o                         
  10   6   4          5.12         -1.51         4.55 o                         
  11   6   4         15.98          5.82         6.23 o                         
  12   6   4          9.67          1.04         5.69 o                         
 -12   7   4          0.65         -1.33         5.31 o                         
 -11   7   4        100.67        110.87         6.80 o                         
 -10   7   4        154.07        159.33         6.09 o                         
  -9   7   4         84.67         68.62         4.46 o                         
  -8   7   4          6.60          3.95         2.92 o                         
  -7   7   4         80.46         98.88         4.61 o                         
  -6   7   4       1177.88       1255.02        10.60 o                         
  -5   7   4        151.11        176.23         4.20 o                         
  -4   7   4          1.05         -0.13         2.19 o                         
  -3   7   4        131.40        118.05         3.05 o                         
  -2   7   4        177.74        188.22         3.37 o                         
  -1   7   4        178.78        192.81         3.47 o                         
   0   7   4        939.60        933.79         6.75 o                         
   1   7   4        810.25        815.98         6.16 o                         
   2   7   4         13.97         11.49         2.05 o                         
   3   7   4          2.28         -3.06         2.04 o                         
   4   7   4         93.43         79.94         2.98 o                         
   5   7   4        364.76        350.44         5.13 o                         
   6   7   4         21.30         11.93         2.51 o                         
   7   7   4        136.23        142.15         5.78 o                         
   8   7   4         27.23         24.05         2.85 o                         
   9   7   4        173.93        152.80         7.80 o                         
  10   7   4         17.82         19.52         5.42 o                         
  11   7   4          7.48         -2.41         5.67 o                         
 -11   8   4         21.37         27.73         4.45 o                         
 -10   8   4          0.10          1.53         4.22 o                         
  -9   8   4        117.88        116.98         5.76 o                         
  -8   8   4         17.48         17.74         4.14 o                         
  -7   8   4        208.18        217.49         5.92 o                         
  -6   8   4         29.93         39.92         3.43 o                         
  -5   8   4         97.90        105.44         5.50 o                         
  -4   8   4         48.52         43.64         2.90 o                         
  -3   8   4         93.90         89.21         3.15 o                         
  -2   8   4        579.88        602.53         5.70 o                         
  -1   8   4        173.09        173.15         4.41 o                         
   0   8   4          0.14         -3.52         2.34 o                         
   1   8   4          0.19          2.40         2.36 o                         
   2   8   4         14.66         12.15         2.38 o                         
   3   8   4         87.59         82.78         3.33 o                         
   4   8   4        169.66        136.65         4.26 o                         
   5   8   4          4.96          5.31         2.83 o                         
   6   8   4        331.52        299.36         6.18 o                         
   7   8   4          1.23          3.79         3.04 o                         
   8   8   4         34.70         22.73         4.24 o                         
   9   8   4          0.35          5.76         5.87 o                         
  10   8   4         13.29         10.44         7.98 o                         
  -9   9   4         17.34         17.83         5.13 o                         
  -8   9   4          0.14          3.91         3.91 o                         
  -7   9   4         49.97         52.91         4.21 o                         
  -6   9   4          6.38          9.58         3.76 o                         
  -5   9   4         89.75         78.28         4.82 o                         
  -4   9   4        367.10        413.74         7.25 o                         
  -3   9   4        542.87        550.58         7.91 o                         
  -2   9   4        145.30        154.55         5.01 o                         
  -1   9   4        189.82        165.74         4.75 o                         
   0   9   4          3.80          2.42         2.84 o                         
   1   9   4        559.84        587.73         6.61 o                         
   2   9   4         11.90         12.23         2.88 o                         
   3   9   4         24.86         24.65         3.11 o                         
   4   9   4         10.90          6.18         3.15 o                         
   5   9   4          1.69          0.78         3.46 o                         
   6   9   4        124.50        132.77         9.89 o                         
   7   9   4          0.09          6.29         5.69 o                         
   8   9   4         11.56         -2.12         6.13 o                         
  -7  10   4          4.82          6.05         5.70 o                         
  -6  10   4         23.48         18.44         5.54 o                         
  -5  10   4         21.05         16.25         5.14 o                         
  -4  10   4         12.73          0.06         4.88 o                         
  -3  10   4         17.45         14.69         4.53 o                         
  -2  10   4         52.04         46.72         3.86 o                         
  -1  10   4          0.68         -0.53         3.67 o                         
   0  10   4         62.82         57.33         4.43 o                         
   1  10   4         14.11         20.78         4.06 o                         
   2  10   4         77.56         85.68         4.63 o                         
   3  10   4          8.48          7.86         3.86 o                         
   4  10   4        187.80        155.80         6.06 o                         
   5  10   4         47.25         50.66         4.76 o                         
   6  10   4         43.21         33.07         7.73 o                         
  -3  11   4         41.70         43.64         7.36 o                         
  -2  11   4          0.00         -9.90         6.60 o                         
  -1  11   4         20.53         22.89         6.37 o                         
   0  11   4         71.92         73.71         6.08 o                         
   1  11   4          2.23          0.02         5.20 o                         
   2  11   4         51.97         58.07         6.11 o                         
 -15   0   5         24.89         22.05         6.26 o                         
 -13   0   5        223.39        205.51         9.59 o                         
 -11   0   5       1158.26       1115.13        21.48 o                         
  -9   0   5        245.12        241.32         5.73 o                         
  -7   0   5        449.94        417.42        14.93 o                         
  -5   0   5       3798.91       3927.97        35.82 o                         
  -3   0   5       2245.03       2267.41        16.31 o                         
  -1   0   5      10640.85       9076.81       206.71 o                         
   1   0   5         34.70         24.41         1.88 o                         
   3   0   5         62.38         69.91         2.91 o                         
   5   0   5       8662.44       8987.43        76.05 o                         
   7   0   5        226.10        271.83         4.93 o                         
   9   0   5         32.94         37.05         3.19 o                         
  11   0   5        613.90        608.77         9.53 o                         
  13   0   5          0.00         -4.50         4.92 o                         
  15   0   5          3.52        -11.25         7.50 o                         
 -16   1   5          3.30         -0.76        11.46 o                         
 -15   1   5          2.81         16.06         4.58 o                         
 -14   1   5         52.23         62.92         4.11 o                         
 -13   1   5         45.74         49.62         4.07 o                         
 -12   1   5         10.60         26.57         5.06 o                         
 -11   1   5        146.71        170.82         4.45 o                         
 -10   1   5          8.66         11.64         2.04 o                         
  -9   1   5         73.20         68.14         2.94 o                         
  -8   1   5         58.78         52.03         2.24 o                         
  -7   1   5       1427.88       1432.94        10.12 o                         
  -6   1   5         41.41         41.25         1.57 o                         
  -5   1   5          0.01         -0.57         1.03 o                         
  -4   1   5         15.62         19.30         1.16 o                         
  -2   1   5      10532.41       9227.26        54.24 o                         
  -1   1   5       2820.70       2535.55        16.27 o                         
   0   1   5        272.40        259.84         2.46 o                         
   1   1   5       2135.47       2107.11        13.26 o                         
   2   1   5        550.83        525.10         4.54 o                         
   3   1   5       2980.67       2892.06        18.84 o                         
   4   1   5         19.14         22.37         1.51 o                         
   5   1   5       2311.52       2511.29        16.01 o                         
   6   1   5       1304.49       1321.70        12.16 o                         
   7   1   5        448.63        460.65         4.71 o                         
   8   1   5         76.45         64.21         2.44 o                         
   9   1   5        968.28       1023.75         8.61 o                         
  10   1   5        100.40        102.41         4.09 o                         
  11   1   5          0.96          2.44         3.23 o                         
  12   1   5          4.30          3.86         3.11 o                         
  13   1   5         43.77         45.34         4.18 o                         
  14   1   5         57.54         47.86         4.89 o                         
 -15   2   5         68.01         69.45         6.03 o                         
 -14   2   5         82.71         86.84         3.84 o                         
 -13   2   5        181.30        192.40         5.02 o                         
 -12   2   5         66.24         76.91         3.87 o                         
 -11   2   5        126.06        130.07         4.67 o                         
 -10   2   5        261.76        269.31         4.49 o                         
  -9   2   5         28.45         36.19         2.29 o                         
  -8   2   5        413.72        456.26         5.61 o                         
  -7   2   5        200.00        191.15         4.29 o                         
  -6   2   5         20.72         21.01         1.95 o                         
  -5   2   5        574.48        591.70         5.40 o                         
  -4   2   5       1410.72       1399.51         9.81 o                         
  -3   2   5         72.05         71.82         2.41 o                         
  -2   2   5       1270.26       1262.56         7.87 o                         
  -1   2   5        135.66        136.98         2.10 o                         
   0   2   5        624.30        661.16         4.73 o                         
   1   2   5       1246.26       1253.44         7.82 o                         
   2   2   5       1275.17       1310.10         9.00 o                         
   3   2   5        487.23        508.76         4.55 o                         
   4   2   5        233.30        234.19         3.30 o                         
   5   2   5        925.49        929.46         7.17 o                         
   6   2   5        324.35        319.34         4.91 o                         
   7   2   5         45.61         60.01         2.61 o                         
   8   2   5          3.53          2.54         2.21 o                         
   9   2   5        111.14        103.72         4.65 o                         
  10   2   5        389.99        348.37         5.80 o                         
  11   2   5         93.38        150.05         5.04 o                         
  12   2   5        200.57        191.24         6.03 o                         
  13   2   5         28.55         23.21         5.42 o                         
  14   2   5        105.47        114.88        10.25 o                         
 -15   3   5         46.89         45.09         5.36 o                         
 -14   3   5        136.93        136.07         5.42 o                         
 -13   3   5         19.78         24.59         3.09 o                         
 -12   3   5         51.07         44.54         2.83 o                         
 -11   3   5          0.22          1.59         2.65 o                         
 -10   3   5        707.41        734.51         6.92 o                         
  -9   3   5          0.00          1.19         1.95 o                         
  -8   3   5         38.57         39.05         1.76 o                         
  -7   3   5        324.70        303.98         4.17 o                         
  -6   3   5        688.77        691.00         6.64 o                         
  -5   3   5       2211.48       2335.23        16.10 o                         
  -4   3   5        785.03        872.74         7.50 o                         
  -3   3   5        262.34        264.57         2.70 o                         
  -2   3   5        150.38        143.73         2.25 o                         
  -1   3   5       1862.55       1911.57         9.99 o                         
   0   3   5        117.72        130.74         2.01 o                         
   1   3   5        275.08        244.09         2.60 o                         
   2   3   5       1221.92       1132.54         7.28 o                         
   3   3   5          6.02         -0.03         1.39 o                         
   4   3   5         34.01         32.03         1.89 o                         
   5   3   5        800.44        881.45         6.83 o                         
   6   3   5       1558.90       1610.33        11.56 o                         
   7   3   5        564.61        569.00         5.94 o                         
   8   3   5        379.34        395.63         5.28 o                         
   9   3   5         33.84         36.31         2.65 o                         
  10   3   5        122.12        124.20         5.13 o                         
  11   3   5        190.40        180.37         6.23 o                         
  12   3   5          1.81          4.11         3.61 o                         
  13   3   5         45.48         49.11         4.38 o                         
  14   3   5         15.68          9.07         6.50 o                         
 -15   4   5         44.03         48.40         6.56 o                         
 -14   4   5         40.99         38.11         4.12 o                         
 -13   4   5        350.58        369.82         6.22 o                         
 -12   4   5        157.67        150.57         6.70 o                         
 -11   4   5         19.38         19.74         2.59 o                         
 -10   4   5          0.04         -1.78         1.93 o                         
  -9   4   5         98.31        102.34         4.02 o                         
  -8   4   5          5.98          6.79         1.42 o                         
  -7   4   5         65.81         69.55         1.99 o                         
  -6   4   5          1.28         -1.50         1.00 o                         
  -5   4   5        155.83        153.07         2.44 o                         
  -4   4   5       2463.89       2490.25        15.86 o                         
  -3   4   5          3.30         -1.42         1.48 o                         
  -2   4   5         98.34        109.58         2.60 o                         
  -1   4   5       6104.95       6146.59        35.55 o                         
   0   4   5       1910.57       2093.16        10.84 o                         
   1   4   5         26.31         11.10         1.41 o                         
   2   4   5        166.94        202.40         3.43 o                         
   3   4   5         14.23         16.43         1.61 o                         
   4   4   5       1282.32       1371.72         9.04 o                         
   5   4   5        300.51        284.79         3.89 o                         
   6   4   5        396.59        408.41         4.52 o                         
   7   4   5        525.46        516.74         5.93 o                         
   8   4   5        569.49        574.52         6.40 o                         
   9   4   5         86.44         85.26         3.63 o                         
  10   4   5        240.73        263.84         5.42 o                         
  11   4   5         54.15         63.82         3.70 o                         
  12   4   5        162.91        177.62         7.77 o                         
  13   4   5         10.84         10.00         7.28 o                         
 -14   5   5         40.64         52.63         7.99 o                         
 -13   5   5         46.40         47.34         3.80 o                         
 -12   5   5          4.09          1.76         2.84 o                         
 -11   5   5         14.41         17.28         2.54 o                         
 -10   5   5         21.61         28.58         2.33 o                         
  -9   5   5          2.68          5.93         2.00 o                         
  -8   5   5        326.50        320.96         5.86 o                         
  -7   5   5          1.82         -1.99         1.59 o                         
  -6   5   5        158.45        169.50         3.09 o                         
  -5   5   5         21.37         28.27         1.73 o                         
  -4   5   5         82.26         75.63         2.87 o                         
  -3   5   5        108.96         94.35         2.68 o                         
  -2   5   5        352.85        369.79         3.33 o                         
  -1   5   5       1659.46       1771.03         9.68 o                         
   0   5   5          0.14         -1.48         1.38 o                         
   1   5   5        342.72        375.85         3.71 o                         
   2   5   5         19.17         14.33         1.67 o                         
   3   5   5         75.06         58.25         2.38 o                         
   4   5   5         66.06         92.13         2.95 o                         
   5   5   5         54.66         54.39         2.29 o                         
   6   5   5         80.53         73.92         2.84 o                         
   7   5   5         50.14         36.70         2.60 o                         
   8   5   5        212.18        212.13         5.02 o                         
   9   5   5          0.27         -0.57         2.88 o                         
  10   5   5          6.81          8.86         3.05 o                         
  11   5   5        124.92        119.15         5.55 o                         
  12   5   5         30.58         21.68         5.77 o                         
  13   5   5         37.71         38.07         8.00 o                         
 -13   6   5         84.00         87.38         7.79 o                         
 -12   6   5         19.71         26.85         3.81 o                         
 -11   6   5        224.71        216.77         5.51 o                         
 -10   6   5          0.37          0.64         2.70 o                         
  -9   6   5         47.89         42.77         2.65 o                         
  -8   6   5        226.47        226.71         4.60 o                         
  -7   6   5        319.22        376.91         9.14 o                         
  -6   6   5          6.32         13.13         2.03 o                         
  -5   6   5        167.01        143.03         3.71 o                         
  -4   6   5        212.99        199.83         3.58 o                         
  -3   6   5        245.09        229.47         3.67 o                         
  -2   6   5        235.72        251.54         3.22 o                         
  -1   6   5        488.89        516.64         4.58 o                         
   0   6   5        661.56        675.29         5.25 o                         
   1   6   5        343.86        363.70         3.97 o                         
   2   6   5         22.54         15.66         1.94 o                         
   3   6   5        361.87        404.82         4.53 o                         
   4   6   5          0.12         -2.79         1.86 o                         
   5   6   5          7.66          7.66         2.09 o                         
   6   6   5          0.00         -3.27         2.18 o                         
   7   6   5        695.60        610.90         6.33 o                         
   8   6   5          9.83          8.63         3.09 o                         
   9   6   5          2.37         -0.52         3.76 o                         
  10   6   5         11.62         10.88         3.83 o                         
  11   6   5          6.43          5.93         5.42 o                         
  12   6   5         24.91         15.41         6.75 o                         
 -12   7   5          2.98          4.22         7.85 o                         
 -11   7   5          5.57          7.82         3.78 o                         
 -10   7   5        164.50        176.19         7.67 o                         
  -9   7   5          7.27          5.92         3.84 o                         
  -8   7   5         44.19         40.45         3.12 o                         
  -7   7   5        267.09        313.66         5.75 o                         
  -6   7   5        972.33       1009.33        10.13 o                         
  -5   7   5        173.85        160.73         4.14 o                         
  -4   7   5        101.91         92.68         4.90 o                         
  -3   7   5        413.43        424.61         4.97 o                         
  -2   7   5        126.32        133.31         3.21 o                         
  -1   7   5        110.79        115.12         3.26 o                         
   0   7   5        369.00        361.01         4.47 o                         
   1   7   5          3.47         -0.51         1.93 o                         
   2   7   5         82.19         66.54         2.55 o                         
   3   7   5         31.24         22.95         2.27 o                         
   4   7   5          1.36         -3.59         2.40 o                         
   5   7   5        205.60        170.99         4.56 o                         
   6   7   5         22.40         12.08         2.66 o                         
   7   7   5       1053.50       1083.53         9.91 o                         
   8   7   5        252.99        251.48         5.18 o                         
   9   7   5         16.31          9.24         4.75 o                         
  10   7   5         30.19         14.68         5.51 o                         
  11   7   5          1.31         -5.68         7.09 o                         
 -11   8   5        145.06        175.23        12.62 o                         
 -10   8   5         12.35         12.67         3.99 o                         
  -9   8   5          5.81          8.02         4.33 o                         
  -8   8   5         38.64         49.18         3.80 o                         
  -7   8   5        112.44        129.57         7.31 o                         
  -6   8   5        178.44        228.43         6.95 o                         
  -5   8   5        325.88        352.05         6.44 o                         
  -4   8   5          2.52          4.03         2.86 o                         
  -3   8   5        315.12        350.85         5.69 o                         
  -2   8   5        407.91        416.60         4.98 o                         
  -1   8   5        184.11        176.89         4.04 o                         
   0   8   5         45.33         32.95         2.51 o                         
   1   8   5         34.58         41.40         2.61 o                         
   2   8   5        209.79        208.80         4.37 o                         
   3   8   5        172.36        148.48         4.40 o                         
   4   8   5          0.13         -3.74         2.69 o                         
   5   8   5        531.03        501.60         8.07 o                         
   6   8   5          2.48          6.40         3.66 o                         
   7   8   5          0.22          1.47         3.76 o                         
   8   8   5          0.50          1.59         2.83 o                         
   9   8   5          8.58          2.32         6.09 o                         
  10   8   5          0.83          7.70         7.01 o                         
  -9   9   5         42.71         42.12         4.55 o                         
  -8   9   5        173.96        187.00         9.93 o                         
  -7   9   5          8.35         11.66         4.24 o                         
  -6   9   5        111.47        129.36         8.37 o                         
  -5   9   5        170.07        173.18         7.11 o                         
  -4   9   5         76.14        102.17         6.58 o                         
  -3   9   5        156.45        155.49         6.75 o                         
  -2   9   5         13.15         14.03         2.66 o                         
  -1   9   5          2.15         -0.46         2.99 o                         
   0   9   5         95.76        100.72         4.73 o                         
   1   9   5          2.32          7.13         3.01 o                         
   2   9   5         45.83         57.57         4.01 o                         
   3   9   5        122.05        134.75         5.14 o                         
   4   9   5         51.79         54.83         3.87 o                         
   5   9   5         56.33         49.02         4.14 o                         
   6   9   5          2.85          1.06         3.87 o                         
   7   9   5         18.70         18.75         4.35 o                         
   8   9   5         22.92         22.58         6.55 o                         
  -7  10   5          0.04          1.24         8.18 o                         
  -6  10   5          5.13          1.57         5.99 o                         
  -5  10   5         11.98          9.29         5.73 o                         
  -4  10   5          3.50         -0.45         4.52 o                         
  -3  10   5         17.91         16.38         4.68 o                         
  -2  10   5         81.36         72.01         4.03 o                         
  -1  10   5         16.63         21.30         3.87 o                         
   0  10   5          5.40          5.99         3.83 o                         
   1  10   5          1.34          3.85         3.97 o                         
   2  10   5          5.47          9.12         3.94 o                         
   3  10   5          9.29         10.75         3.98 o                         
   4  10   5         50.38         52.67         4.53 o                         
   5  10   5         10.19         18.45         5.89 o                         
   6  10   5         75.80         91.75        12.19 o                         
  -2  11   5         11.15         11.74         7.11 o                         
  -1  11   5          9.13         -2.97         7.08 o                         
   0  11   5          0.57         -0.35         5.44 o                         
   1  11   5        107.06        107.65         6.76 o                         
 -16   0   6          1.20          9.04        22.17 o                         
 -14   0   6         16.69          5.83         5.09 o                         
 -12   0   6         41.13         42.79         9.88 o                         
 -10   0   6       1011.69       1015.05        12.48 o                         
  -8   0   6       1060.17       1074.10        12.62 o                         
  -6   0   6       3669.42       3957.36        36.51 o                         
  -4   0   6         22.32         22.71         1.47 o                         
  -2   0   6      21814.60      18659.57       361.97 o                         
   0   0   6       1762.77       1658.46        14.42 o                         
   2   0   6       1124.49       1149.88        13.11 o                         
   4   0   6       1324.00       1254.64        11.85 o                         
   6   0   6        153.09        153.91         4.07 o                         
   8   0   6        567.81        538.10         7.25 o                         
  10   0   6       1159.22       1138.76        11.85 o                         
  12   0   6          0.00         -5.63         4.84 o                         
  14   0   6          0.70         -0.40         8.68 o                         
 -16   1   6         12.37         12.66         8.67 o                         
 -15   1   6          0.00          2.61         4.57 o                         
 -14   1   6         72.25         75.99         4.16 o                         
 -13   1   6          1.89         -4.55         3.03 o                         
 -12   1   6       1473.25       1529.78        14.11 o                         
 -11   1   6        772.37        801.14         8.19 o                         
 -10   1   6        295.01        285.30         3.73 o                         
  -9   1   6         20.77         17.48         1.98 o                         
  -8   1   6        676.03        706.35         6.15 o                         
  -7   1   6        739.09        772.45         6.25 o                         
  -6   1   6       1314.88       1418.33         9.32 o                         
  -5   1   6       5920.63       5743.68        31.79 o                         
  -4   1   6       5049.88       5048.57        30.54 o                         
  -3   1   6       1091.67       1139.49         7.46 o                         
  -2   1   6         35.36         28.46         1.38 o                         
  -1   1   6         53.25         47.01         1.96 o                         
   0   1   6        273.84        262.94         2.74 o                         
   1   1   6        110.13        101.63         2.23 o                         
   2   1   6        349.29        394.65         4.14 o                         
   3   1   6         85.89         77.09         2.35 o                         
   4   1   6        952.27       1042.64         7.61 o                         
   5   1   6        606.02        716.55         6.29 o                         
   6   1   6        318.54        317.45         4.42 o                         
   7   1   6          0.25          2.24         1.86 o                         
   8   1   6        121.49        134.49         3.81 o                         
   9   1   6          0.00         -1.55         2.29 o                         
  10   1   6         88.50         90.60         3.99 o                         
  11   1   6         78.72         67.38         3.48 o                         
  12   1   6         99.25         94.66         4.88 o                         
  13   1   6         30.13         13.31         4.26 o                         
  14   1   6          3.45          7.30         5.03 o                         
 -15   2   6          0.13         -1.51         6.76 o                         
 -14   2   6         48.92         46.24         3.86 o                         
 -13   2   6          9.92         11.07         2.92 o                         
 -12   2   6        120.38        117.23         4.91 o                         
 -11   2   6          9.83          9.76         2.53 o                         
 -10   2   6          0.76          1.28         1.99 o                         
  -9   2   6        175.80        190.53         3.53 o                         
  -8   2   6        238.18        257.30         3.82 o                         
  -7   2   6          9.99         10.70         1.64 o                         
  -6   2   6       1189.26       1304.03        10.26 o                         
  -5   2   6          2.64         -2.33         1.55 o                         
  -4   2   6       1447.23       1548.33        10.75 o                         
  -3   2   6        618.68        667.49         5.26 o                         
  -2   2   6         17.26         12.98         1.26 o                         
  -1   2   6       7298.32       6740.76        35.62 o                         
   0   2   6        752.76        762.42         5.38 o                         
   1   2   6       2631.18       2609.40        15.72 o                         
   2   2   6        116.53        111.60         2.40 o                         
   3   2   6          2.21          1.50         1.47 o                         
   4   2   6          7.12          6.23         1.68 o                         
   5   2   6        531.91        575.10         5.35 o                         
   6   2   6         55.48         60.67         2.24 o                         
   7   2   6         83.42         89.59         3.72 o                         
   8   2   6        286.09        250.60         4.79 o                         
   9   2   6         57.89         53.81         3.03 o                         
  10   2   6        589.57        583.13         7.35 o                         
  11   2   6        665.92        673.40         9.27 o                         
  12   2   6         56.31         58.23         3.90 o                         
  13   2   6         40.35         23.27         4.31 o                         
  14   2   6          1.83          1.89         5.69 o                         
 -15   3   6          0.02         -8.05         5.37 o                         
 -14   3   6          0.07         -4.14         3.68 o                         
 -13   3   6        196.99        194.16         5.43 o                         
 -12   3   6         52.24         45.94         3.01 o                         
 -11   3   6        381.51        379.38         5.41 o                         
 -10   3   6        641.92        668.01         7.06 o                         
  -9   3   6          2.72          1.92         1.50 o                         
  -8   3   6        349.41        401.02         6.08 o                         
  -7   3   6        256.05        251.23         4.59 o                         
  -6   3   6          0.18         -1.97         1.85 o                         
  -5   3   6       1311.26       1477.70        10.89 o                         
  -4   3   6        261.55        266.48         3.28 o                         
  -3   3   6        607.04        587.39         4.45 o                         
  -2   3   6        100.31        100.47         2.05 o                         
  -1   3   6       2798.62       2961.28        16.63 o                         
   0   3   6       1232.45       1326.83         8.28 o                         
   1   3   6       3488.34       3712.08        20.39 o                         
   2   3   6         90.44        101.87         2.74 o                         
   3   3   6          0.02         -2.17         1.44 o                         
   4   3   6          5.21          5.86         1.69 o                         
   5   3   6        175.77        211.43         3.36 o                         
   6   3   6         87.82         85.96         2.31 o                         
   7   3   6        100.98         87.39         3.66 o                         
   8   3   6         87.81         76.48         3.33 o                         
   9   3   6         17.73         13.82         2.85 o                         
  10   3   6        250.18        254.45         6.22 o                         
  11   3   6         59.17         64.65         4.09 o                         
  12   3   6         39.74         29.50         3.77 o                         
  13   3   6         78.00         89.13         6.15 o                         
  14   3   6         38.10         34.92         7.83 o                         
 -15   4   6          6.76          7.74         5.61 o                         
 -14   4   6         55.52         54.63         4.54 o                         
 -13   4   6          1.94          6.71         3.33 o                         
 -12   4   6         93.16         87.82         4.33 o                         
 -11   4   6          0.01         -2.49         2.16 o                         
 -10   4   6         56.27         51.92         2.54 o                         
  -9   4   6         13.29         17.20         1.92 o                         
  -8   4   6        206.77        190.36         3.92 o                         
  -7   4   6         30.31         18.51         2.64 o                         
  -6   4   6        307.79        272.79         4.73 o                         
  -5   4   6        190.75        164.36         2.77 o                         
  -4   4   6        453.29        497.44         4.43 o                         
  -3   4   6          3.10          3.52         1.35 o                         
  -2   4   6        235.90        293.78         3.49 o                         
  -1   4   6      11876.99      11730.33        63.76 o                         
   0   4   6        490.11        577.31         5.12 o                         
   1   4   6       2720.87       2862.55        16.30 o                         
   2   4   6         83.48         69.51         2.44 o                         
   3   4   6        407.06        458.14         4.44 o                         
   4   4   6        360.87        357.46         4.14 o                         
   5   4   6          9.99         10.08         1.98 o                         
   6   4   6          0.17          0.54         1.85 o                         
   7   4   6       1432.58       1482.70        11.63 o                         
   8   4   6         98.01         83.14         3.87 o                         
   9   4   6       1488.68       1448.66        12.69 o                         
  10   4   6          6.76          9.75         3.45 o                         
  11   4   6        255.58        246.80         7.32 o                         
  12   4   6         22.99         18.71         3.67 o                         
  13   4   6          7.81         21.43         8.07 o                         
 -14   5   6         15.67         -0.88         6.95 o                         
 -13   5   6          5.38          9.32         3.36 o                         
 -12   5   6         24.85         27.31         4.02 o                         
 -11   5   6         57.47         66.42         3.24 o                         
 -10   5   6          4.41          6.88         2.27 o                         
  -9   5   6        175.67        171.74         4.44 o                         
  -8   5   6        866.55        860.38         7.15 o                         
  -7   5   6          2.91          0.56         1.41 o                         
  -6   5   6        370.18        353.75         4.49 o                         
  -5   5   6        717.29        773.28         6.59 o                         
  -4   5   6         73.92         79.02         2.67 o                         
  -3   5   6       1247.47       1333.03         8.65 o                         
  -2   5   6        292.23        313.89         3.14 o                         
  -1   5   6         92.16         93.84         2.39 o                         
   0   5   6        907.69        998.45         6.69 o                         
   1   5   6        829.09        852.48         5.97 o                         
   2   5   6        153.07        159.98         3.03 o                         
   3   5   6          0.80         -0.42         1.72 o                         
   4   5   6        117.53        125.88         3.24 o                         
   5   5   6         10.52         12.38         2.06 o                         
   6   5   6        394.32        380.89         4.81 o                         
   7   5   6        130.13        147.61         4.36 o                         
   8   5   6        321.59        313.81         6.58 o                         
   9   5   6         74.68         63.58         3.91 o                         
  10   5   6          0.35          1.08         3.66 o                         
  11   5   6         45.17         49.47         4.66 o                         
  12   5   6         32.55         20.27         7.18 o                         
  13   5   6         25.01         31.87         8.19 o                         
 -13   6   6         51.95         50.40         5.89 o                         
 -12   6   6         24.09         18.99         4.66 o                         
 -11   6   6         10.32         17.20         2.93 o                         
 -10   6   6        157.21        152.94         6.24 o                         
  -9   6   6          1.66         -3.26         2.17 o                         
  -8   6   6         13.14         15.79         2.75 o                         
  -7   6   6       1249.06       1313.89        11.34 o                         
  -6   6   6        351.67        332.78         4.92 o                         
  -5   6   6         80.67         77.46         2.99 o                         
  -4   6   6         64.51         59.62         2.46 o                         
  -3   6   6          1.47         -2.62         1.75 o                         
  -2   6   6         26.81         26.55         1.74 o                         
  -1   6   6        112.05        122.25         2.86 o                         
   0   6   6        105.16         79.89         2.79 o                         
   1   6   6        170.39        163.61         3.25 o                         
   2   6   6         33.50         32.96         2.09 o                         
   3   6   6        110.10        118.35         3.32 o                         
   4   6   6        437.16        438.33         4.85 o                         
   5   6   6         79.92         74.31         3.05 o                         
   6   6   6          0.22          0.41         2.27 o                         
   7   6   6        284.69        273.23         4.93 o                         
   8   6   6         13.05          8.54         3.51 o                         
   9   6   6         20.92         24.80         3.98 o                         
  10   6   6         25.30         23.65         3.66 o                         
  11   6   6         68.38         80.97         6.88 o                         
  12   6   6         16.19          8.62         6.86 o                         
 -12   7   6        132.77        122.89        12.22 o                         
 -11   7   6         21.34         28.26         3.38 o                         
 -10   7   6        103.06        106.94         7.94 o                         
  -9   7   6         50.07         39.33         3.36 o                         
  -8   7   6         12.61         14.90         3.50 o                         
  -7   7   6          5.18         14.98         3.30 o                         
  -6   7   6        610.83        600.74         7.53 o                         
  -5   7   6          1.03         -0.07         2.51 o                         
  -4   7   6        303.23        274.90         5.03 o                         
  -3   7   6          0.39         -2.55         2.12 o                         
  -2   7   6        183.49        176.33         3.35 o                         
  -1   7   6        386.16        409.03         4.47 o                         
   0   7   6          4.33         -1.06         2.10 o                         
   1   7   6        482.32        491.68         5.02 o                         
   2   7   6        204.65        216.28         4.13 o                         
   3   7   6          2.06         -3.51         2.34 o                         
   4   7   6          0.05         -3.72         2.48 o                         
   5   7   6        395.20        369.51         5.19 o                         
   6   7   6        300.90        284.39         5.35 o                         
   7   7   6        477.02        520.03         7.28 o                         
   8   7   6         18.18         21.71         3.09 o                         
   9   7   6          5.18         -1.89         3.45 o                         
  10   7   6          6.27          7.92         6.19 o                         
  11   7   6         21.38         37.72         7.23 o                         
 -11   8   6          4.87          9.18         5.02 o                         
 -10   8   6         59.03         45.56         5.88 o                         
  -9   8   6         94.89         86.48         6.19 o                         
  -8   8   6        344.89        330.07         8.01 o                         
  -7   8   6        485.34        519.99         8.70 o                         
  -6   8   6        594.82        646.86         8.45 o                         
  -5   8   6          0.05          5.23         3.30 o                         
  -4   8   6        257.53        261.52         6.90 o                         
  -3   8   6         50.31         39.81         3.17 o                         
  -2   8   6        179.46        163.39         3.68 o                         
  -1   8   6         10.16         11.36         2.30 o                         
   0   8   6        374.72        397.67         5.54 o                         
   1   8   6         10.97          3.44         2.65 o                         
   2   8   6        307.47        267.95         5.21 o                         
   3   8   6         67.06         61.33         3.35 o                         
   4   8   6          4.34          5.30         2.92 o                         
   5   8   6         12.28         18.76         3.39 o                         
   6   8   6         18.35         23.11         3.81 o                         
   7   8   6         35.88         31.35         3.57 o                         
   8   8   6          4.96          8.66         4.57 o                         
   9   8   6          5.65          2.59         6.46 o                         
  -9   9   6         29.01         35.03         5.80 o                         
  -8   9   6         28.30         41.81         7.12 o                         
  -7   9   6         95.15         80.89         6.30 o                         
  -6   9   6         41.57         33.44         4.54 o                         
  -5   9   6          1.15          2.30         3.92 o                         
  -4   9   6          0.00         -0.63         3.68 o                         
  -3   9   6          5.12         -2.27         3.62 o                         
  -2   9   6         49.01         49.31         2.95 o                         
  -1   9   6        114.33        113.60         4.91 o                         
   0   9   6         53.48         47.95         3.45 o                         
   1   9   6        117.60        115.12         5.06 o                         
   2   9   6         38.74         33.10         3.37 o                         
   3   9   6         50.48         52.38         3.76 o                         
   4   9   6         18.67         24.20         3.74 o                         
   5   9   6          4.02          0.76         4.30 o                         
   6   9   6          8.94         16.65         3.97 o                         
   7   9   6          3.57         -3.19         7.18 o                         
   8   9   6          2.35          4.08         6.97 o                         
  -6  10   6         14.93         12.00         7.62 o                         
  -5  10   6        111.41        114.86         7.91 o                         
  -4  10   6         48.98         47.07         5.30 o                         
  -3  10   6         28.72         27.65         5.45 o                         
  -2  10   6          1.25          0.72         4.46 o                         
  -1  10   6         49.50         43.02         4.47 o                         
   0  10   6         14.12         12.40         4.02 o                         
   1  10   6         32.72         45.17         4.46 o                         
   2  10   6          7.89         17.67         4.39 o                         
   3  10   6         16.93         16.44         4.23 o                         
   4  10   6         35.81         40.07         5.45 o                         
   5  10   6         54.15         57.86         5.90 o                         
 -15   0   7         28.25         20.74         5.99 o                         
 -13   0   7         38.38         29.12         4.67 o                         
 -11   0   7        379.29        404.21         8.54 o                         
  -9   0   7         77.01         71.67         4.42 o                         
  -7   0   7        104.31        107.95         6.14 o                         
  -5   0   7      10571.14      10230.91        81.98 o                         
  -3   0   7       3480.26       3315.66        27.51 o                         
  -1   0   7         32.87         14.84         1.86 o                         
   1   0   7       7261.49       7015.62        62.00 o                         
   3   0   7         10.90         22.92         2.29 o                         
   5   0   7        647.77        582.06         7.94 o                         
   7   0   7        487.56        471.48         6.82 o                         
   9   0   7        718.49        694.73         9.03 o                         
  11   0   7        598.89        608.96         9.87 o                         
  13   0   7          2.46          5.17         6.53 o                         
 -15   1   7          8.89          3.56         4.76 o                         
 -14   1   7        133.67        140.19         6.16 o                         
 -13   1   7         51.42         45.10         3.43 o                         
 -12   1   7        219.23        225.31         5.47 o                         
 -11   1   7        240.40        227.86         4.87 o                         
 -10   1   7         28.96         25.26         2.35 o                         
  -9   1   7        522.66        521.74         5.18 o                         
  -8   1   7         13.54          8.76         1.49 o                         
  -7   1   7        121.04         94.52         2.58 o                         
  -6   1   7         42.30         38.67         1.66 o                         
  -5   1   7        131.55        137.40         2.22 o                         
  -4   1   7        211.25        235.63         2.54 o                         
  -3   1   7       2072.18       2046.20        12.56 o                         
  -2   1   7          6.71          7.87         1.17 o                         
  -1   1   7       2053.21       1989.64        11.69 o                         
   0   1   7       1536.00       1521.12        10.10 o                         
   1   1   7       2182.29       2033.77        14.56 o                         
   2   1   7         50.48         61.45         2.52 o                         
   3   1   7        881.35        879.33         6.75 o                         
   4   1   7        230.61        278.24         3.77 o                         
   5   1   7        111.80        132.00         3.08 o                         
   6   1   7        204.14        226.01         3.75 o                         
   7   1   7         75.06        103.41         3.27 o                         
   8   1   7         40.69         37.94         2.35 o                         
   9   1   7        465.32        442.15         5.37 o                         
  10   1   7        403.82        419.49         6.19 o                         
  11   1   7         77.00         79.73         3.88 o                         
  12   1   7          0.61         -5.32         3.55 o                         
  13   1   7         80.54         83.16         5.05 o                         
  14   1   7          3.33          3.29         5.42 o                         
 -15   2   7         12.45          7.73         5.27 o                         
 -14   2   7         50.42         49.14         4.12 o                         
 -13   2   7         20.35         13.05         3.25 o                         
 -12   2   7          8.61          9.80         3.56 o                         
 -11   2   7         17.29         30.08         2.79 o                         
 -10   2   7         75.29         81.47         3.02 o                         
  -9   2   7          1.49          1.08         1.45 o                         
  -8   2   7        128.32        131.97         2.41 o                         
  -7   2   7         33.26         21.58         1.76 o                         
  -6   2   7        277.34        274.69         3.99 o                         
  -5   2   7        127.98        150.04         3.45 o                         
  -4   2   7        375.76        469.66         4.09 o                         
  -3   2   7       1233.25       1262.75         8.86 o                         
  -2   2   7         85.76        102.24         2.33 o                         
  -1   2   7          2.96          2.98         1.13 o                         
   0   2   7        713.48        750.75         5.19 o                         
   1   2   7       1989.69       2052.78        13.46 o                         
   2   2   7       1420.00       1491.25        10.36 o                         
   3   2   7          0.17         -0.99         1.61 o                         
   4   2   7       3207.14       3213.14        25.68 o                         
   5   2   7         94.92         80.28         2.78 o                         
   6   2   7          6.34          2.60         2.14 o                         
   7   2   7         32.64         42.95         2.35 o                         
   8   2   7        560.22        582.37         6.40 o                         
   9   2   7         34.53         32.98         3.11 o                         
  10   2   7         18.56         16.91         2.97 o                         
  11   2   7          5.99         -0.70         3.37 o                         
  12   2   7        173.80        150.52         6.43 o                         
  13   2   7          0.19          2.77         4.32 o                         
  14   2   7         15.17          8.97         5.32 o                         
 -15   3   7          4.46          4.18         5.62 o                         
 -14   3   7          1.09         -0.71         3.48 o                         
 -13   3   7          0.52         -0.82         3.22 o                         
 -12   3   7          1.65          3.84         2.37 o                         
 -11   3   7        270.30        271.46         4.35 o                         
 -10   3   7        220.92        208.27         3.90 o                         
  -9   3   7         32.55         31.31         2.35 o                         
  -8   3   7        124.81        132.45         4.84 o                         
  -7   3   7          4.81          1.93         2.19 o                         
  -6   3   7        465.49        448.78         5.30 o                         
  -5   3   7        529.32        519.35         5.95 o                         
  -4   3   7        125.97        116.33         3.34 o                         
  -3   3   7        337.37        328.67         4.08 o                         
  -2   3   7         71.60         77.15         2.08 o                         
  -1   3   7         88.82         83.55         3.23 o                         
   0   3   7       1665.80       1764.74        10.66 o                         
   1   3   7       2149.89       2322.54        13.44 o                         
   2   3   7          5.72          1.68         1.57 o                         
   3   3   7         51.66         50.20         2.23 o                         
   4   3   7         34.48         36.23         2.07 o                         
   5   3   7         53.28         61.53         2.46 o                         
   6   3   7        183.57        177.27         3.10 o                         
   7   3   7         78.97         80.50         3.62 o                         
   8   3   7          0.03         -3.16         3.12 o                         
   9   3   7        260.01        254.49         6.48 o                         
  10   3   7         52.64         37.25         3.36 o                         
  11   3   7         55.59         54.58         4.15 o                         
  12   3   7        128.77        146.39         6.73 o                         
  13   3   7         80.15         72.51         5.55 o                         
 -14   4   7         20.58         26.25         4.29 o                         
 -13   4   7          3.54          6.76         2.61 o                         
 -12   4   7        201.96        210.09         5.11 o                         
 -11   4   7        432.16        396.83         5.55 o                         
 -10   4   7        126.55        133.97         5.35 o                         
  -9   4   7         58.81         59.26         3.62 o                         
  -8   4   7        326.19        322.50         5.76 o                         
  -7   4   7          8.63          1.93         2.41 o                         
  -6   4   7          1.36         -0.32         2.21 o                         
  -5   4   7        382.22        394.07         4.10 o                         
  -4   4   7         23.66         18.22         1.34 o                         
  -3   4   7        725.92        756.23         5.97 o                         
  -2   4   7        477.47        517.68         4.25 o                         
  -1   4   7        613.11        617.56         4.72 o                         
   0   4   7        135.49        150.71         2.88 o                         
   1   4   7        487.21        512.33         4.51 o                         
   2   4   7          4.37          2.10         1.56 o                         
   3   4   7        165.81        171.57         3.27 o                         
   4   4   7          0.48         -1.21         1.75 o                         
   5   4   7          0.67          5.73         1.97 o                         
   6   4   7       1467.31       1456.05        10.61 o                         
   7   4   7        349.96        384.04        11.48 o                         
   8   4   7          3.37         -2.48         3.00 o                         
   9   4   7        313.77        311.34         6.50 o                         
  10   4   7        113.88        118.13         6.13 o                         
  11   4   7         67.56         60.39         4.99 o                         
  12   4   7          3.44          0.65         4.35 o                         
  13   4   7          2.64         -6.93         7.35 o                         
 -14   5   7          2.00          2.07         4.57 o                         
 -13   5   7         89.73         93.54         5.94 o                         
 -12   5   7         56.97         44.12         3.35 o                         
 -11   5   7         12.67          2.08         2.47 o                         
 -10   5   7         32.76         43.03         2.78 o                         
  -9   5   7         64.66         57.04         3.04 o                         
  -8   5   7         14.81         17.28         2.11 o                         
  -7   5   7         89.79         92.50         3.45 o                         
  -6   5   7          3.88          4.00         1.70 o                         
  -5   5   7       1059.77       1138.81         8.60 o                         
  -4   5   7        173.12        197.34         3.40 o                         
  -3   5   7         32.65         31.03         1.76 o                         
  -2   5   7         15.36         26.00         1.41 o                         
  -1   5   7        261.44        296.39         3.30 o                         
   0   5   7        679.11        743.74         5.44 o                         
   1   5   7        225.37        238.15         3.40 o                         
   2   5   7        182.08        197.22         3.34 o                         
   3   5   7        145.07        153.41         3.54 o                         
   4   5   7          1.83         -3.00         2.00 o                         
   5   5   7         21.03         15.73         2.22 o                         
   6   5   7         65.00         78.34         3.53 o                         
   7   5   7        707.00        701.35         7.78 o                         
   8   5   7        424.26        430.04         7.48 o                         
   9   5   7        144.91        154.90         6.00 o                         
  10   5   7          4.47          8.25         3.74 o                         
  11   5   7          6.42          0.49         4.75 o                         
  12   5   7         11.91         -0.03         7.06 o                         
 -13   6   7          3.13         -1.95         6.46 o                         
 -12   6   7         18.18         19.63         5.64 o                         
 -11   6   7        197.80        187.72         5.67 o                         
 -10   6   7         16.20          7.10         2.84 o                         
  -9   6   7         30.97         33.39         2.90 o                         
  -8   6   7         29.45         31.63         2.62 o                         
  -7   6   7         36.90         33.76         2.63 o                         
  -6   6   7        438.64        452.95         5.74 o                         
  -5   6   7         35.31         29.39         2.27 o                         
  -4   6   7          5.17          4.24         1.83 o                         
  -3   6   7         36.38         40.58         2.17 o                         
  -2   6   7        683.54        719.99         5.46 o                         
  -1   6   7         13.41         20.08         1.78 o                         
   0   6   7        774.04        817.52         6.08 o                         
   1   6   7          8.14          7.47         1.79 o                         
   2   6   7         61.06         60.00         2.85 o                         
   3   6   7         34.21         34.84         2.26 o                         
   4   6   7         18.68         14.78         2.22 o                         
   5   6   7       1201.19       1208.19         8.94 o                         
   6   6   7        316.33        344.08         5.52 o                         
   7   6   7         31.59         34.76         2.89 o                         
   8   6   7          0.56         -5.59         3.72 o                         
   9   6   7        105.36        108.83         5.79 o                         
  10   6   7          0.20         -6.91         4.61 o                         
  11   6   7         10.46         -0.96         6.49 o                         
 -12   7   7         76.29         64.32         6.17 o                         
 -11   7   7          3.66         -5.50         4.65 o                         
 -10   7   7         37.96         40.00         3.93 o                         
  -9   7   7          2.15          1.09         3.40 o                         
  -8   7   7        404.39        378.74        10.31 o                         
  -7   7   7        228.79        244.35         8.30 o                         
  -6   7   7        113.55         99.46         5.28 o                         
  -5   7   7         66.44         55.67         3.72 o                         
  -4   7   7        636.42        646.24         6.75 o                         
  -3   7   7         69.61         61.11         2.69 o                         
  -2   7   7        756.15        767.30         6.60 o                         
  -1   7   7         12.00          5.31         1.95 o                         
   0   7   7         25.88         26.79         2.32 o                         
   1   7   7          9.82          7.60         2.25 o                         
   2   7   7          3.48         -3.23         2.16 o                         
   3   7   7         44.59         39.62         3.25 o                         
   4   7   7          1.70         -3.74         2.49 o                         
   5   7   7         13.72         17.87         2.87 o                         
   6   7   7         33.97         32.81         3.40 o                         
   7   7   7        269.27        256.94         6.26 o                         
   8   7   7          7.77          5.36         3.79 o                         
   9   7   7         10.36          9.15         4.26 o                         
  10   7   7          0.60          0.05         6.33 o                         
 -11   8   7         18.46         28.05         5.44 o                         
 -10   8   7         14.96          6.80         6.22 o                         
  -9   8   7        133.13        166.33        14.81 o                         
  -8   8   7         15.23         25.39         4.83 o                         
  -7   8   7         61.58         78.94         5.00 o                         
  -6   8   7         54.31         56.66         4.05 o                         
  -5   8   7        546.59        530.31         8.48 o                         
  -4   8   7        253.51        216.31         5.74 o                         
  -3   8   7         19.24         16.09         3.02 o                         
  -2   8   7        115.23        112.23         4.06 o                         
  -1   8   7         34.14         38.00         2.60 o                         
   0   8   7          4.93          0.51         2.43 o                         
   1   8   7        192.20        154.10         4.92 o                         
   2   8   7          2.76         -4.28         2.86 o                         
   3   8   7         15.63         -2.01         2.73 o                         
   4   8   7        200.91        198.44         5.65 o                         
   5   8   7         63.11         57.61         3.67 o                         
   6   8   7          0.60          2.97         3.90 o                         
   7   8   7          0.35          2.60         3.65 o                         
   8   8   7         24.49         31.51         5.22 o                         
   9   8   7          6.83          8.18         7.36 o                         
  -9   9   7         55.51         74.83         7.66 o                         
  -8   9   7          5.98         -1.24         5.27 o                         
  -7   9   7         22.56         29.34         5.44 o                         
  -6   9   7         26.06         23.75         4.52 o                         
  -5   9   7         60.73         47.54         4.37 o                         
  -4   9   7          1.20         -0.82         4.13 o                         
  -3   9   7         27.00         25.03         3.97 o                         
  -2   9   7          2.57         -4.27         2.85 o                         
  -1   9   7         41.04         33.52         3.19 o                         
   0   9   7          0.06         -1.74         3.19 o                         
   1   9   7          6.42          6.33         3.38 o                         
   2   9   7          9.82          8.17         3.47 o                         
   3   9   7         11.73         12.50         3.63 o                         
   4   9   7         13.32         11.01         3.82 o                         
   5   9   7          6.63         13.18         4.11 o                         
   6   9   7          0.02          3.08         4.57 o                         
   7   9   7        197.06        179.77         9.67 o                         
  -6  10   7         17.87         34.88         8.21 o                         
  -5  10   7        301.20        328.37        12.31 o                         
  -4  10   7         10.67         12.03         4.97 o                         
  -3  10   7         77.10         65.12         5.77 o                         
  -2  10   7          2.44         -7.89         5.26 o                         
  -1  10   7         10.61         15.83         4.59 o                         
   0  10   7         40.09         38.23         4.59 o                         
   1  10   7        143.61        161.54         9.04 o                         
   2  10   7        138.00        155.32         7.22 o                         
   3  10   7          3.51          0.86         4.97 o                         
   4  10   7         75.29         72.01         5.75 o                         
   5  10   7         66.92         65.64         5.95 o                         
 -14   0   8          0.07          4.22         5.15 o                         
 -12   0   8        286.96        292.89         8.19 o                         
 -10   0   8         10.69         12.00         3.25 o                         
  -8   0   8       1305.16       1454.84        16.01 o                         
  -6   0   8      13484.05      13469.66       118.21 o                         
  -4   0   8       2103.15       2142.69        18.59 o                         
  -2   0   8         36.02         40.16         2.90 o                         
   0   0   8          9.26         13.07         2.14 o                         
   2   0   8       6392.53       6923.63        68.75 o                         
   4   0   8        118.00        106.04         4.38 o                         
   6   0   8         29.06         26.44         3.04 o                         
   8   0   8         12.59         13.02         3.44 o                         
  10   0   8         79.31         67.39         5.29 o                         
  12   0   8        176.19        163.21         8.83 o                         
  14   0   8         62.35         60.09        10.50 o                         
 -15   1   8         43.65         47.34         5.64 o                         
 -14   1   8         11.88         13.79         4.06 o                         
 -13   1   8          1.78          0.20         3.40 o                         
 -12   1   8        267.24        260.05         5.54 o                         
 -11   1   8         46.89         46.99         2.80 o                         
 -10   1   8        415.32        436.01         5.68 o                         
  -9   1   8          0.00         -0.60         1.82 o                         
  -8   1   8         21.39          9.29         1.36 o                         
  -7   1   8          1.77         -2.57         1.71 o                         
  -6   1   8       5628.46       5523.14        44.35 o                         
  -5   1   8         13.01         16.93         1.27 o                         
  -4   1   8         56.20         51.21         1.80 o                         
  -3   1   8        405.05        412.15         3.25 o                         
  -2   1   8        282.25        245.56         2.81 o                         
  -1   1   8       1362.62       1359.28         8.37 o                         
   0   1   8        379.19        325.44         3.44 o                         
   1   1   8        453.12        464.50         4.37 o                         
   2   1   8         43.95         66.37         2.91 o                         
   3   1   8       5091.71       5372.40        32.74 o                         
   4   1   8          3.04          3.28         1.69 o                         
   5   1   8        111.41         92.32         2.97 o                         
   6   1   8         52.26         43.62         2.46 o                         
   7   1   8          1.58         -2.95         2.08 o                         
   8   1   8         62.28         65.74         3.89 o                         
   9   1   8        888.35        878.25         7.88 o                         
  10   1   8        849.16        913.77         8.90 o                         
  11   1   8        925.52        858.44         9.98 o                         
  12   1   8          0.96         -0.84         4.19 o                         
  13   1   8         30.19         16.27         4.50 o                         
  14   1   8          0.39          1.78         8.85 o                         
 -15   2   8         25.37         34.86         5.51 o                         
 -14   2   8          0.80         -6.30         4.20 o                         
 -13   2   8          0.23         -2.49         3.05 o                         
 -12   2   8        147.14        143.98         4.35 o                         
 -11   2   8        521.52        498.89         5.89 o                         
 -10   2   8         37.87         40.02         2.11 o                         
  -9   2   8         81.21         76.29         2.49 o                         
  -8   2   8         80.52         81.88         2.05 o                         
  -7   2   8         23.00         14.55         1.70 o                         
  -6   2   8         18.96         28.41         2.13 o                         
  -5   2   8       2627.49       2745.16        20.13 o                         
  -4   2   8       5276.50       5289.49        34.56 o                         
  -3   2   8        101.27         99.12         3.50 o                         
  -2   2   8        229.72        260.46         2.52 o                         
  -1   2   8        677.13        762.66         5.48 o                         
   0   2   8       1551.62       1720.22        10.27 o                         
   1   2   8        551.03        566.68         5.17 o                         
   2   2   8          0.02          0.25         1.75 o                         
   3   2   8         67.12         64.56         3.22 o                         
   4   2   8         78.82        110.55         3.26 o                         
   5   2   8          7.45          6.07         1.94 o                         
   6   2   8        451.14        446.09         5.23 o                         
   7   2   8        494.40        496.42         5.49 o                         
   8   2   8         94.59         90.61         3.12 o                         
   9   2   8        605.05        566.98         7.35 o                         
  10   2   8         12.14         11.42         3.30 o                         
  11   2   8          0.21          0.62         3.51 o                         
  12   2   8          2.68         -6.24         4.16 o                         
  13   2   8         40.63         23.32         4.83 o                         
 -15   3   8          2.53          4.09         5.81 o                         
 -14   3   8          5.60          0.88         3.27 o                         
 -13   3   8         45.50         41.22         2.94 o                         
 -12   3   8        276.37        278.67         4.88 o                         
 -11   3   8         10.66         11.17         2.58 o                         
 -10   3   8        199.76        211.21         4.63 o                         
  -9   3   8        307.16        279.37         5.91 o                         
  -8   3   8         17.87         18.74         2.86 o                         
  -7   3   8         28.56         21.53         2.50 o                         
  -6   3   8         61.73         60.52         2.72 o                         
  -5   3   8         36.47         36.13         1.97 o                         
  -4   3   8        804.70        820.25         6.75 o                         
  -3   3   8         53.99         64.40         2.32 o                         
  -2   3   8        138.51        135.79         3.25 o                         
  -1   3   8         46.36         24.81         1.68 o                         
   0   3   8       1558.68       1584.38        12.92 o                         
   1   3   8       2431.70       2595.61        18.83 o                         
   2   3   8        143.32        116.74         3.06 o                         
   3   3   8       1796.28       1884.84        12.54 o                         
   4   3   8        202.65        214.58         3.79 o                         
   5   3   8        117.15        107.08         3.56 o                         
   6   3   8          0.30         -2.52         1.68 o                         
   7   3   8        100.35         97.81         2.79 o                         
   8   3   8        396.34        357.86         6.08 o                         
   9   3   8        377.70        407.18         6.70 o                         
  10   3   8          4.24          1.07         3.37 o                         
  11   3   8        228.20        222.09         7.39 o                         
  12   3   8        112.24        116.58        10.21 o                         
  13   3   8         38.16         37.39         5.79 o                         
 -14   4   8         85.39         96.30         9.14 o                         
 -13   4   8          1.03          2.48         3.36 o                         
 -12   4   8          4.93          6.76         2.72 o                         
 -11   4   8        471.68        457.46         6.49 o                         
 -10   4   8         79.29         68.15         3.94 o                         
  -9   4   8          0.05         -1.74         2.99 o                         
  -8   4   8         45.80         42.18         3.23 o                         
  -7   4   8         15.84          9.19         2.61 o                         
  -6   4   8        365.98        357.01         4.29 o                         
  -5   4   8        161.81        148.99         3.35 o                         
  -4   4   8          7.04          4.61         1.33 o                         
  -3   4   8         10.64          8.33         1.38 o                         
  -2   4   8       1753.54       2007.96        11.77 o                         
  -1   4   8         55.74         42.70         2.13 o                         
   0   4   8        379.77        367.30         4.01 o                         
   1   4   8        255.82        277.27         3.49 o                         
   2   4   8        121.24        126.32         3.30 o                         
   3   4   8         13.23         13.09         1.85 o                         
   4   4   8         78.03         94.91         3.22 o                         
   5   4   8       3163.36       3215.33        19.54 o                         
   6   4   8        114.33        126.98         3.87 o                         
   7   4   8       2143.38       2128.06        13.81 o                         
   8   4   8        111.40        105.25         6.09 o                         
   9   4   8         97.55         88.47         5.63 o                         
  10   4   8         49.97         65.55         4.49 o                         
  11   4   8         25.99         25.64         4.53 o                         
  12   4   8          6.91          4.93         5.90 o                         
  13   4   8         12.79          8.29        11.08 o                         
 -14   5   8        104.91        103.65         7.73 o                         
 -13   5   8         73.88         66.18         6.03 o                         
 -12   5   8          0.16         -3.44         2.74 o                         
 -11   5   8         77.47         71.25         3.40 o                         
 -10   5   8          2.56         -1.25         1.94 o                         
  -9   5   8          7.23          0.14         3.42 o                         
  -8   5   8         14.55         17.75         2.80 o                         
  -7   5   8        246.20        243.79         4.54 o                         
  -6   5   8        112.71        107.24         3.14 o                         
  -5   5   8        166.78        167.11         3.86 o                         
  -4   5   8         13.10         14.18         1.72 o                         
  -3   5   8        149.33        155.69         3.00 o                         
  -2   5   8        112.94        117.21         1.89 o                         
  -1   5   8         80.49         77.38         2.51 o                         
   0   5   8          2.74          2.67         1.77 o                         
   1   5   8       1510.72       1695.59        10.94 o                         
   2   5   8        295.58        327.54         4.22 o                         
   3   5   8         27.08         21.77         2.14 o                         
   4   5   8         34.76         38.16         2.47 o                         
   5   5   8         16.78         17.45         2.32 o                         
   6   5   8        365.31        384.75         5.20 o                         
   7   5   8        271.96        272.77         5.13 o                         
   8   5   8        147.91        153.27         6.01 o                         
   9   5   8         44.15         46.37         4.28 o                         
  10   5   8         93.48         78.01         4.94 o                         
  11   5   8         17.71         13.11         4.79 o                         
  12   5   8          3.98         -9.68         6.45 o                         
 -13   6   8         22.12         19.85         6.75 o                         
 -12   6   8          8.15         11.42         3.90 o                         
 -11   6   8         19.49         13.86         5.33 o                         
 -10   6   8          0.02          0.43         2.55 o                         
  -9   6   8        111.80         92.30         4.09 o                         
  -8   6   8         56.34         67.56         3.26 o                         
  -7   6   8        197.81        190.48         4.63 o                         
  -6   6   8         72.36         58.01         3.88 o                         
  -5   6   8        298.50        294.39         5.02 o                         
  -4   6   8        108.28         95.72         3.31 o                         
  -3   6   8          3.62          2.85         1.78 o                         
  -2   6   8        192.83        185.79         2.81 o                         
  -1   6   8        130.66        151.20         3.06 o                         
   0   6   8          5.78          4.55         1.70 o                         
   1   6   8        246.52        258.06         4.18 o                         
   2   6   8         10.86          7.13         2.12 o                         
   3   6   8         35.51         33.40         2.55 o                         
   4   6   8        499.51        466.97         6.74 o                         
   5   6   8         91.33        103.54         4.01 o                         
   6   6   8        300.39        270.62         5.26 o                         
   7   6   8         71.97         62.52         3.77 o                         
   8   6   8          0.57         -3.63         3.92 o                         
   9   6   8          0.10          7.00         4.10 o                         
  10   6   8         47.48         48.07         4.97 o                         
  11   6   8          4.09         -1.61         6.25 o                         
 -12   7   8         24.75         17.12         7.33 o                         
 -11   7   8         19.71         14.53         7.89 o                         
 -10   7   8         45.09         34.30         3.84 o                         
  -9   7   8          4.11          2.36         6.35 o                         
  -8   7   8         12.39         21.70         3.60 o                         
  -7   7   8         72.66         67.71         4.15 o                         
  -6   7   8        673.84        706.64         7.86 o                         
  -5   7   8        320.30        316.99         6.20 o                         
  -4   7   8        668.10        660.71         9.52 o                         
  -3   7   8        357.58        360.63         5.17 o                         
  -2   7   8          3.34         -1.77         1.71 o                         
  -1   7   8         15.27         11.32         2.03 o                         
   0   7   8          5.04         -3.18         2.12 o                         
   1   7   8          1.03         -3.30         2.20 o                         
   2   7   8         93.26         88.46         3.25 o                         
   3   7   8         58.37         43.98         2.83 o                         
   4   7   8        769.07        769.73         8.79 o                         
   5   7   8         48.11         40.64         3.31 o                         
   6   7   8        104.91         83.67         4.18 o                         
   7   7   8         34.83         29.69         3.65 o                         
   8   7   8          8.25          5.81         4.26 o                         
   9   7   8          0.10         -6.40         4.26 o                         
  10   7   8          9.52         13.96         6.00 o                         
 -10   8   8          4.19         16.18         4.99 o                         
  -9   8   8         13.01         17.86         5.20 o                         
  -8   8   8        250.29        277.19        10.41 o                         
  -7   8   8         51.19         55.18         4.47 o                         
  -6   8   8        415.16        451.50        10.85 o                         
  -5   8   8          1.01         -0.76         3.56 o                         
  -4   8   8          0.03         -5.15         3.43 o                         
  -3   8   8         54.75         38.51         3.24 o                         
  -2   8   8         80.50         79.93         4.00 o                         
  -1   8   8         26.54         13.89         2.74 o                         
   0   8   8         46.98         46.62         2.77 o                         
   1   8   8        138.87        151.96         4.72 o                         
   2   8   8          5.90         -1.97         2.82 o                         
   3   8   8          4.73         -1.76         2.88 o                         
   4   8   8        252.66        241.79         5.95 o                         
   5   8   8         20.51         26.32         3.72 o                         
   6   8   8         54.63         66.72         4.82 o                         
   7   8   8          3.62          3.58         4.48 o                         
   8   8   8          7.54          2.47         5.71 o                         
   9   8   8          5.06         -2.24         6.87 o                         
  -8   9   8         17.45         11.47        10.02 o                         
  -7   9   8          3.57         -5.10         5.56 o                         
  -6   9   8         68.58         59.83         5.19 o                         
  -5   9   8         75.56         76.04         5.24 o                         
  -4   9   8        162.83        154.04         6.99 o                         
  -3   9   8          1.08         -3.79         4.28 o                         
  -2   9   8          2.96          3.33         3.90 o                         
  -1   9   8          7.67          9.80         3.21 o                         
   0   9   8          6.93         -1.38         3.36 o                         
   1   9   8        110.73         91.58         4.41 o                         
   2   9   8         21.95         22.50         5.71 o                         
   3   9   8         63.51         40.85         3.86 o                         
   4   9   8         48.93         49.04         4.24 o                         
   5   9   8          3.90          2.33         4.28 o                         
   6   9   8         32.54         39.16         4.99 o                         
   7   9   8          8.96         17.32         5.52 o                         
  -6  10   8         68.23         67.04         8.42 o                         
  -5  10   8         32.77         30.74         6.88 o                         
  -4  10   8         45.43         39.15         6.21 o                         
  -3  10   8          0.19          2.14         5.20 o                         
  -2  10   8         48.28         37.01         6.03 o                         
  -1  10   8          3.99          2.35         4.32 o                         
   0  10   8         28.55         20.70         5.12 o                         
   1  10   8        178.35        181.76         8.25 o                         
   2  10   8         11.31         13.32         5.28 o                         
   3  10   8         24.57         24.38         5.37 o                         
   4  10   8          6.98         12.86         5.95 o                         
 -15   0   9          5.94         11.64         6.66 o                         
 -13   0   9         61.98         51.91         5.11 o                         
 -11   0   9         39.39         30.95         3.79 o                         
  -9   0   9         20.43         25.00         3.04 o                         
  -7   0   9        436.05        366.74         6.42 o                         
  -5   0   9       4704.44       4401.38        31.37 o                         
  -3   0   9       2239.09       2273.90        19.79 o                         
  -1   0   9        220.11        218.21         4.60 o                         
   1   0   9       2099.52       2130.26        20.86 o                         
   3   0   9          1.92         -0.98         2.60 o                         
   5   0   9       1804.33       1885.71        19.45 o                         
   7   0   9        664.99        615.79         9.37 o                         
   9   0   9         78.32         58.97         4.60 o                         
  11   0   9         12.63         18.71         5.24 o                         
  13   0   9         12.55         16.26         8.02 o                         
 -15   1   9        131.69        109.07         7.03 o                         
 -14   1   9          6.23          6.27         3.68 o                         
 -13   1   9        100.45        103.78         4.79 o                         
 -12   1   9          4.97          3.55         2.93 o                         
 -11   1   9         71.33         68.06         3.38 o                         
 -10   1   9        113.16        110.34         3.93 o                         
  -9   1   9        124.97        134.21         3.66 o                         
  -8   1   9        852.09        867.36         6.64 o                         
  -7   1   9       1258.32       1390.01        10.10 o                         
  -6   1   9        188.01        231.07         3.19 o                         
  -5   1   9         40.72         36.65         1.84 o                         
  -4   1   9        961.46       1000.76         7.19 o                         
  -3   1   9         60.96         57.78         2.81 o                         
  -2   1   9        710.92        705.39         5.02 o                         
  -1   1   9        326.74        316.89         3.16 o                         
   0   1   9       3078.97       3347.36        20.08 o                         
   1   1   9         10.59         23.71         1.96 o                         
   2   1   9         32.03         33.44         2.13 o                         
   3   1   9       3672.70       4019.54        26.34 o                         
   4   1   9        190.72        229.81         3.78 o                         
   5   1   9         42.02         46.86         2.38 o                         
   6   1   9          0.97         -1.60         2.13 o                         
   7   1   9        201.05        192.32         4.09 o                         
   8   1   9        138.35        132.93         4.14 o                         
   9   1   9        895.65        903.47         8.92 o                         
  10   1   9          1.03          1.76         2.69 o                         
  11   1   9        141.54        141.18         6.26 o                         
  12   1   9          6.73          3.48         4.06 o                         
  13   1   9          9.10         12.74         5.63 o                         
 -15   2   9         43.46         55.06         6.97 o                         
 -14   2   9         34.08         30.62         4.86 o                         
 -13   2   9          8.20         10.10         4.08 o                         
 -12   2   9         46.32         42.52         3.09 o                         
 -11   2   9         24.36         30.50         2.41 o                         
 -10   2   9        218.00        220.70         3.59 o                         
  -9   2   9        101.44        108.36         3.01 o                         
  -8   2   9         79.54         77.90         3.42 o                         
  -7   2   9        255.80        231.03         3.31 o                         
  -6   2   9       2202.66       2263.48        15.26 o                         
  -5   2   9         47.73         68.46         3.49 o                         
  -4   2   9       2236.75       2382.59        13.81 o                         
  -3   2   9       1109.81       1185.94         8.04 o                         
  -2   2   9          1.62         -1.77         1.18 o                         
  -1   2   9          0.11         -1.83         1.30 o                         
   0   2   9       7173.83       7600.58        46.95 o                         
   1   2   9         98.28        100.78         3.10 o                         
   2   2   9       1721.65       1656.10        12.29 o                         
   3   2   9       1220.97       1277.93        10.33 o                         
   4   2   9        376.60        381.62         4.96 o                         
   5   2   9         12.59         14.88         2.10 o                         
   6   2   9          3.15          3.02         2.09 o                         
   7   2   9        295.88        295.03         4.88 o                         
   8   2   9        579.48        589.29         7.79 o                         
   9   2   9        514.41        516.19         6.33 o                         
  10   2   9         32.82         27.73         3.67 o                         
  11   2   9          5.78          5.69         4.16 o                         
  12   2   9          0.35          2.98         4.41 o                         
  13   2   9          0.01         -1.34         5.59 o                         
 -15   3   9          1.66          2.17         7.07 o                         
 -14   3   9          0.36         -5.43         4.12 o                         
 -13   3   9         49.51         48.70         3.01 o                         
 -12   3   9         29.24         31.75         2.82 o                         
 -11   3   9          2.63          2.36         2.25 o                         
 -10   3   9        658.91        638.98         8.31 o                         
  -9   3   9         32.34         36.44         3.27 o                         
  -8   3   9        179.05        174.67         5.05 o                         
  -7   3   9          0.24         -2.36         2.34 o                         
  -6   3   9        109.92        100.27         2.28 o                         
  -5   3   9        241.41        273.47         3.68 o                         
  -4   3   9        260.81        265.20         3.16 o                         
  -3   3   9         68.27         66.38         2.54 o                         
  -2   3   9         11.86          9.58         1.48 o                         
  -1   3   9         15.41          7.26         1.56 o                         
   0   3   9        790.93        804.93         6.35 o                         
   1   3   9         43.37         35.23         1.84 o                         
   2   3   9        141.26        130.98         3.14 o                         
   3   3   9          4.53          4.96         1.96 o                         
   4   3   9        503.65        500.90         5.42 o                         
   5   3   9          0.15         -3.32         2.21 o                         
   6   3   9        218.54        238.48         4.33 o                         
   7   3   9         29.42         29.60         2.67 o                         
   8   3   9         46.04         56.16         3.88 o                         
   9   3   9        332.62        301.54         6.83 o                         
  10   3   9        396.95        370.48         7.30 o                         
  11   3   9         29.89         27.84         4.81 o                         
  12   3   9        120.30        130.59         8.60 o                         
  13   3   9          4.37          1.60         7.45 o                         
 -14   4   9          0.33          6.42         4.27 o                         
 -13   4   9         16.85         15.64         3.88 o                         
 -12   4   9         57.77         69.46         3.49 o                         
 -11   4   9         86.64         80.73         6.08 o                         
 -10   4   9          0.71          0.32         3.32 o                         
  -9   4   9        166.99        154.01         5.40 o                         
  -8   4   9         69.53         68.00         3.53 o                         
  -7   4   9        120.87        103.59         4.41 o                         
  -6   4   9         32.39         21.07         1.81 o                         
  -5   4   9          0.58         -0.57         1.53 o                         
  -4   4   9       2038.96       2101.13        12.80 o                         
  -3   4   9         14.31         16.65         1.45 o                         
  -2   4   9       3758.22       4003.90        21.69 o                         
  -1   4   9          1.21         -0.15         1.57 o                         
   0   4   9        114.37        115.57         3.05 o                         
   1   4   9        702.27        767.24         6.43 o                         
   2   4   9        390.55        358.35         4.44 o                         
   3   4   9        155.47        161.67         3.45 o                         
   4   4   9        725.74        705.98         6.23 o                         
   5   4   9        704.62        736.34         6.78 o                         
   6   4   9         74.53         84.82         3.84 o                         
   7   4   9        492.74        494.37         7.62 o                         
   8   4   9          3.27          6.02         3.35 o                         
   9   4   9         11.46         17.23         3.77 o                         
  10   4   9        130.54        119.72         6.19 o                         
  11   4   9         56.15         59.25         5.27 o                         
  12   4   9         27.56         24.16         6.02 o                         
 -13   5   9         12.00          2.80         3.68 o                         
 -12   5   9         41.60         35.42         3.22 o                         
 -11   5   9          6.08          1.85         2.47 o                         
 -10   5   9         64.22         76.07         4.46 o                         
  -9   5   9         80.56         70.06         4.39 o                         
  -8   5   9          1.70         -0.98         2.77 o                         
  -7   5   9        142.15        143.50         5.37 o                         
  -6   5   9         21.39         15.91         1.98 o                         
  -5   5   9          0.26         -1.07         1.88 o                         
  -4   5   9       1283.06       1321.31         8.47 o                         
  -3   5   9        371.49        358.78         3.84 o                         
  -2   5   9        523.65        534.46         4.56 o                         
  -1   5   9          9.88         13.37         1.76 o                         
   0   5   9       1113.38       1194.50         8.57 o                         
   1   5   9         13.60          7.37         2.27 o                         
   2   5   9          1.89         -2.65         2.21 o                         
   3   5   9         11.18         10.59         2.16 o                         
   4   5   9        328.93        314.61         5.83 o                         
   5   5   9        550.85        570.05         6.13 o                         
   6   5   9          0.23          2.93         2.60 o                         
   7   5   9         48.54         61.24         3.07 o                         
   8   5   9         53.87         49.77         4.33 o                         
   9   5   9          0.90         -5.84         3.89 o                         
  10   5   9         43.64         46.72         4.86 o                         
  11   5   9         43.44         43.96         6.17 o                         
 -13   6   9         63.35         60.81         7.46 o                         
 -12   6   9        112.72        118.87         5.44 o                         
 -11   6   9         29.91         18.85         4.52 o                         
 -10   6   9        136.19        112.93         5.15 o                         
  -9   6   9         26.28         27.64         2.70 o                         
  -8   6   9          4.37          9.35         2.40 o                         
  -7   6   9        378.17        370.27         6.43 o                         
  -6   6   9         44.32         35.62         2.71 o                         
  -5   6   9        187.74        195.66         4.04 o                         
  -4   6   9        144.29        145.15         4.77 o                         
  -3   6   9        148.92        149.54         3.19 o                         
  -2   6   9        164.38        182.46         4.14 o                         
  -1   6   9          6.06          1.80         1.81 o                         
   0   6   9         39.45         36.17         2.34 o                         
   1   6   9        135.22        133.14         3.81 o                         
   2   6   9        128.29        121.76         4.27 o                         
   3   6   9          6.92          4.56         2.65 o                         
   4   6   9        491.19        489.94         6.17 o                         
   5   6   9        812.85        729.51         7.67 o                         
   6   6   9        117.89         96.99         4.40 o                         
   7   6   9          5.71          3.41         3.11 o                         
   8   6   9         11.68          5.50         4.20 o                         
   9   6   9         19.94         15.29         4.46 o                         
  10   6   9          5.63          9.82         4.86 o                         
  11   6   9          4.21          8.48         5.81 o                         
 -11   7   9          1.48         -3.42         5.11 o                         
 -10   7   9          0.02          4.17         4.20 o                         
  -9   7   9         15.99         15.78         3.70 o                         
  -8   7   9          0.06          2.81         3.48 o                         
  -7   7   9        173.41        168.40         6.83 o                         
  -6   7   9        295.35        323.69         7.45 o                         
  -5   7   9        801.03        770.68         7.72 o                         
  -4   7   9        261.41        249.63         7.20 o                         
  -3   7   9         46.74         45.29         3.32 o                         
  -2   7   9         13.62          7.63         2.45 o                         
  -1   7   9        229.21        234.13         5.63 o                         
   0   7   9        104.26        107.31         4.20 o                         
   1   7   9          0.67         -4.03         2.69 o                         
   2   7   9        100.30         86.16         3.89 o                         
   3   7   9          3.21         -0.97         3.33 o                         
   4   7   9        117.92        125.84         4.72 o                         
   5   7   9          0.11         -0.44         3.19 o                         
   6   7   9         20.23         23.00         3.84 o                         
   7   7   9         80.93         83.84         4.67 o                         
   8   7   9         10.60         -0.29         4.40 o                         
   9   7   9         13.96         11.59         4.83 o                         
  10   7   9          0.68         11.20         6.11 o                         
 -10   8   9         65.17         72.04         8.57 o                         
  -9   8   9        133.77        141.76        11.27 o                         
  -8   8   9          0.00          5.53         4.18 o                         
  -7   8   9         48.71         42.62         4.12 o                         
  -6   8   9          3.76          0.06         3.76 o                         
  -5   8   9         76.59         62.63         4.33 o                         
  -4   8   9          1.15          1.07         3.65 o                         
  -3   8   9        158.22        164.00         5.44 o                         
  -2   8   9        391.01        393.18         6.28 o                         
  -1   8   9          3.09         -0.53         2.33 o                         
   0   8   9         37.18         27.95         3.26 o                         
   1   8   9        152.52        158.92         5.64 o                         
   2   8   9         64.08         49.07         3.81 o                         
   3   8   9         48.20         44.63         3.55 o                         
   4   8   9          6.66          9.59         3.48 o                         
   5   8   9         27.04         28.40         4.67 o                         
   6   8   9         87.03         82.69         5.11 o                         
   7   8   9         15.66         19.48         4.74 o                         
   8   8   9         11.53         16.34         7.43 o                         
  -8   9   9         33.06         22.86         6.39 o                         
  -7   9   9          1.97         -7.18         4.78 o                         
  -6   9   9          0.06         -2.02         4.97 o                         
  -5   9   9          9.16          7.64         4.73 o                         
  -4   9   9         25.10         14.63         3.99 o                         
  -3   9   9        138.37        136.97         6.31 o                         
  -2   9   9        184.82        186.55         7.06 o                         
  -1   9   9          0.26          9.04         4.04 o                         
   0   9   9        170.48        213.77         6.06 o                         
   1   9   9          0.42          4.25         3.62 o                         
   2   9   9          5.53         11.15         3.67 o                         
   3   9   9         26.77         27.62         4.53 o                         
   4   9   9          5.13          4.02         4.93 o                         
   5   9   9         82.50         84.32         5.54 o                         
   6   9   9         10.81         19.55         5.70 o                         
  -5  10   9        105.56        103.39         7.89 o                         
  -4  10   9          7.76          0.07         6.09 o                         
  -3  10   9          2.49         13.40         6.09 o                         
  -2  10   9          0.11          5.58         5.75 o                         
  -1  10   9         14.96         28.14         6.45 o                         
   0  10   9          8.07          3.96         4.82 o                         
   1  10   9         47.14         58.72         6.18 o                         
   2  10   9         21.11         28.53         5.54 o                         
   3  10   9          2.05         12.79         5.58 o                         
 -14   0  10        329.15        351.95        10.21 o                         
 -12   0  10        430.36        455.08        12.57 o                         
 -10   0  10         81.76         82.46         5.36 o                         
  -8   0  10         85.68         76.32         4.51 o                         
  -6   0  10         30.49         17.13         2.20 o                         
  -4   0  10        351.75        363.46         4.65 o                         
  -2   0  10       1024.09       1091.02        13.52 o                         
   0   0  10       6452.24       6870.06        68.59 o                         
   2   0  10         82.22        115.43         4.32 o                         
   4   0  10         72.97         71.04         4.55 o                         
   6   0  10        188.05        174.13         5.90 o                         
   8   0  10          9.04          7.13         3.95 o                         
  10   0  10         80.34         75.81         6.55 o                         
  12   0  10        673.45        739.93        18.91 o                         
 -15   1  10         13.39         17.55         5.81 o                         
 -14   1  10         50.04         46.41         4.12 o                         
 -13   1  10          6.01          5.09         3.22 o                         
 -12   1  10         96.68         93.24         4.39 o                         
 -11   1  10        120.27        118.38         4.31 o                         
 -10   1  10        133.92        124.36         4.18 o                         
  -9   1  10         37.05         36.61         2.43 o                         
  -8   1  10         31.82         26.20         1.66 o                         
  -7   1  10        102.88        107.68         3.06 o                         
  -6   1  10        439.98        467.69         4.56 o                         
  -5   1  10        591.97        575.10         4.81 o                         
  -4   1  10       1560.48       1620.93        10.65 o                         
  -3   1  10        190.13        175.72         2.70 o                         
  -2   1  10        472.68        519.84         4.75 o                         
  -1   1  10         59.24         74.43         2.94 o                         
   0   1  10       2973.65       3279.11        20.72 o                         
   1   1  10       2736.59       2936.02        19.91 o                         
   2   1  10         47.85         52.31         3.35 o                         
   3   1  10        628.81        674.65         6.34 o                         
   4   1  10         17.19          8.85         2.15 o                         
   5   1  10        112.84        109.37         3.96 o                         
   6   1  10        219.00        218.06         4.87 o                         
   7   1  10          0.45         -0.91         2.58 o                         
   8   1  10        969.89       1000.56        11.54 o                         
   9   1  10         48.73         47.51         3.73 o                         
  10   1  10        174.59        172.31         5.88 o                         
  11   1  10         49.84         38.62         4.24 o                         
  12   1  10         12.61         18.92         5.32 o                         
  13   1  10         26.23         26.40         5.64 o                         
 -15   2  10         28.58         26.61         6.05 o                         
 -14   2  10         99.21         85.74         5.33 o                         
 -13   2  10        232.44        221.40         6.62 o                         
 -12   2  10        446.26        458.86         6.65 o                         
 -11   2  10        494.48        464.68         5.98 o                         
 -10   2  10          1.10         -2.64         1.92 o                         
  -9   2  10         20.59         26.63         2.02 o                         
  -8   2  10        468.02        473.87         5.09 o                         
  -7   2  10         25.43         28.78         1.86 o                         
  -6   2  10          1.16         -0.22         1.50 o                         
  -5   2  10        229.99        235.25         3.78 o                         
  -4   2  10        328.18        333.29         3.73 o                         
  -3   2  10          0.03         -2.23         1.48 o                         
  -2   2  10        289.84        290.37         3.17 o                         
  -1   2  10          0.37         -2.13         1.42 o                         
   0   2  10       1260.93       1363.81         9.10 o                         
   1   2  10          5.76          3.79         1.86 o                         
   2   2  10       1399.39       1421.54        11.01 o                         
   3   2  10        105.96        112.45         3.90 o                         
   4   2  10         80.38         74.38         3.28 o                         
   5   2  10        376.98        405.19         5.19 o                         
   6   2  10        336.19        337.76         4.89 o                         
   7   2  10       1130.15       1162.63        10.93 o                         
   8   2  10          9.82         13.63         2.91 o                         
   9   2  10          0.07         -3.79         3.12 o                         
  10   2  10        479.60        511.85        13.78 o                         
  11   2  10         13.78         13.76         4.35 o                         
  12   2  10         41.57         37.80         4.90 o                         
  13   2  10          7.81         -1.38         5.68 o                         
 -14   3  10         27.71         25.35         5.40 o                         
 -13   3  10         47.96         46.24         3.34 o                         
 -12   3  10          7.17          3.77         2.55 o                         
 -11   3  10         95.98         89.78         3.27 o                         
 -10   3  10         21.26         17.36         2.35 o                         
  -9   3  10        111.94         99.70         4.93 o                         
  -8   3  10         13.57          9.29         2.65 o                         
  -7   3  10         42.65         46.05         1.88 o                         
  -6   3  10        244.41        225.89         3.96 o                         
  -5   3  10         94.04        106.25         2.79 o                         
  -4   3  10        732.45        765.43         6.43 o                         
  -3   3  10        207.88        181.42         3.24 o                         
  -2   3  10          0.36         -2.39         1.59 o                         
  -1   3  10        597.85        553.15         5.04 o                         
   0   3  10         20.78         22.53         1.85 o                         
   1   3  10          0.02         -1.93         1.29 o                         
   2   3  10          1.32         -2.27         1.71 o                         
   3   3  10          5.25          4.27         2.02 o                         
   4   3  10        113.03        115.44         4.42 o                         
   5   3  10         68.42         62.30         3.45 o                         
   6   3  10       2358.94       2403.23        16.80 o                         
   7   3  10         38.96         80.45         7.40 o                         
   8   3  10        262.05        253.19         5.47 o                         
   9   3  10         22.32         15.18         3.69 o                         
  10   3  10         16.06         12.62         4.55 o                         
  11   3  10          5.56         -0.67         4.71 o                         
  12   3  10         17.84         14.56         4.97 o                         
 -14   4  10         20.04         11.22         6.24 o                         
 -13   4  10          8.48          9.98         3.12 o                         
 -12   4  10          0.00         -2.46         2.78 o                         
 -11   4  10        612.39        600.81         8.93 o                         
 -10   4  10         29.35         25.22         3.64 o                         
  -9   4  10         11.46          6.01         3.26 o                         
  -8   4  10          5.06          0.30         2.85 o                         
  -7   4  10         16.35         12.86         1.79 o                         
  -6   4  10          6.23         13.36         1.88 o                         
  -5   4  10        780.26        807.85         6.82 o                         
  -4   4  10        677.41        718.10         6.11 o                         
  -3   4  10          0.30         -1.73         1.73 o                         
  -2   4  10        739.03        787.39         5.89 o                         
  -1   4  10          9.76          2.50         1.70 o                         
   0   4  10        313.68        330.13         4.19 o                         
   1   4  10          0.74          0.35         1.99 o                         
   2   4  10          7.94          4.80         1.77 o                         
   3   4  10        415.36        394.47         4.72 o                         
   4   4  10         70.84         84.80         3.36 o                         
   5   4  10        900.83        927.04         7.93 o                         
   6   4  10        390.53        377.39         5.41 o                         
   7   4  10         98.25         95.15         3.75 o                         
   8   4  10        603.66        595.17         8.43 o                         
   9   4  10         64.66         60.68         4.59 o                         
  10   4  10         89.60         88.19         8.37 o                         
  11   4  10        214.02        271.63         9.97 o                         
  12   4  10          0.76          2.16         6.07 o                         
 -13   5  10         72.38         76.38         9.59 o                         
 -12   5  10          6.76          3.25         6.74 o                         
 -11   5  10         46.45         44.13         4.93 o                         
 -10   5  10          0.09         -0.96         3.72 o                         
  -9   5  10         12.96         10.01         3.52 o                         
  -8   5  10        392.77        393.54         5.01 o                         
  -7   5  10         86.58         91.02         3.05 o                         
  -6   5  10          0.32          0.62         2.57 o                         
  -5   5  10          5.70          8.66         2.10 o                         
  -4   5  10        138.40        146.84         3.01 o                         
  -3   5  10        404.31        391.91         4.74 o                         
  -2   5  10         68.68         75.21         2.75 o                         
  -1   5  10        540.45        580.36         5.24 o                         
   0   5  10          0.35         -2.05         1.99 o                         
   1   5  10         50.00         52.68         2.56 o                         
   2   5  10        530.26        545.20         5.42 o                         
   3   5  10        250.75        242.53         4.51 o                         
   4   5  10       2749.39       2682.29        16.57 o                         
   5   5  10       1188.41       1228.29        12.80 o                         
   6   5  10        548.24        539.85         7.02 o                         
   7   5  10        465.17        457.79         7.10 o                         
   8   5  10         19.66         21.79         3.90 o                         
   9   5  10          4.51          4.42         4.37 o                         
  10   5  10          0.01         -2.93         6.51 o                         
  11   5  10         62.61         63.31         6.81 o                         
 -12   6  10         10.58         12.93         7.37 o                         
 -11   6  10         33.36         28.92         4.03 o                         
 -10   6  10          2.71          5.32         2.37 o                         
  -9   6  10          0.06         -1.01         2.47 o                         
  -8   6  10         73.00         61.43         3.46 o                         
  -7   6  10         27.74         30.86         2.77 o                         
  -6   6  10        459.32        391.43         6.05 o                         
  -5   6  10         18.77         16.40         2.27 o                         
  -4   6  10         18.70         21.60         1.93 o                         
  -3   6  10        108.51         96.97         3.71 o                         
  -2   6  10         45.94         34.42         2.56 o                         
  -1   6  10         39.33         30.47         2.22 o                         
   0   6  10         51.35         57.53         2.57 o                         
   1   6  10          0.01         -3.43         2.29 o                         
   2   6  10         34.90         23.59         2.59 o                         
   3   6  10          2.20         -0.13         2.80 o                         
   4   6  10        482.10        491.34         6.97 o                         
   5   6  10        370.65        374.93         6.05 o                         
   6   6  10        111.55         96.76         4.27 o                         
   7   6  10         58.12         57.08         3.98 o                         
   8   6  10         47.10         48.50         4.77 o                         
   9   6  10          0.28         -2.64         4.49 o                         
  10   6  10         91.36        113.36         8.82 o                         
 -11   7  10          1.62          8.68         6.51 o                         
 -10   7  10        365.40        390.05         9.16 o                         
  -9   7  10        176.75        180.37         9.12 o                         
  -8   7  10         25.81         25.40         3.50 o                         
  -7   7  10          2.25          7.98         3.14 o                         
  -6   7  10        387.45        366.97         9.04 o                         
  -5   7  10        308.25        322.84         6.46 o                         
  -4   7  10        194.41        195.49         4.74 o                         
  -3   7  10         13.54         13.17         2.98 o                         
  -2   7  10         16.49          5.53         3.46 o                         
  -1   7  10        148.35        149.26         4.31 o                         
   0   7  10         73.76         53.28         3.30 o                         
   1   7  10        256.73        251.25         5.46 o                         
   2   7  10         75.79         86.72         3.70 o                         
   3   7  10          6.58          4.58         2.74 o                         
   4   7  10        111.22         92.77         5.16 o                         
   5   7  10         26.11         23.65         3.52 o                         
   6   7  10          8.22          2.68         3.85 o                         
   7   7  10          4.65         -5.48         3.65 o                         
   8   7  10         30.99         32.46         5.03 o                         
   9   7  10          0.45         -0.57         5.42 o                         
 -10   8  10          0.31         11.97         8.31 o                         
  -9   8  10         10.34         16.12         5.31 o                         
  -8   8  10          2.17         13.07         4.45 o                         
  -7   8  10         61.84         50.03         4.39 o                         
  -6   8  10         45.65         35.53         3.75 o                         
  -5   8  10         53.02         46.26         3.31 o                         
  -4   8  10         65.95         73.10         4.01 o                         
  -3   8  10         29.54         29.16         4.08 o                         
  -2   8  10         15.03         14.56         4.04 o                         
  -1   8  10         36.15         24.83         2.98 o                         
   0   8  10        258.69        282.09         6.19 o                         
   1   8  10        131.59        119.16         4.91 o                         
   2   8  10        175.38        172.70         6.43 o                         
   3   8  10        165.33        189.25         6.08 o                         
   4   8  10        137.84        126.75         5.97 o                         
   5   8  10         49.86         42.96         4.52 o                         
   6   8  10        123.46        128.34         7.06 o                         
   7   8  10          9.50          8.89         5.03 o                         
   8   8  10          1.26         -2.18         5.59 o                         
  -8   9  10         25.42         25.98         5.72 o                         
  -7   9  10         51.16         39.51         6.02 o                         
  -6   9  10          1.69          0.85         4.53 o                         
  -5   9  10         29.27         25.52         4.24 o                         
  -4   9  10          4.84          7.17         3.73 o                         
  -3   9  10          1.28          4.07         3.80 o                         
  -2   9  10         93.03        115.78         7.38 o                         
  -1   9  10        321.53        333.57         7.73 o                         
   0   9  10        198.61        208.14         7.42 o                         
   1   9  10         16.74         19.61         4.29 o                         
   2   9  10        189.15        195.46         8.79 o                         
   3   9  10          2.95         -1.33         4.96 o                         
   4   9  10          0.04         -3.45         4.37 o                         
   5   9  10         11.05         15.46         6.18 o                         
  -4  10  10          2.15         -0.95         6.48 o                         
  -3  10  10         26.74         27.44         6.70 o                         
  -2  10  10          0.95         -8.84         7.21 o                         
  -1  10  10        218.34        253.72        10.75 o                         
   0  10  10          7.35         19.40         6.49 o                         
   1  10  10        205.04        226.81        10.06 o                         
   2  10  10        119.52        113.86        10.94 o                         
 -15   0  11          5.84          6.62         6.96 o                         
 -13   0  11        197.09        203.21         8.42 o                         
 -11   0  11        205.84        205.88         9.28 o                         
  -9   0  11        138.93        129.44         6.00 o                         
  -7   0  11        770.16        847.07         9.74 o                         
  -5   0  11         40.31         47.97         2.54 o                         
  -3   0  11         31.65         23.16         2.08 o                         
  -1   0  11          1.48          2.83         3.13 o                         
   1   0  11       4917.84       5096.67        42.66 o                         
   3   0  11        653.72        730.68        10.03 o                         
   5   0  11        931.31       1006.21        12.66 o                         
   7   0  11        519.99        487.06         9.20 o                         
   9   0  11         12.38         17.93         4.75 o                         
  11   0  11        141.76        148.20        11.88 o                         
 -15   1  11         52.75         50.42         6.92 o                         
 -14   1  11         24.51         22.16         4.19 o                         
 -13   1  11          3.01          6.01         3.37 o                         
 -12   1  11          1.92         -2.26         3.23 o                         
 -11   1  11        189.51        201.62         5.08 o                         
 -10   1  11         22.29         18.30         2.51 o                         
  -9   1  11         68.21         64.28         3.06 o                         
  -8   1  11        653.38        658.37         6.67 o                         
  -7   1  11         57.08         64.66         2.87 o                         
  -6   1  11        488.23        494.54         4.55 o                         
  -5   1  11        389.53        381.68         4.11 o                         
  -4   1  11        195.32        186.48         2.67 o                         
  -3   1  11        883.95        869.26         6.04 o                         
  -2   1  11        364.18        405.00         3.92 o                         
  -1   1  11         25.63         40.01         2.13 o                         
   0   1  11        710.81        739.19         6.84 o                         
   1   1  11       3634.64       3777.27        25.13 o                         
   2   1  11         23.87         29.44         2.18 o                         
   3   1  11       1288.54       1302.31        10.00 o                         
   4   1  11        415.04        435.04         5.48 o                         
   5   1  11         18.35         10.84         2.52 o                         
   6   1  11        880.69        871.86         8.85 o                         
   7   1  11        105.91         94.19         4.03 o                         
   8   1  11        582.74        636.42        10.01 o                         
   9   1  11         14.69          5.56         3.21 o                         
  10   1  11        174.96        197.73         6.97 o                         
  11   1  11         14.83          7.22         3.70 o                         
  12   1  11          0.00         -5.38         5.42 o                         
 -15   2  11          0.00          6.78         6.41 o                         
 -14   2  11          0.32         -5.47         4.65 o                         
 -13   2  11         14.93          7.53         4.42 o                         
 -12   2  11        161.99        134.06         6.27 o                         
 -11   2  11        120.46        143.12         5.72 o                         
 -10   2  11         82.92         69.24         3.01 o                         
  -9   2  11         62.47         52.61         2.57 o                         
  -8   2  11         15.27         14.27         1.89 o                         
  -7   2  11        944.10        970.94         7.67 o                         
  -6   2  11         28.23         29.24         1.92 o                         
  -5   2  11         72.15         61.28         2.32 o                         
  -4   2  11        287.12        283.71         3.55 o                         
  -3   2  11         37.43         22.86         1.26 o                         
  -2   2  11        184.76        169.70         3.26 o                         
  -1   2  11       1868.87       1797.19        12.34 o                         
   0   2  11         49.75         39.92         2.46 o                         
   1   2  11         60.95         66.31         3.06 o                         
   2   2  11          3.88          6.87         2.00 o                         
   3   2  11         10.78         12.58         2.22 o                         
   4   2  11         65.19         68.59         2.93 o                         
   5   2  11         45.75         45.61         2.84 o                         
   6   2  11        145.81        176.64         4.56 o                         
   7   2  11        579.22        511.99        16.30 o                         
   8   2  11         75.56         55.62         3.56 o                         
   9   2  11        225.38        237.02         6.77 o                         
  10   2  11        125.15        121.28         6.42 o                         
  11   2  11          1.22         -1.86         5.11 o                         
  12   2  11         50.02         41.08         6.02 o                         
 -14   3  11         13.83         -2.73         8.28 o                         
 -13   3  11          5.53          0.32         3.53 o                         
 -12   3  11        134.43        106.22         7.04 o                         
 -11   3  11          0.02          0.98         2.26 o                         
 -10   3  11        415.36        361.38         5.87 o                         
  -9   3  11          9.60         10.03         2.27 o                         
  -8   3  11         20.23         23.21         2.16 o                         
  -7   3  11          9.55          9.12         1.98 o                         
  -6   3  11         19.77         24.17         1.89 o                         
  -5   3  11        336.18        339.20         4.41 o                         
  -4   3  11        946.45        948.65         7.58 o                         
  -3   3  11       1441.05       1648.76        11.88 o                         
  -2   3  11       1005.13       1121.83         8.40 o                         
  -1   3  11        221.00        232.33         3.76 o                         
   0   3  11        732.60        724.80         6.27 o                         
   1   3  11        821.57        828.50         6.57 o                         
   2   3  11         97.06         95.06         3.24 o                         
   3   3  11        145.83        146.48         3.98 o                         
   4   3  11        721.09        731.87         7.09 o                         
   5   3  11         11.30         14.64         2.51 o                         
   6   3  11       8715.24       8976.01        54.77 o                         
   7   3  11          5.55         15.57         3.42 o                         
   8   3  11          0.20          2.51         3.60 o                         
   9   3  11         54.33         37.23         4.42 o                         
  10   3  11         31.91         44.71         5.83 o                         
  11   3  11         62.38         58.50         5.36 o                         
  12   3  11         42.93         36.58         6.71 o                         
 -14   4  11          4.68        -12.77         8.51 o                         
 -13   4  11         23.96         23.91         5.02 o                         
 -12   4  11         42.52         42.17         3.20 o                         
 -11   4  11         17.38         16.37         4.09 o                         
 -10   4  11          0.69         -5.37         3.77 o                         
  -9   4  11          0.22         -4.68         3.12 o                         
  -8   4  11         18.90         17.07         2.12 o                         
  -7   4  11          0.12         -3.39         2.26 o                         
  -6   4  11       2385.79       2425.26        15.54 o                         
  -5   4  11          8.46          5.83         1.94 o                         
  -4   4  11         23.64         26.11         1.72 o                         
  -3   4  11        312.24        311.12         4.74 o                         
  -2   4  11         76.67         72.03         2.51 o                         
  -1   4  11        145.80        168.56         3.60 o                         
   0   4  11        249.08        192.05         3.72 o                         
   1   4  11        102.15         85.69         3.29 o                         
   2   4  11         39.49         33.74         2.25 o                         
   3   4  11          6.51          8.40         2.14 o                         
   4   4  11        129.77        144.06         4.06 o                         
   5   4  11         11.35          7.87         2.76 o                         
   6   4  11          2.37          0.82         2.70 o                         
   7   4  11          0.07          1.08         2.65 o                         
   8   4  11         30.73         33.25         3.36 o                         
   9   4  11        220.30        242.05         7.64 o                         
  10   4  11        106.46        114.78         9.56 o                         
  11   4  11         26.08         37.80         9.34 o                         
 -13   5  11          0.00          1.79         6.05 o                         
 -12   5  11         21.10         15.99         5.31 o                         
 -11   5  11          3.49         -5.33         5.06 o                         
 -10   5  11        116.37        126.70         6.96 o                         
  -9   5  11        219.60        212.93         6.91 o                         
  -8   5  11         28.87         30.64         2.46 o                         
  -7   5  11        232.20        226.34         4.48 o                         
  -6   5  11        506.91        547.82         6.00 o                         
  -5   5  11        179.72        171.84         4.02 o                         
  -4   5  11        557.88        585.57         5.95 o                         
  -3   5  11         26.74         21.54         2.19 o                         
  -2   5  11         56.87         60.32         2.52 o                         
  -1   5  11         45.60         49.63         2.53 o                         
   0   5  11         32.59         27.69         2.31 o                         
   1   5  11        251.18        237.13         4.53 o                         
   2   5  11        662.60        720.93         6.95 o                         
   3   5  11          9.93         12.86         2.57 o                         
   4   5  11         37.06         43.29         3.04 o                         
   5   5  11         38.64         34.97         3.41 o                         
   6   5  11        680.83        692.04         8.14 o                         
   7   5  11         93.85         77.82         3.92 o                         
   8   5  11          0.01         -4.50         3.00 o                         
   9   5  11         76.56         71.60         6.12 o                         
  10   5  11          1.50         10.48         5.45 o                         
  11   5  11          4.88          5.94         7.30 o                         
 -12   6  11         51.33         50.12         6.93 o                         
 -11   6  11          0.31         -0.93         5.77 o                         
 -10   6  11          4.73          5.02         4.47 o                         
  -9   6  11          0.22          1.49         2.69 o                         
  -8   6  11         34.80         31.75         2.90 o                         
  -7   6  11        178.17        197.59         6.14 o                         
  -6   6  11         22.34         18.54         2.86 o                         
  -5   6  11        394.27        386.46         5.01 o                         
  -4   6  11        459.02        449.09         8.00 o                         
  -3   6  11          9.86          8.02         2.43 o                         
  -2   6  11        236.56        231.49         4.92 o                         
  -1   6  11         28.84         31.65         2.33 o                         
   0   6  11        138.49        126.45         3.96 o                         
   1   6  11        109.94        107.53         4.52 o                         
   2   6  11        409.69        392.43         6.28 o                         
   3   6  11        144.74        125.12         4.72 o                         
   4   6  11        424.54        459.30         6.26 o                         
   5   6  11          0.39          0.01         3.24 o                         
   6   6  11        195.68        193.49        10.62 o                         
   7   6  11         37.27         35.13         3.92 o                         
   8   6  11         39.79         31.38         4.82 o                         
   9   6  11         11.98          8.94         4.93 o                         
  10   6  11         51.00         64.31         7.15 o                         
 -11   7  11          2.29         -2.29         7.01 o                         
 -10   7  11         10.63         16.47         4.08 o                         
  -9   7  11          0.07         -1.62         4.44 o                         
  -8   7  11          1.50         -5.20         3.47 o                         
  -7   7  11        300.68        310.74         7.59 o                         
  -6   7  11          6.60          7.70         3.12 o                         
  -5   7  11        475.22        456.87         7.48 o                         
  -4   7  11        245.46        260.22         6.05 o                         
  -3   7  11        237.09        251.98         6.30 o                         
  -2   7  11         25.69         26.84         3.45 o                         
  -1   7  11        319.89        315.55         5.15 o                         
   0   7  11         20.95         16.61         3.47 o                         
   1   7  11         81.00         68.93         3.73 o                         
   2   7  11         56.93         61.72         3.84 o                         
   3   7  11        298.25        248.13         6.34 o                         
   4   7  11         14.99         10.10         3.94 o                         
   5   7  11         53.33         37.39         3.97 o                         
   6   7  11          6.52         -1.40         4.85 o                         
   7   7  11         27.49         23.56         4.97 o                         
   8   7  11         42.73         42.57         5.37 o                         
  -9   8  11         78.06         79.07         6.63 o                         
  -8   8  11         62.11         62.39         5.41 o                         
  -7   8  11          7.09         16.46         4.19 o                         
  -6   8  11         30.54         32.94         3.65 o                         
  -5   8  11         84.24         73.92         3.93 o                         
  -4   8  11         92.49         98.82         5.56 o                         
  -3   8  11         82.42         89.13         6.29 o                         
  -2   8  11         91.54        104.08         6.42 o                         
  -1   8  11         50.62         58.98         3.47 o                         
   0   8  11        194.02        187.40         7.57 o                         
   1   8  11          0.72         -0.82         3.79 o                         
   2   8  11        205.37        194.97         7.01 o                         
   3   8  11         28.24         25.59         4.30 o                         
   4   8  11        116.83        121.30         7.61 o                         
   5   8  11        156.47        184.98         7.40 o                         
   6   8  11         20.49         15.52         5.06 o                         
   7   8  11          5.65          8.31         5.75 o                         
  -7   9  11          4.14          6.09         7.07 o                         
  -6   9  11         53.32         78.50         7.57 o                         
  -5   9  11         24.05         23.87         5.42 o                         
  -4   9  11         93.96        108.67         9.34 o                         
  -3   9  11          0.72          7.97         5.06 o                         
  -2   9  11         13.11         12.06         5.12 o                         
  -1   9  11         17.04         22.27         5.38 o                         
   0   9  11        123.47        149.34         7.69 o                         
   1   9  11          0.95         -1.04         4.29 o                         
   2   9  11          9.12          1.98         4.76 o                         
   3   9  11         12.20         10.20         5.23 o                         
   4   9  11         19.23          3.82         6.03 o                         
   5   9  11         21.54         32.43         8.55 o                         
  -2  10  11         10.09          9.10         6.92 o                         
  -1  10  11          4.99          4.47         8.56 o                         
   0  10  11          4.99         14.77         6.74 o                         
 -14   0  12        315.36        371.70        12.06 o                         
 -12   0  12         24.02         24.66         4.62 o                         
 -10   0  12          9.74         16.26         5.70 o                         
  -8   0  12         93.27         82.20         5.19 o                         
  -6   0  12       1557.90       1654.67        17.75 o                         
  -4   0  12          2.33          1.02         1.92 o                         
  -2   0  12         52.31         59.04         3.13 o                         
   0   0  12        337.77        375.09         6.57 o                         
   2   0  12         10.20          9.61         2.85 o                         
   4   0  12         13.30         11.59         3.36 o                         
   6   0  12        709.51        692.77        10.78 o                         
   8   0  12       1768.35       1758.47        22.94 o                         
  10   0  12          0.01          1.20         6.00 o                         
  12   0  12        122.02        181.07        12.77 o                         
 -15   1  12          0.01          3.28         6.91 o                         
 -14   1  12          3.41          0.14         4.94 o                         
 -13   1  12         41.59         37.73         3.61 o                         
 -12   1  12         23.76         21.93         3.21 o                         
 -11   1  12        128.78        117.42         4.50 o                         
 -10   1  12          0.28         -3.91         2.61 o                         
  -9   1  12         31.23         33.71         2.94 o                         
  -8   1  12        295.64        299.56         4.99 o                         
  -7   1  12        221.71        203.67         3.97 o                         
  -6   1  12       1281.00       1266.76         9.52 o                         
  -5   1  12        269.02        273.19         3.84 o                         
  -4   1  12        447.29        455.73         4.21 o                         
  -3   1  12         42.08         40.65         1.85 o                         
  -2   1  12         31.76         29.78         1.73 o                         
  -1   1  12       1142.24       1216.79         9.99 o                         
   0   1  12        838.24        953.99         7.88 o                         
   1   1  12          0.03          5.61         2.09 o                         
   2   1  12        105.39        117.91         3.47 o                         
   3   1  12         93.43         82.28         3.34 o                         
   4   1  12        334.03        332.57         5.38 o                         
   5   1  12        718.84        754.70         8.24 o                         
   6   1  12        145.78        129.51         5.82 o                         
   7   1  12        641.76        613.58         8.39 o                         
   8   1  12        252.87        204.13         6.06 o                         
   9   1  12         47.36         54.51         4.36 o                         
  10   1  12         59.67         59.97         5.01 o                         
  11   1  12         85.88         91.36         7.28 o                         
  12   1  12          1.57          1.73         6.08 o                         
 -14   2  12         14.92         19.76         5.22 o                         
 -13   2  12        105.98        102.76         8.32 o                         
 -12   2  12         16.70         14.88         3.55 o                         
 -11   2  12         69.40         57.49         3.90 o                         
 -10   2  12          6.09         -3.49         2.33 o                         
  -9   2  12         81.41         69.23         3.10 o                         
  -8   2  12        141.48        145.71         3.71 o                         
  -7   2  12        258.24        248.82         4.03 o                         
  -6   2  12        295.15        287.27         4.06 o                         
  -5   2  12          9.41          5.57         1.77 o                         
  -4   2  12         58.43         48.10         2.26 o                         
  -3   2  12        736.37        733.04         5.62 o                         
  -2   2  12        360.98        358.22         4.03 o                         
  -1   2  12       1647.79       1677.78        11.06 o                         
   0   2  12        903.89        958.45         7.62 o                         
   1   2  12        747.53        765.72         6.97 o                         
   2   2  12          0.81          0.09         2.14 o                         
   3   2  12       1678.46       1741.12        13.54 o                         
   4   2  12        227.80        220.65         4.65 o                         
   5   2  12        161.18        168.40         4.55 o                         
   6   2  12         45.39         49.29         4.91 o                         
   7   2  12         20.52         16.28         3.61 o                         
   8   2  12         43.65         40.38         3.36 o                         
   9   2  12         35.59         34.56         3.92 o                         
  10   2  12          6.98          7.26         3.27 o                         
  11   2  12         42.05         53.97         5.84 o                         
  12   2  12         30.36         32.05         6.60 o                         
 -14   3  12         17.48         14.71         4.90 o                         
 -13   3  12         36.38         36.37         3.92 o                         
 -12   3  12          1.48          4.26         2.58 o                         
 -11   3  12         58.41         55.91         3.13 o                         
 -10   3  12         52.05         47.81         2.99 o                         
  -9   3  12         47.72         42.52         2.76 o                         
  -8   3  12          1.26         -2.73         1.87 o                         
  -7   3  12        166.00        172.77         3.95 o                         
  -6   3  12        319.44        311.03         4.90 o                         
  -5   3  12       1693.91       1764.86        13.02 o                         
  -4   3  12        380.99        411.35         5.14 o                         
  -3   3  12        481.83        526.87         5.59 o                         
  -2   3  12          6.29          4.18         1.76 o                         
  -1   3  12         89.38        101.18         3.41 o                         
   0   3  12        400.55        433.34         5.27 o                         
   1   3  12        111.14         99.56         3.13 o                         
   2   3  12        148.39        129.92         3.52 o                         
   3   3  12         53.53         53.40         2.86 o                         
   4   3  12        700.72        677.15         7.73 o                         
   5   3  12          0.00          9.31         2.72 o                         
   6   3  12       3499.84       3585.63        23.36 o                         
   7   3  12         13.80         17.54         3.10 o                         
   8   3  12         99.73         88.46         4.48 o                         
   9   3  12         19.92         10.96         3.61 o                         
  10   3  12         70.09         72.63         5.47 o                         
  11   3  12          0.12         -7.47         5.54 o                         
 -13   4  12          3.19          2.69         5.13 o                         
 -12   4  12          2.86         -0.87         3.79 o                         
 -11   4  12        135.13        133.84         6.18 o                         
 -10   4  12         10.55          9.79         2.20 o                         
  -9   4  12          7.09          2.48         3.20 o                         
  -8   4  12        220.17        217.91         4.03 o                         
  -7   4  12         43.43         56.81         2.92 o                         
  -6   4  12         64.20         74.47         3.61 o                         
  -5   4  12        413.65        380.41         4.90 o                         
  -4   4  12         22.68         19.75         1.67 o                         
  -3   4  12        101.29         87.25         3.69 o                         
  -2   4  12          6.69          6.69         2.01 o                         
  -1   4  12          0.81         -1.99         2.00 o                         
   0   4  12        218.71        214.79         4.09 o                         
   1   4  12         85.10        100.67         3.71 o                         
   2   4  12        298.41        287.78         4.89 o                         
   3   4  12         76.55         75.07         3.29 o                         
   4   4  12        119.29        114.35         4.28 o                         
   5   4  12        641.75        633.44         7.54 o                         
   6   4  12          3.57          3.40         2.82 o                         
   7   4  12         62.68         58.46         3.74 o                         
   8   4  12         44.13         40.45         3.58 o                         
   9   4  12         62.24         67.58         6.12 o                         
  10   4  12          4.41          5.22         5.34 o                         
  11   4  12        292.05        354.88        12.38 o                         
 -13   5  12         51.88         50.69         7.57 o                         
 -12   5  12         14.19          2.60         6.10 o                         
 -11   5  12         25.44         22.67         6.89 o                         
 -10   5  12          0.07          1.80         4.42 o                         
  -9   5  12          0.01          3.10         2.73 o                         
  -8   5  12         65.76         61.67         3.24 o                         
  -7   5  12        166.70        180.43         4.65 o                         
  -6   5  12        146.53        160.63         4.85 o                         
  -5   5  12        383.11        359.40         5.47 o                         
  -4   5  12          1.24          2.65         2.12 o                         
  -3   5  12         46.05         46.91         2.74 o                         
  -2   5  12        150.27        134.82         2.96 o                         
  -1   5  12         12.57         10.00         2.19 o                         
   0   5  12        209.16        211.69         4.93 o                         
   1   5  12          8.86          7.87         2.49 o                         
   2   5  12        716.96        703.49         7.15 o                         
   3   5  12          0.05          4.45         2.88 o                         
   4   5  12        514.43        537.88         8.67 o                         
   5   5  12          0.86          3.73         3.04 o                         
   6   5  12         81.76         98.28         6.07 o                         
   7   5  12         15.54         17.17         3.24 o                         
   8   5  12          3.02          1.09         3.00 o                         
   9   5  12         77.22         84.33         8.07 o                         
  10   5  12         21.14         37.66         6.97 o                         
 -12   6  12          5.27         -1.84         7.41 o                         
 -11   6  12          2.35         -2.76         6.12 o                         
 -10   6  12        124.72        123.98        12.82 o                         
  -9   6  12        167.17        183.25         7.38 o                         
  -8   6  12         14.77         20.03         3.62 o                         
  -7   6  12        395.18        445.73         7.69 o                         
  -6   6  12        362.22        363.80         6.02 o                         
  -5   6  12        102.63        101.89         4.65 o                         
  -4   6  12        102.54         96.02         4.61 o                         
  -3   6  12          0.25         -2.38         2.92 o                         
  -2   6  12        232.21        236.36         5.74 o                         
  -1   6  12         26.75         23.02         2.50 o                         
   0   6  12        412.15        437.94         7.56 o                         
   1   6  12          1.74         -1.41         3.59 o                         
   2   6  12         61.02         64.03         3.61 o                         
   3   6  12        796.28        831.08         8.25 o                         
   4   6  12         49.19         47.35         3.63 o                         
   5   6  12         29.86         23.67         3.75 o                         
   6   6  12        109.49        102.33         6.18 o                         
   7   6  12         11.76         11.47         4.19 o                         
   8   6  12         17.04         11.90         5.35 o                         
   9   6  12          2.21          3.28         5.68 o                         
 -10   7  12          8.66          6.29         5.06 o                         
  -9   7  12          6.01          5.35         5.69 o                         
  -8   7  12        148.47        135.84         6.06 o                         
  -7   7  12        107.13         97.95         4.96 o                         
  -6   7  12          0.02         -2.00         3.63 o                         
  -5   7  12          0.26         -3.36         3.17 o                         
  -4   7  12          7.16          3.70         3.30 o                         
  -3   7  12          3.31         -0.31         3.31 o                         
  -2   7  12         10.20          9.23         3.55 o                         
  -1   7  12          3.13         -4.02         2.68 o                         
   0   7  12        302.01        317.53         6.53 o                         
   1   7  12        366.34        330.43         6.56 o                         
   2   7  12          0.30         10.38         3.56 o                         
   3   7  12         56.59         50.70         4.15 o                         
   4   7  12          5.33          0.88         3.43 o                         
   5   7  12          5.03          1.13         3.98 o                         
   6   7  12          0.85          5.96         4.19 o                         
   7   7  12          1.38         -8.37         5.58 o                         
   8   7  12          7.38          2.98         5.46 o                         
  -9   8  12         26.60         29.49         6.26 o                         
  -8   8  12         47.59         49.10         5.23 o                         
  -7   8  12          5.14         10.31         4.55 o                         
  -6   8  12          0.27         -2.29         5.11 o                         
  -5   8  12        152.14        140.63         6.10 o                         
  -4   8  12         12.97         13.41         4.97 o                         
  -3   8  12        167.98        166.97         7.14 o                         
  -2   8  12        107.83        115.08         8.03 o                         
  -1   8  12         53.62         56.74         3.87 o                         
   0   8  12        105.06         77.53         4.95 o                         
   1   8  12         71.17         78.14         4.67 o                         
   2   8  12          7.54          9.01         4.33 o                         
   3   8  12         13.10         17.46         5.03 o                         
   4   8  12         52.19         51.05         5.27 o                         
   5   8  12        114.19        124.82         8.93 o                         
   6   8  12          0.76         -3.30         6.52 o                         
  -6   9  12          0.04         -2.25         6.92 o                         
  -5   9  12         42.95         60.79         9.88 o                         
  -4   9  12         91.65         98.22         7.54 o                         
  -3   9  12          1.27          2.33         6.03 o                         
  -2   9  12         99.49         86.90         6.65 o                         
  -1   9  12         52.57         62.65         6.32 o                         
   0   9  12         58.41         47.29         5.08 o                         
   1   9  12          1.16          1.84         4.93 o                         
   2   9  12         45.19         39.84         6.01 o                         
   3   9  12         13.97          9.70         5.61 o                         
   4   9  12          2.90          1.30         7.98 o                         
 -13   0  13          3.05         -0.20         5.72 o                         
 -11   0  13        510.65        500.83         9.89 o                         
  -9   0  13          0.54         -4.75         5.12 o                         
  -7   0  13        732.23        716.18        12.42 o                         
  -5   0  13         33.71         35.75         2.36 o                         
  -3   0  13        122.65        129.15         4.29 o                         
  -1   0  13        213.10        224.50         7.43 o                         
   1   0  13        449.38        495.11         7.70 o                         
   3   0  13        124.19        133.22         5.55 o                         
   5   0  13        145.59        119.38         6.41 o                         
   7   0  13        496.24        510.08        13.05 o                         
   9   0  13        105.11        122.30         9.84 o                         
  11   0  13        340.31        324.34        12.40 o                         
 -14   1  13         33.64         26.25         7.22 o                         
 -13   1  13         46.94         54.51         7.53 o                         
 -12   1  13          1.92         -2.18         5.30 o                         
 -11   1  13        355.87        365.21         7.55 o                         
 -10   1  13         48.01         37.19         3.21 o                         
  -9   1  13        268.91        257.99         5.93 o                         
  -8   1  13        142.02        137.42         4.41 o                         
  -7   1  13          5.72          5.26         1.89 o                         
  -6   1  13        240.58        245.21         3.84 o                         
  -5   1  13        121.40        110.71         3.26 o                         
  -4   1  13        110.61        125.00         2.94 o                         
  -3   1  13        258.74        242.90         3.38 o                         
  -2   1  13         70.37         76.56         2.90 o                         
  -1   1  13        376.62        413.06         4.72 o                         
   0   1  13        677.93        725.26         7.01 o                         
   1   1  13         17.82         24.15         2.32 o                         
   2   1  13          7.26          7.75         2.25 o                         
   3   1  13        194.05        189.33         4.52 o                         
   4   1  13          0.99         -2.89         2.55 o                         
   5   1  13         86.00         77.90         4.74 o                         
   6   1  13         52.67         49.88         4.68 o                         
   7   1  13        105.52        115.18         6.10 o                         
   8   1  13        373.11        360.15         8.09 o                         
   9   1  13         15.62         20.98         5.00 o                         
  10   1  13         44.87         34.57         4.67 o                         
  11   1  13         26.23         28.72         4.40 o                         
 -14   2  13          0.45          6.23         5.55 o                         
 -13   2  13         98.01        101.70         8.63 o                         
 -12   2  13        103.39         91.32         5.56 o                         
 -11   2  13        254.61        232.39         7.36 o                         
 -10   2  13        171.14        158.87         4.52 o                         
  -9   2  13        639.63        601.39         6.66 o                         
  -8   2  13        444.96        437.41         5.28 o                         
  -7   2  13         42.52         37.59         2.27 o                         
  -6   2  13        519.76        525.59         4.98 o                         
  -5   2  13         48.11         36.94         2.02 o                         
  -4   2  13        215.92        231.79         3.82 o                         
  -3   2  13        401.08        388.76         4.39 o                         
  -2   2  13          9.30          6.23         1.86 o                         
  -1   2  13         52.31         46.63         2.33 o                         
   0   2  13        495.22        496.97         5.71 o                         
   1   2  13        163.71        171.19         4.20 o                         
   2   2  13          7.66          7.41         2.32 o                         
   3   2  13         22.65         23.61         2.97 o                         
   4   2  13        481.15        506.40         6.37 o                         
   5   2  13       1430.32       1481.10        12.06 o                         
   6   2  13         35.30         51.27         4.88 o                         
   7   2  13          0.57         -1.59         3.59 o                         
   8   2  13       1143.72       1108.79        12.12 o                         
   9   2  13          0.05          2.82         3.89 o                         
  10   2  13         11.15          6.88         4.22 o                         
  11   2  13          0.19         -9.45         7.01 o                         
 -14   3  13          0.22        -11.47         7.64 o                         
 -13   3  13         25.79         26.89         5.20 o                         
 -12   3  13        142.59        111.51         6.05 o                         
 -11   3  13         14.56          9.71         2.67 o                         
 -10   3  13        389.92        366.83         5.65 o                         
  -9   3  13        256.83        269.56         4.67 o                         
  -8   3  13          1.88         -0.87         2.14 o                         
  -7   3  13          2.95         -3.08         2.05 o                         
  -6   3  13         22.81         25.31         2.30 o                         
  -5   3  13       1301.75       1320.25         9.92 o                         
  -4   3  13         32.21         26.05         2.33 o                         
  -3   3  13        432.88        443.69         6.42 o                         
  -2   3  13       1241.17       1258.14         9.87 o                         
  -1   3  13         19.91         18.13         2.35 o                         
   0   3  13        533.63        564.79         7.19 o                         
   1   3  13        190.35        193.40         4.18 o                         
   2   3  13        415.32        414.50         5.33 o                         
   3   3  13         25.28         18.05         2.71 o                         
   4   3  13         43.78         48.66         3.02 o                         
   5   3  13          2.67          4.19         2.83 o                         
   6   3  13        100.31        100.42         5.78 o                         
   7   3  13        170.43        164.61         6.41 o                         
   8   3  13          2.43          1.28         3.42 o                         
   9   3  13          2.61          0.26         3.66 o                         
  10   3  13          1.34         -6.86         5.80 o                         
  11   3  13         52.57         48.60         6.74 o                         
 -13   4  13          6.85        -14.20         9.47 o                         
 -12   4  13          0.03         -1.45         2.58 o                         
 -11   4  13          0.07         -2.49         2.76 o                         
 -10   4  13         53.51         52.06         3.19 o                         
  -9   4  13          8.31          6.26         2.37 o                         
  -8   4  13         98.93         85.99         4.51 o                         
  -7   4  13         62.04         56.48         2.89 o                         
  -6   4  13        641.23        651.22         6.57 o                         
  -5   4  13         54.02         41.63         2.43 o                         
  -4   4  13          1.02         -1.30         2.47 o                         
  -3   4  13       1008.66       1054.23         9.45 o                         
  -2   4  13        154.69        155.25         3.93 o                         
  -1   4  13          0.71          1.59         2.16 o                         
   0   4  13       1242.71       1225.22         9.92 o                         
   1   4  13         95.98        103.42         4.04 o                         
   2   4  13        223.02        204.42         3.87 o                         
   3   4  13        862.02        844.38         7.87 o                         
   4   4  13        535.78        533.31         9.24 o                         
   5   4  13         13.00          8.93         3.25 o                         
   6   4  13          7.85          9.96         3.13 o                         
   7   4  13          7.59          1.56         3.47 o                         
   8   4  13        262.53        288.45         6.97 o                         
   9   4  13        110.17        132.18         7.67 o                         
  10   4  13        239.40        295.11        13.79 o                         
 -12   5  13         35.90         41.64         5.94 o                         
 -11   5  13         35.25         34.61         6.08 o                         
 -10   5  13         12.49         13.78         5.13 o                         
  -9   5  13         31.73         25.84         3.25 o                         
  -8   5  13         39.13         33.71         2.92 o                         
  -7   5  13         95.17         77.76         4.66 o                         
  -6   5  13        437.10        410.64         6.13 o                         
  -5   5  13        126.04        119.72         6.08 o                         
  -4   5  13        678.87        694.94         6.91 o                         
  -3   5  13         34.56         27.81         2.67 o                         
  -2   5  13        188.97        180.81         3.57 o                         
  -1   5  13        144.69        145.03         3.99 o                         
   0   5  13          3.36         -2.32         2.68 o                         
   1   5  13          4.82          1.42         2.80 o                         
   2   5  13       1757.90       1829.19        14.98 o                         
   3   5  13        960.50        999.86         9.66 o                         
   4   5  13         77.55         69.32         3.51 o                         
   5   5  13        267.51        260.15         6.93 o                         
   6   5  13        302.60        275.48         6.91 o                         
   7   5  13          0.60          0.97         3.43 o                         
   8   5  13          0.02          1.08         5.74 o                         
   9   5  13         31.09         28.27         6.04 o                         
 -11   6  13         47.78         50.65         6.57 o                         
 -10   6  13          9.66         17.25         3.04 o                         
  -9   6  13          2.18          1.67         3.13 o                         
  -8   6  13         86.74         69.53         5.07 o                         
  -7   6  13         58.64         61.72         3.70 o                         
  -6   6  13         10.71         11.37         2.89 o                         
  -5   6  13        227.88        200.00         7.35 o                         
  -4   6  13        201.89        193.50         7.10 o                         
  -3   6  13          9.17          7.95         3.27 o                         
  -2   6  13         22.17         14.26         3.23 o                         
  -1   6  13         85.62         78.50         3.69 o                         
   0   6  13        293.81        295.84         6.54 o                         
   1   6  13        414.71        444.20         7.03 o                         
   2   6  13       1019.88       1065.61        10.87 o                         
   3   6  13         90.13         71.03         4.42 o                         
   4   6  13          1.35          1.61         3.28 o                         
   5   6  13        174.52        166.43         6.31 o                         
   6   6  13          0.84          2.99         4.72 o                         
   7   6  13         23.23         26.56         4.17 o                         
   8   6  13          3.10          7.08         5.64 o                         
 -10   7  13          0.28          6.59         7.28 o                         
  -9   7  13         25.68         22.35         4.52 o                         
  -8   7  13          7.93         10.67         4.36 o                         
  -7   7  13          8.16          5.34         3.93 o                         
  -6   7  13         14.68          7.20         5.04 o                         
  -5   7  13          3.78          1.15         3.32 o                         
  -4   7  13          0.01         -5.16         3.44 o                         
  -3   7  13          1.51          3.45         3.81 o                         
  -2   7  13         29.03         36.19         4.07 o                         
  -1   7  13        213.29        195.81         5.94 o                         
   0   7  13          7.14         10.32         3.72 o                         
   1   7  13        447.09        430.53         7.38 o                         
   2   7  13        196.52        196.23         6.69 o                         
   3   7  13          0.23          8.58         5.17 o                         
   4   7  13          1.33         -7.11         4.74 o                         
   5   7  13         48.55         37.19         4.58 o                         
   6   7  13          0.14          5.49         5.28 o                         
   7   7  13          2.66         -2.91         6.02 o                         
  -8   8  13         20.00         23.14         5.75 o                         
  -7   8  13         16.63         22.63         6.09 o                         
  -6   8  13          7.90          8.03         4.84 o                         
  -5   8  13         24.22         29.13         5.16 o                         
  -4   8  13         40.64         40.60         4.50 o                         
  -3   8  13         69.72         66.36         4.91 o                         
  -2   8  13          1.61         -6.19         4.58 o                         
  -1   8  13          0.73         -5.99         3.99 o                         
   0   8  13          1.00         -2.93         3.97 o                         
   1   8  13         18.42          9.21         4.16 o                         
   2   8  13        159.34        160.19         7.05 o                         
   3   8  13          0.95          3.27         4.93 o                         
   4   8  13          0.08         -6.43         5.70 o                         
   5   8  13        101.45        115.76        13.21 o                         
  -5   9  13         40.30         42.12         6.82 o                         
  -4   9  13          0.01         -3.42         7.01 o                         
  -3   9  13          0.67          2.86         6.01 o                         
  -2   9  13          2.78          0.23         6.84 o                         
  -1   9  13         16.42         22.95         6.37 o                         
   0   9  13          0.06         -4.11         6.15 o                         
   1   9  13          3.02         -2.46         5.32 o                         
   2   9  13          8.94          0.74         5.91 o                         
 -14   0  14         40.03         13.06        24.15 o                         
 -12   0  14         44.68         42.64         5.26 o                         
 -10   0  14        275.83        321.73         9.76 o                         
  -8   0  14        318.25        317.43         7.69 o                         
  -6   0  14         11.97         13.26         1.70 o                         
  -4   0  14         12.20          7.72         2.41 o                         
  -2   0  14        493.50        509.64         7.88 o                         
   0   0  14          6.47          4.99         3.21 o                         
   2   0  14         19.66         16.61         3.58 o                         
   4   0  14         17.87          5.46         4.71 o                         
   6   0  14         57.91         35.95         6.32 o                         
   8   0  14         71.65         65.70         7.11 o                         
  10   0  14          0.07          1.30         6.82 o                         
 -14   1  14         81.92         91.28        11.50 o                         
 -13   1  14         51.46         50.10         5.05 o                         
 -12   1  14        136.06        173.45         9.25 o                         
 -11   1  14        147.58        151.04         6.41 o                         
 -10   1  14        286.61        284.15         6.30 o                         
  -9   1  14         11.96         11.06         2.95 o                         
  -8   1  14         42.76         31.93         2.95 o                         
  -7   1  14         97.39         95.89         3.94 o                         
  -6   1  14         45.06         37.91         2.39 o                         
  -5   1  14          2.96          3.09         2.01 o                         
  -4   1  14          1.62         -1.75         1.60 o                         
  -3   1  14        504.90        517.20         4.82 o                         
  -2   1  14         39.06         30.47         2.05 o                         
  -1   1  14       2001.59       2111.70        14.26 o                         
   0   1  14        165.10        168.56         4.25 o                         
   1   1  14       1234.10       1329.81        10.54 o                         
   2   1  14        285.15        293.84         5.10 o                         
   3   1  14          1.99         -3.74         2.49 o                         
   4   1  14        523.81        524.74         8.27 o                         
   5   1  14         10.44         -5.95         5.13 o                         
   6   1  14         27.00         22.07         4.04 o                         
   7   1  14        110.99        107.64         6.84 o                         
   8   1  14        157.74        136.93         7.21 o                         
   9   1  14          8.74          3.74         4.49 o                         
  10   1  14         62.99         61.52         5.13 o                         
  11   1  14          0.02         -7.59         6.10 o                         
 -14   2  14         34.12         31.86         5.87 o                         
 -13   2  14         21.53         22.63         6.21 o                         
 -12   2  14          0.41          0.65         4.28 o                         
 -11   2  14          8.73         15.68         3.77 o                         
 -10   2  14          0.37          2.20         2.53 o                         
  -9   2  14          7.91          8.22         2.37 o                         
  -8   2  14        287.56        277.65         4.73 o                         
  -7   2  14        727.04        729.41         7.24 o                         
  -6   2  14         56.62         53.39         3.12 o                         
  -5   2  14         58.48         53.68         2.45 o                         
  -4   2  14         54.12         52.14         2.37 o                         
  -3   2  14          1.36         -2.45         1.63 o                         
  -2   2  14          2.78          6.10         1.98 o                         
  -1   2  14        160.24        160.87         3.76 o                         
   0   2  14        196.07        203.48         4.27 o                         
   1   2  14        168.57        159.29         4.36 o                         
   2   2  14          6.39          0.10         2.36 o                         
   3   2  14        103.25         94.67         3.97 o                         
   4   2  14          0.30          2.19         2.86 o                         
   5   2  14        785.48        821.94        10.91 o                         
   6   2  14        188.82        156.95         9.54 o                         
   7   2  14        100.52         79.24         6.13 o                         
   8   2  14          3.26         -0.99         4.05 o                         
   9   2  14         27.08         31.43         4.86 o                         
  10   2  14          0.23         -1.20         4.01 o                         
  11   2  14         27.35          7.82         6.29 o                         
 -13   3  14          1.31          4.59         4.72 o                         
 -12   3  14         27.45         25.43         4.41 o                         
 -11   3  14        108.79        106.67         4.88 o                         
 -10   3  14         25.93         22.73         2.93 o                         
  -9   3  14          3.88          3.84         2.43 o                         
  -8   3  14         83.77         82.47         3.33 o                         
  -7   3  14        900.32        959.08         8.44 o                         
  -6   3  14        206.32        207.26         4.54 o                         
  -5   3  14       1976.94       2008.66        14.57 o                         
  -4   3  14         30.09         35.27         3.52 o                         
  -3   3  14         86.88         67.64         3.54 o                         
  -2   3  14        182.50        183.80         4.10 o                         
  -1   3  14         24.10         19.42         2.49 o                         
   0   3  14         80.35         73.90         3.22 o                         
   1   3  14        349.35        331.52         5.35 o                         
   2   3  14        207.99        212.68         4.72 o                         
   3   3  14        170.07        166.56         4.71 o                         
   4   3  14          0.35         -5.59         3.73 o                         
   5   3  14         59.62         52.23         4.13 o                         
   6   3  14          2.49         -0.39         3.30 o                         
   7   3  14          2.87         -3.51         5.63 o                         
   8   3  14         10.63         14.56         4.32 o                         
   9   3  14          0.21         -3.16         4.35 o                         
  10   3  14         30.50         15.13         6.27 o                         
 -13   4  14          8.38          5.92         9.67 o                         
 -12   4  14          4.90          7.57         4.53 o                         
 -11   4  14          3.78         -0.90         3.46 o                         
 -10   4  14         59.58         59.24         4.65 o                         
  -9   4  14          5.17          4.65         2.62 o                         
  -8   4  14          5.32          4.79         2.69 o                         
  -7   4  14         13.25          7.81         2.82 o                         
  -6   4  14        268.26        255.02         5.40 o                         
  -5   4  14        268.06        250.66         4.80 o                         
  -4   4  14         87.94         86.00         4.47 o                         
  -3   4  14        341.59        356.68         7.63 o                         
  -2   4  14          0.01         -2.05         2.05 o                         
  -1   4  14         95.15        103.41         3.93 o                         
   0   4  14        395.50        433.37         6.08 o                         
   1   4  14        684.59        734.24         7.79 o                         
   2   4  14        386.60        380.16         8.28 o                         
   3   4  14        719.29        727.14         9.00 o                         
   4   4  14          8.25          8.83         3.69 o                         
   5   4  14         85.38         92.89         5.48 o                         
   6   4  14         85.22         68.34         4.49 o                         
   7   4  14          1.97          0.88         3.69 o                         
   8   4  14         24.43         21.51         3.82 o                         
   9   4  14          0.55          1.90         6.83 o                         
  10   4  14          6.61          7.95         7.63 o                         
 -12   5  14          0.63         -6.36         9.56 o                         
 -11   5  14         66.85         62.21         4.16 o                         
 -10   5  14         21.61         27.60         3.91 o                         
  -9   5  14         12.94         19.31         3.39 o                         
  -8   5  14         13.12          9.35         2.95 o                         
  -7   5  14        222.12        213.79         6.96 o                         
  -6   5  14        158.52        151.26         4.89 o                         
  -5   5  14        141.37        121.75         4.73 o                         
  -4   5  14         59.66         64.02         3.44 o                         
  -3   5  14        113.35        107.77         5.04 o                         
  -2   5  14          5.50          2.33         2.46 o                         
  -1   5  14        180.97        174.63         5.52 o                         
   0   5  14        223.27        202.20         8.99 o                         
   1   5  14        499.79        508.80         9.18 o                         
   2   5  14        178.62        188.83         5.68 o                         
   3   5  14        225.26        220.25         6.59 o                         
   4   5  14        275.92        282.55         6.23 o                         
   5   5  14         34.85         29.05         4.03 o                         
   6   5  14         14.30          8.81         3.86 o                         
   7   5  14         17.24         21.24         4.01 o                         
   8   5  14          6.68          5.13         6.54 o                         
   9   5  14         68.70         69.14         7.07 o                         
 -11   6  14         25.86         18.77         7.65 o                         
 -10   6  14          1.19         -1.13         3.43 o                         
  -9   6  14         97.45         94.01         5.08 o                         
  -8   6  14        122.34        117.20         8.52 o                         
  -7   6  14          0.56          1.20         3.21 o                         
  -6   6  14        335.71        302.01         7.40 o                         
  -5   6  14         17.68         23.48         4.02 o                         
  -4   6  14         77.37         73.94         4.08 o                         
  -3   6  14        102.33         75.48         4.29 o                         
  -2   6  14         82.92         74.24         4.74 o                         
  -1   6  14         61.33         67.72         4.06 o                         
   0   6  14         58.97         46.04         4.09 o                         
   1   6  14         15.07         18.60         4.05 o                         
   2   6  14        276.98        302.52         7.33 o                         
   3   6  14        178.00        180.47         7.16 o                         
   4   6  14          0.39          3.69         4.47 o                         
   5   6  14        142.18        171.89         7.35 o                         
   6   6  14        128.26        118.01         6.34 o                         
   7   6  14         23.02         22.43         4.69 o                         
   8   6  14          4.51         10.53         6.60 o                         
  -9   7  14          8.52          4.46         5.57 o                         
  -8   7  14         70.34         62.77         5.27 o                         
  -7   7  14          5.73          5.53         4.84 o                         
  -6   7  14          0.29         -2.35         4.43 o                         
  -5   7  14          0.99         -1.52         3.28 o                         
  -4   7  14          0.39          1.36         3.66 o                         
  -3   7  14        162.52        183.48         8.05 o                         
  -2   7  14         12.48          7.69         4.13 o                         
  -1   7  14          4.66         -4.22         2.81 o                         
   0   7  14         95.73         91.50         4.90 o                         
   1   7  14         76.91         68.40         4.30 o                         
   2   7  14         85.98        109.62         6.99 o                         
   3   7  14        329.08        345.01         8.63 o                         
   4   7  14          0.57         -2.67         4.90 o                         
   5   7  14          0.22         -7.70         5.13 o                         
   6   7  14         15.00          7.30         8.77 o                         
  -7   8  14         11.66         20.29         6.14 o                         
  -6   8  14         15.99         21.00         5.48 o                         
  -5   8  14         84.49         71.98         5.89 o                         
  -4   8  14          3.89          2.10         5.24 o                         
  -3   8  14         56.03         69.21         5.63 o                         
  -2   8  14         51.69         46.62         5.33 o                         
  -1   8  14          2.89         -3.41         6.61 o                         
   0   8  14          0.10          1.38         4.71 o                         
   1   8  14         26.20         30.38         4.47 o                         
   2   8  14         64.66         65.18         5.83 o                         
   3   8  14          0.59          1.74         5.24 o                         
   4   8  14          0.07         -6.09         6.49 o                         
  -4   9  14          0.42         -2.29         6.86 o                         
  -3   9  14          2.23          5.39         6.30 o                         
  -2   9  14          1.65          3.10         9.53 o                         
  -1   9  14          0.04         -1.10         7.04 o                         
   0   9  14         64.47         54.04         8.71 o                         
   1   9  14         10.30         -6.06         7.67 o                         
 -13   0  15         18.35         26.63         6.81 o                         
 -11   0  15        423.64        434.24        12.18 o                         
  -9   0  15         21.99         10.12         4.74 o                         
  -7   0  15        236.98        227.86         7.16 o                         
  -5   0  15        575.78        585.58         7.39 o                         
  -3   0  15       1814.68       1907.56        17.07 o                         
  -1   0  15        126.18        132.70         5.84 o                         
   1   0  15         13.48         10.95         3.46 o                         
   3   0  15         58.60         33.09         4.21 o                         
   5   0  15        323.22        286.40        11.19 o                         
   7   0  15         86.61         82.84        13.74 o                         
   9   0  15          6.56         11.24         7.27 o                         
 -13   1  15          9.47          6.37         5.16 o                         
 -12   1  15         46.00         57.89         5.57 o                         
 -11   1  15        117.64        121.47         7.75 o                         
 -10   1  15        418.42        413.61        10.75 o                         
  -9   1  15        147.28        136.39         6.19 o                         
  -8   1  15         10.39          5.29         3.14 o                         
  -7   1  15         10.20          4.79         2.15 o                         
  -6   1  15          8.77          5.12         2.35 o                         
  -5   1  15         30.02         21.11         2.41 o                         
  -4   1  15         32.73         30.43         2.09 o                         
  -3   1  15          4.24          8.56         1.88 o                         
  -2   1  15        294.22        288.22         4.48 o                         
  -1   1  15          0.31          8.01         2.29 o                         
   0   1  15         11.97         11.32         2.61 o                         
   1   1  15        231.68        278.72         5.12 o                         
   2   1  15          3.09          0.04         2.63 o                         
   3   1  15         19.36         18.56         2.89 o                         
   4   1  15        269.91        230.41         5.65 o                         
   5   1  15        129.90        112.65         6.18 o                         
   6   1  15        233.35        236.32         7.71 o                         
   7   1  15          1.62          1.14         4.54 o                         
   8   1  15          0.00         -0.78         4.36 o                         
   9   1  15          3.34         -2.14         4.79 o                         
  10   1  15         44.58         49.77         5.30 o                         
 -13   2  15        148.09        134.53         8.46 o                         
 -12   2  15         41.52         35.31         4.83 o                         
 -11   2  15        128.12        122.28         5.95 o                         
 -10   2  15         56.94         58.87         4.00 o                         
  -9   2  15         65.14         67.63         3.32 o                         
  -8   2  15        379.76        408.48         5.61 o                         
  -7   2  15        207.90        220.85         4.81 o                         
  -6   2  15        220.88        194.02         4.00 o                         
  -5   2  15         16.00         11.21         2.24 o                         
  -4   2  15       1007.73        961.53         7.84 o                         
  -3   2  15         28.03         27.70         2.03 o                         
  -2   2  15        466.77        434.59         5.12 o                         
  -1   2  15        565.79        568.27         6.31 o                         
   0   2  15        302.49        305.14         4.94 o                         
   1   2  15          4.83         -2.03         2.60 o                         
   2   2  15        393.46        406.63         6.02 o                         
   3   2  15        321.16        296.90         5.58 o                         
   4   2  15         53.61         55.26         4.38 o                         
   5   2  15         73.85         71.59         4.79 o                         
   6   2  15       1502.27       1517.37        17.43 o                         
   7   2  15          6.97          8.04         5.03 o                         
   8   2  15          2.74          0.60         4.33 o                         
   9   2  15         35.60         19.30         4.80 o                         
  10   2  15          0.59         -3.54         6.17 o                         
 -13   3  15         15.13         15.36         7.00 o                         
 -12   3  15        113.43        106.12         9.99 o                         
 -11   3  15         30.21         26.96         3.49 o                         
 -10   3  15         49.53         47.15         4.74 o                         
  -9   3  15        151.77        153.21         4.77 o                         
  -8   3  15        274.08        291.68         5.49 o                         
  -7   3  15        534.26        519.28         6.52 o                         
  -6   3  15        107.80        124.18         4.43 o                         
  -5   3  15        627.22        680.19         6.71 o                         
  -4   3  15        542.98        528.13         6.33 o                         
  -3   3  15         16.18         11.15         1.95 o                         
  -2   3  15         24.29         28.44         2.03 o                         
  -1   3  15        785.70        792.43         7.52 o                         
   0   3  15        159.69        202.27         5.62 o                         
   1   3  15          6.19         10.58         2.60 o                         
   2   3  15        227.80        259.75         7.19 o                         
   3   3  15        765.21        755.14         9.67 o                         
   4   3  15         60.82         48.25         3.35 o                         
   5   3  15        207.15        200.17         6.08 o                         
   6   3  15         28.50         24.64         4.59 o                         
   7   3  15          6.90          2.51         4.47 o                         
   8   3  15         45.45         53.58         5.36 o                         
   9   3  15          0.16          4.74         4.62 o                         
  10   3  15          1.81         -2.92         6.59 o                         
 -12   4  15          2.47          2.69         9.33 o                         
 -11   4  15         87.79        106.96         8.03 o                         
 -10   4  15         41.53         34.77         3.32 o                         
  -9   4  15         54.27         51.57         3.44 o                         
  -8   4  15         85.78         75.76         4.37 o                         
  -7   4  15         24.71         20.25         2.81 o                         
  -6   4  15        116.43        105.11         5.12 o                         
  -5   4  15         29.57         13.48         3.18 o                         
  -4   4  15         64.42         65.30         4.53 o                         
  -3   4  15        112.02         90.79         6.46 o                         
  -2   4  15          0.14          2.08         2.34 o                         
  -1   4  15         20.04         25.32         2.82 o                         
   0   4  15       1827.11       1939.43        16.48 o                         
   1   4  15          0.78          5.92         3.75 o                         
   2   4  15         27.60         23.59         2.76 o                         
   3   4  15          2.20         -4.29         2.86 o                         
   4   4  15         26.30         21.70         3.24 o                         
   5   4  15        102.41        104.87         5.25 o                         
   6   4  15         59.87         65.32         4.84 o                         
   7   4  15         19.37         20.71         4.49 o                         
   8   4  15          4.01         12.82         6.13 o                         
   9   4  15          7.55         -6.82         6.53 o                         
 -11   5  15         42.99         36.41        11.45 o                         
 -10   5  15         20.19         30.01         3.88 o                         
  -9   5  15        208.32        215.97         7.41 o                         
  -8   5  15         15.50         25.51         3.64 o                         
  -7   5  15         53.89         55.17         4.67 o                         
  -6   5  15          6.97          8.82         3.57 o                         
  -5   5  15         49.20         37.24         2.98 o                         
  -4   5  15        680.64        692.75        11.06 o                         
  -3   5  15         21.88         13.72         3.39 o                         
  -2   5  15         65.89         53.58         4.13 o                         
  -1   5  15         19.63         13.78         2.96 o                         
   0   5  15         45.58         31.57         4.30 o                         
   1   5  15         12.72         19.14         3.78 o                         
   2   5  15         28.93         29.56         4.07 o                         
   3   5  15          0.13          2.87         3.92 o                         
   4   5  15        246.68        249.06         6.52 o                         
   5   5  15         35.06         26.19         4.43 o                         
   6   5  15          0.33         -3.52         4.06 o                         
   7   5  15          4.04         -1.90         4.43 o                         
   8   5  15         30.17         24.15         6.07 o                         
 -10   6  15          4.40         -0.17         6.34 o                         
  -9   6  15         53.46         55.68         5.53 o                         
  -8   6  15         18.30         24.83         3.89 o                         
  -7   6  15         57.65         52.90         5.91 o                         
  -6   6  15        222.05        233.15        11.65 o                         
  -5   6  15        143.10        147.12         7.25 o                         
  -4   6  15          2.90          9.40         4.27 o                         
  -3   6  15        146.39        159.73         7.66 o                         
  -2   6  15         51.57         39.67         4.14 o                         
  -1   6  15          6.39          7.43         3.13 o                         
   0   6  15          1.95         -1.10         3.72 o                         
   1   6  15         28.51         27.14         4.11 o                         
   2   6  15        179.06        185.52         8.04 o                         
   3   6  15        137.40        155.43         7.23 o                         
   4   6  15        191.69        220.26         8.11 o                         
   5   6  15          1.83         11.50         4.28 o                         
   6   6  15          4.69          8.12         4.93 o                         
   7   6  15         33.79         36.98         5.49 o                         
  -9   7  15         29.70         30.01         6.25 o                         
  -8   7  15          0.19         -4.95         5.45 o                         
  -7   7  15         22.98         27.74         5.49 o                         
  -6   7  15        248.96        231.18         8.37 o                         
  -5   7  15         51.60         44.78         5.06 o                         
  -4   7  15          4.77          1.73         3.79 o                         
  -3   7  15          0.13          1.12         4.17 o                         
  -2   7  15         12.10          6.63         4.46 o                         
  -1   7  15          0.19         -4.90         3.27 o                         
   0   7  15         39.49         31.84         4.30 o                         
   1   7  15          0.01          1.81         4.24 o                         
   2   7  15        225.24        235.91         9.30 o                         
   3   7  15          2.13          3.38         5.03 o                         
   4   7  15         41.62         36.69         6.00 o                         
   5   7  15          2.40          2.30         6.56 o                         
  -6   8  15          1.39          0.18         5.86 o                         
  -5   8  15         66.77         61.10         7.69 o                         
  -4   8  15        103.47         89.09         7.65 o                         
  -3   8  15          2.87         -2.85         6.80 o                         
  -2   8  15         57.41         57.59         5.48 o                         
  -1   8  15          3.12         -3.83         5.88 o                         
   0   8  15          2.27         -9.44         6.65 o                         
   1   8  15          9.24         10.96         7.16 o                         
   2   8  15          0.71          0.55         6.24 o                         
   3   8  15         29.77         27.07         6.07 o                         
 -12   0  16         10.87         13.22         6.28 o                         
 -10   0  16          0.00         -4.92         5.27 o                         
  -8   0  16        313.26        284.58         8.21 o                         
  -6   0  16        718.74        677.59         9.08 o                         
  -4   0  16       4096.84       4109.60        32.98 o                         
  -2   0  16          0.19          0.24         3.47 o                         
   0   0  16        561.16        609.68         9.38 o                         
   2   0  16          5.52          6.34         3.98 o                         
   4   0  16         61.14         48.85         5.90 o                         
   6   0  16         80.28         69.58         7.09 o                         
   8   0  16         71.35         64.26         8.61 o                         
  10   0  16          1.73         -9.92        11.75 o                         
 -13   1  16          0.95          0.51         9.43 o                         
 -12   1  16         28.35         28.18         5.03 o                         
 -11   1  16         79.64         74.36         4.88 o                         
 -10   1  16          1.59          1.79         3.78 o                         
  -9   1  16        165.38        171.38         5.99 o                         
  -8   1  16          5.56         -0.85         2.68 o                         
  -7   1  16        450.60        442.11         5.46 o                         
  -6   1  16          9.16         10.55         2.91 o                         
  -5   1  16         19.53         20.23         2.61 o                         
  -4   1  16        158.88        175.06         3.81 o                         
  -3   1  16         24.25         20.92         2.22 o                         
  -2   1  16        294.69        293.94         5.64 o                         
  -1   1  16         25.95         22.89         2.80 o                         
   0   1  16        123.06        103.75         4.50 o                         
   1   1  16          4.44          0.41         2.72 o                         
   2   1  16        133.97        115.02         4.92 o                         
   3   1  16         14.62          6.53         3.38 o                         
   4   1  16         43.69         33.53         3.62 o                         
   5   1  16       1014.21        958.67        12.59 o                         
   6   1  16         36.11         39.21         4.85 o                         
   7   1  16         41.55         52.83         4.94 o                         
   8   1  16         90.08        104.20         8.38 o                         
   9   1  16         14.49         14.91         5.24 o                         
  10   1  16         26.63         13.25         5.40 o                         
 -13   2  16          6.47          2.25         5.55 o                         
 -12   2  16          7.19         14.38         4.94 o                         
 -11   2  16          3.42         -6.09         4.23 o                         
 -10   2  16         18.68         12.65         3.68 o                         
  -9   2  16         14.54         12.17         2.93 o                         
  -8   2  16        296.98        273.91         5.29 o                         
  -7   2  16        146.15        158.82         6.51 o                         
  -6   2  16        597.03        628.63         6.46 o                         
  -5   2  16          3.37          0.01         2.25 o                         
  -4   2  16         59.01         58.14         3.10 o                         
  -3   2  16          3.92          5.80         2.19 o                         
  -2   2  16        486.38        503.76         5.76 o                         
  -1   2  16        209.10        244.11         4.71 o                         
   0   2  16        115.82        110.31         4.02 o                         
   1   2  16         30.44         28.28         3.07 o                         
   2   2  16        247.39        271.83         8.69 o                         
   3   2  16       1141.47       1150.19        11.76 o                         
   4   2  16         89.52         97.01         6.98 o                         
   5   2  16         70.36         56.96         4.57 o                         
   6   2  16          1.64          1.78         4.90 o                         
   7   2  16          1.90          2.96         4.55 o                         
   8   2  16          0.69          0.47         6.19 o                         
   9   2  16         42.04         55.22         5.71 o                         
 -12   3  16        162.30        151.83         9.66 o                         
 -11   3  16        391.92        394.66         7.83 o                         
 -10   3  16         64.66         55.44         3.49 o                         
  -9   3  16         90.58         99.99         5.47 o                         
  -8   3  16          7.90          3.66         3.07 o                         
  -7   3  16          9.90          7.47         2.90 o                         
  -6   3  16          3.10         -0.04         2.90 o                         
  -5   3  16        852.32        855.70         8.13 o                         
  -4   3  16          0.29         -1.29         2.88 o                         
  -3   3  16        263.64        273.44         5.02 o                         
  -2   3  16         52.03         50.41         2.71 o                         
  -1   3  16        870.81        918.89         9.80 o                         
   0   3  16         80.23         84.42         4.52 o                         
   1   3  16         91.66        102.62         6.31 o                         
   2   3  16        304.44        313.53         6.99 o                         
   3   3  16          5.58         -5.02         3.34 o                         
   4   3  16          9.18          5.15         3.56 o                         
   5   3  16        122.93        115.77         6.23 o                         
   6   3  16         57.54         42.92         5.03 o                         
   7   3  16        114.84         93.94         6.59 o                         
   8   3  16          1.70          2.65         5.12 o                         
   9   3  16          0.18          1.45         6.97 o                         
 -12   4  16         61.74         74.12         9.89 o                         
 -11   4  16          1.14          3.82         4.23 o                         
 -10   4  16         75.31         69.80         4.60 o                         
  -9   4  16          9.64          5.04         3.36 o                         
  -8   4  16         21.99         25.58         3.25 o                         
  -7   4  16          0.06         -4.89         3.26 o                         
  -6   4  16         21.58         24.63         3.12 o                         
  -5   4  16        437.29        461.55         6.39 o                         
  -4   4  16          3.66          0.14         3.49 o                         
  -3   4  16          9.60          1.97         3.47 o                         
  -2   4  16        110.86        125.69         4.43 o                         
  -1   4  16        573.51        597.84         8.99 o                         
   0   4  16       1909.21       2048.98        18.39 o                         
   1   4  16         60.78         50.36         4.09 o                         
   2   4  16          8.67          7.00         3.11 o                         
   3   4  16         81.79         62.31         3.80 o                         
   4   4  16         84.73         97.15         6.42 o                         
   5   4  16         19.86          6.89         5.44 o                         
   6   4  16        147.79        157.32         7.83 o                         
   7   4  16          2.10         -6.19         4.40 o                         
   8   4  16         18.12         12.20         4.97 o                         
 -11   5  16          6.08         21.15         7.66 o                         
 -10   5  16        203.22        231.41        10.27 o                         
  -9   5  16          6.87          8.82         4.25 o                         
  -8   5  16         89.54         82.44         5.29 o                         
  -7   5  16          0.07          0.94         3.38 o                         
  -6   5  16         14.44         15.88         4.44 o                         
  -5   5  16          5.37          5.23         2.79 o                         
  -4   5  16         42.14         41.53         3.79 o                         
  -3   5  16          6.02          6.09         3.73 o                         
  -2   5  16          2.01         -3.91         2.69 o                         
  -1   5  16        761.34        783.88         8.70 o                         
   0   5  16         80.17         86.99         6.42 o                         
   1   5  16        163.98        168.92         6.58 o                         
   2   5  16        364.84        396.72         7.74 o                         
   3   5  16        345.83        333.95         8.36 o                         
   4   5  16          1.67         -2.25         3.20 o                         
   5   5  16         43.79         48.35         5.08 o                         
   6   5  16          0.08         -6.25         4.17 o                         
   7   5  16          0.01          2.47         4.98 o                         
 -10   6  16         21.97         15.22         8.63 o                         
  -9   6  16          8.25          4.82         4.28 o                         
  -8   6  16         73.59         57.24         6.15 o                         
  -7   6  16         10.98          8.36         4.57 o                         
  -6   6  16         61.91         58.21         5.29 o                         
  -5   6  16          0.13          4.48         4.50 o                         
  -4   6  16         62.86         62.50         4.68 o                         
  -3   6  16         19.44         22.12         4.48 o                         
  -2   6  16        109.14         93.75         5.30 o                         
  -1   6  16         12.39         12.10         3.39 o                         
   0   6  16          0.80          4.88         3.88 o                         
   1   6  16        158.12        172.34         7.07 o                         
   2   6  16        122.38        143.67        10.87 o                         
   3   6  16         56.78         47.86         5.09 o                         
   4   6  16          2.52          5.61         5.57 o                         
   5   6  16          0.07          9.82         5.52 o                         
   6   6  16         19.88         21.61         7.01 o                         
  -8   7  16         39.26         31.41        10.18 o                         
  -7   7  16         51.36         41.33         6.17 o                         
  -6   7  16         19.49         19.02         6.30 o                         
  -5   7  16         79.76         95.92         6.51 o                         
  -4   7  16          1.58         -6.47         4.50 o                         
  -3   7  16          2.37          1.29         6.61 o                         
  -2   7  16         20.46         12.11         5.04 o                         
  -1   7  16          3.82          0.28         3.31 o                         
   0   7  16          3.40          9.65         4.73 o                         
   1   7  16        196.04        190.67         7.64 o                         
   2   7  16         31.41         38.46         7.08 o                         
   3   7  16          5.74          1.04         5.46 o                         
   4   7  16         61.10         67.48         6.98 o                         
  -5   8  16         41.37         47.13         6.76 o                         
  -4   8  16          6.84         10.75         8.56 o                         
  -3   8  16         36.66         38.77         7.11 o                         
  -2   8  16          3.94         -2.07         7.61 o                         
  -1   8  16         16.19         21.26         7.82 o                         
   0   8  16          1.17         -9.02         6.35 o                         
   1   8  16         24.59         32.30         5.40 o                         
 -13   0  17          2.84          6.21        14.45 o                         
 -11   0  17         44.17         62.85         7.74 o                         
  -9   0  17         90.59         82.06         7.47 o                         
  -7   0  17        188.08        192.84         7.80 o                         
  -5   0  17       1232.09       1216.99        12.47 o                         
  -3   0  17          9.72          9.24         3.25 o                         
  -1   0  17        640.17        666.82        10.14 o                         
   1   0  17          3.56         -2.73         5.04 o                         
   3   0  17         16.32          1.07         4.58 o                         
   5   0  17        208.41        192.29        10.71 o                         
   7   0  17         17.26         24.90         6.84 o                         
   9   0  17         11.20          6.45         8.64 o                         
 -12   1  17         15.58          3.26         5.69 o                         
 -11   1  17          7.88          3.19         4.60 o                         
 -10   1  17         75.17         86.75         6.52 o                         
  -9   1  17         10.63          7.16         3.47 o                         
  -8   1  17         37.14         37.13         3.15 o                         
  -7   1  17         37.88         37.61         2.59 o                         
  -6   1  17        542.44        512.23         6.15 o                         
  -5   1  17         22.09         13.92         2.13 o                         
  -4   1  17         54.99         47.83         2.72 o                         
  -3   1  17         87.61         81.52         4.57 o                         
  -2   1  17        170.40        164.06         5.66 o                         
  -1   1  17         96.29        107.21         4.60 o                         
   0   1  17         79.05         80.34         4.12 o                         
   1   1  17         11.21          6.24         2.99 o                         
   2   1  17         27.54         22.59         3.30 o                         
   3   1  17         61.57         64.23         3.85 o                         
   4   1  17          0.73         -1.69         3.75 o                         
   5   1  17       1032.19       1056.07        12.75 o                         
   6   1  17         43.23         43.59         4.72 o                         
   7   1  17         24.65         25.65         5.45 o                         
   8   1  17          0.00          0.91         5.25 o                         
   9   1  17          1.59          4.89         5.58 o                         
 -12   2  17          1.92          0.82         5.48 o                         
 -11   2  17          3.55          4.66         5.43 o                         
 -10   2  17        116.86        122.59         6.43 o                         
  -9   2  17         48.37         37.68         4.15 o                         
  -8   2  17        187.97        199.76         5.78 o                         
  -7   2  17        129.91        143.76         4.41 o                         
  -6   2  17        487.26        531.89         6.14 o                         
  -5   2  17          7.00          2.03         2.45 o                         
  -4   2  17          3.27          8.49         2.03 o                         
  -3   2  17        516.30        518.59         6.02 o                         
  -2   2  17        358.49        388.31         6.35 o                         
  -1   2  17         10.38          5.81         2.77 o                         
   0   2  17        461.55        464.68         6.63 o                         
   1   2  17         85.58         64.14         3.62 o                         
   2   2  17        190.86        246.76         6.37 o                         
   3   2  17        562.55        554.59         8.78 o                         
   4   2  17         95.15        100.42         7.00 o                         
   5   2  17         69.84         59.04         5.57 o                         
   6   2  17         22.61         17.92         4.77 o                         
   7   2  17         26.88         28.91         5.83 o                         
   8   2  17         29.17         26.13         5.93 o                         
   9   2  17          5.06          2.14         5.61 o                         
 -12   3  17        125.06        143.91        13.54 o                         
 -11   3  17          9.38         19.30         5.12 o                         
 -10   3  17         11.46         16.49         4.15 o                         
  -9   3  17         99.56         98.27         6.26 o                         
  -8   3  17          2.28         -4.47         3.73 o                         
  -7   3  17          0.34         -3.09         3.01 o                         
  -6   3  17         21.02         19.03         2.75 o                         
  -5   3  17          0.08          4.76         2.60 o                         
  -4   3  17        257.15        250.04         5.83 o                         
  -3   3  17         83.50         84.27         4.08 o                         
  -2   3  17        476.45        456.94         6.83 o                         
  -1   3  17         25.66         14.22         3.70 o                         
   0   3  17        277.01        246.42         6.66 o                         
   1   3  17        444.82        462.20         9.58 o                         
   2   3  17        459.77        422.71         7.69 o                         
   3   3  17          0.45         -0.90         3.95 o                         
   4   3  17        459.48        457.52         8.02 o                         
   5   3  17          4.28          5.52         4.25 o                         
   6   3  17          1.97         -5.62         4.83 o                         
   7   3  17         49.61         55.61         5.76 o                         
   8   3  17          1.80          8.75         5.44 o                         
 -11   4  17         50.27         61.70         6.92 o                         
 -10   4  17         21.37         14.70         4.02 o                         
  -9   4  17          0.52          8.34         3.49 o                         
  -8   4  17         19.33         12.86         3.66 o                         
  -7   4  17         12.93         13.42         3.53 o                         
  -6   4  17        319.68        320.89         6.97 o                         
  -5   4  17         71.03         75.37         4.29 o                         
  -4   4  17          8.62          2.35         3.62 o                         
  -3   4  17          0.00         -3.13         3.50 o                         
  -2   4  17         17.71         21.57         2.93 o                         
  -1   4  17        210.58        213.28         7.71 o                         
   0   4  17        532.36        535.34         8.14 o                         
   1   4  17         94.92         76.63         4.64 o                         
   2   4  17         43.11         31.73         3.07 o                         
   3   4  17         21.08         10.14         3.45 o                         
   4   4  17        156.36        145.07         6.67 o                         
   5   4  17         15.23         13.32         4.12 o                         
   6   4  17         10.19          5.39         4.82 o                         
   7   4  17          0.01         -1.40         5.12 o                         
 -10   5  17        315.65        361.57         8.23 o                         
  -9   5  17         19.40         23.40         5.34 o                         
  -8   5  17         39.06         29.48         4.27 o                         
  -7   5  17         84.76         94.45         5.59 o                         
  -6   5  17         79.56         78.60         6.18 o                         
  -5   5  17         15.84         14.09         3.88 o                         
  -4   5  17         12.39         16.21         4.60 o                         
  -3   5  17        147.57        149.18         8.41 o                         
  -2   5  17        179.27        200.50         8.88 o                         
  -1   5  17        421.59        453.60         7.93 o                         
   0   5  17        174.68        202.80         6.98 o                         
   1   5  17          5.29         17.63         4.97 o                         
   2   5  17         33.55         41.62         4.91 o                         
   3   5  17         16.28         13.70         4.81 o                         
   4   5  17         13.99         16.22         4.07 o                         
   5   5  17         58.08         71.82         4.62 o                         
   6   5  17         35.57         35.85         5.13 o                         
  -9   6  17          4.24          4.47         6.46 o                         
  -8   6  17         28.56         45.48         5.91 o                         
  -7   6  17         39.48         31.08         5.57 o                         
  -6   6  17        104.97        113.11         6.68 o                         
  -5   6  17          1.07         -7.43         4.95 o                         
  -4   6  17         17.62          7.15         4.22 o                         
  -3   6  17          1.93          2.58         4.22 o                         
  -2   6  17        141.77        141.98         7.83 o                         
  -1   6  17          6.59          6.32         3.71 o                         
   0   6  17        142.67        151.16         8.25 o                         
   1   6  17         93.85        121.88         9.01 o                         
   2   6  17         62.28         66.59         5.39 o                         
   3   6  17         16.17         19.31         5.68 o                         
   4   6  17          7.41          6.21         5.88 o                         
   5   6  17         37.85         34.79         7.02 o                         
  -7   7  17         19.07         18.06         8.01 o                         
  -6   7  17          0.12          7.38         5.90 o                         
  -5   7  17         22.12         18.67         5.91 o                         
  -4   7  17          0.17         -3.45         5.61 o                         
  -3   7  17         22.56         35.89         6.08 o                         
  -2   7  17          1.96          7.79         4.97 o                         
  -1   7  17        131.21        161.10         9.06 o                         
   0   7  17          0.12         -4.89         5.65 o                         
   1   7  17         48.76         46.51         7.02 o                         
   2   7  17        259.16        283.16         9.05 o                         
   3   7  17         17.31         11.00         5.67 o                         
 -12   0  18         56.55         65.68        15.64 o                         
 -10   0  18         28.78         11.04         9.06 o                         
  -8   0  18         78.10         66.83         5.91 o                         
  -6   0  18         97.97         99.67         7.65 o                         
  -4   0  18        641.18        686.44        10.34 o                         
  -2   0  18         13.20          1.76         3.79 o                         
   0   0  18        247.03        242.57         8.88 o                         
   2   0  18         27.35         26.79         6.74 o                         
   4   0  18        198.35        180.57        11.07 o                         
   6   0  18         47.80         32.42         7.23 o                         
   8   0  18          0.14          7.33         8.22 o                         
 -12   1  18          3.04         -6.10         7.78 o                         
 -11   1  18         26.02         17.52         5.67 o                         
 -10   1  18        338.83        346.91         8.48 o                         
  -9   1  18         64.70         60.74         5.42 o                         
  -8   1  18         61.74         41.89         3.35 o                         
  -7   1  18         29.00         23.45         2.58 o                         
  -6   1  18        145.24        142.80         4.59 o                         
  -5   1  18        450.34        460.47         5.65 o                         
  -4   1  18         11.53          7.20         2.33 o                         
  -3   1  18          1.01         -1.45         2.84 o                         
  -2   1  18        819.07        865.75         8.25 o                         
  -1   1  18          1.41         -1.19         2.96 o                         
   0   1  18         29.59         13.36         3.32 o                         
   1   1  18         83.88         98.86         6.60 o                         
   2   1  18        620.38        590.03         8.42 o                         
   3   1  18          0.39         -4.44         4.14 o                         
   4   1  18         41.13         21.73         4.94 o                         
   5   1  18         10.84         17.81         4.92 o                         
   6   1  18          5.02          7.62         4.81 o                         
   7   1  18         25.73         12.85         5.46 o                         
   8   1  18         34.42         37.08         7.27 o                         
 -12   2  18         28.29         18.43         6.79 o                         
 -11   2  18         55.29         43.04         5.78 o                         
 -10   2  18         24.16         23.50         4.47 o                         
  -9   2  18         13.31          2.82         2.82 o                         
  -8   2  18        216.99        220.48         7.07 o                         
  -7   2  18        142.03        143.08         5.06 o                         
  -6   2  18        311.02        324.16         6.02 o                         
  -5   2  18        794.38        876.23         8.48 o                         
  -4   2  18          0.10         -2.20         2.71 o                         
  -3   2  18          7.87          7.57         2.71 o                         
  -2   2  18         11.47         13.63         2.92 o                         
  -1   2  18         90.51         83.35         3.89 o                         
   0   2  18         31.22         19.87         3.50 o                         
   1   2  18          0.12         -4.09         3.47 o                         
   2   2  18          7.23          9.69         3.74 o                         
   3   2  18         47.32         48.41         4.96 o                         
   4   2  18         12.78         13.98         4.78 o                         
   5   2  18         50.46         39.92         6.99 o                         
   6   2  18        184.25        198.54         8.76 o                         
   7   2  18        175.16        193.68         8.51 o                         
   8   2  18         10.20          2.91         5.63 o                         
 -11   3  18          3.88          9.94         8.43 o                         
 -10   3  18         10.10         20.74         4.90 o                         
  -9   3  18          0.10          1.10         4.10 o                         
  -8   3  18         18.72         17.73         4.82 o                         
  -7   3  18          1.83          5.23         3.23 o                         
  -6   3  18         50.28         51.89         3.37 o                         
  -5   3  18        168.52        172.98         5.01 o                         
  -4   3  18         72.00         67.01         3.69 o                         
  -3   3  18        126.36         95.04         4.27 o                         
  -2   3  18         75.78         57.32         3.75 o                         
  -1   3  18        119.56        137.91         5.01 o                         
   0   3  18        292.16        275.29         6.26 o                         
   1   3  18        323.52        349.80         7.05 o                         
   2   3  18          0.53         -2.52         3.79 o                         
   3   3  18         36.39         34.49         3.95 o                         
   4   3  18        153.56        142.95         9.65 o                         
   5   3  18          6.12         -2.72         4.46 o                         
   6   3  18         20.47         11.55         4.81 o                         
   7   3  18         22.17         27.01         5.97 o                         
 -10   4  18         83.72         73.23         6.11 o                         
  -9   4  18         16.34         18.77         5.13 o                         
  -8   4  18          7.26          1.60         3.59 o                         
  -7   4  18          2.16          2.66         3.53 o                         
  -6   4  18         18.04         26.01         4.20 o                         
  -5   4  18          5.11          7.65         3.23 o                         
  -4   4  18         54.83         60.07         4.51 o                         
  -3   4  18          0.42          8.08         4.19 o                         
  -2   4  18         17.76         13.38         3.10 o                         
  -1   4  18         23.34         30.27         5.34 o                         
   0   4  18        223.36        210.12         7.78 o                         
   1   4  18         17.51         14.61         4.64 o                         
   2   4  18         32.58         19.42         4.86 o                         
   3   4  18          2.28          1.95         3.93 o                         
   4   4  18          1.10         -2.18         5.05 o                         
   5   4  18         86.25         87.90         5.60 o                         
   6   4  18          9.12         -3.35         6.76 o                         
  -9   5  18          0.03         -6.41         4.27 o                         
  -8   5  18         51.94         41.09         4.17 o                         
  -7   5  18         16.26         13.69         4.63 o                         
  -6   5  18         33.79         36.52         4.68 o                         
  -5   5  18         85.83         98.84         4.49 o                         
  -4   5  18          2.85         -2.54         5.21 o                         
  -3   5  18         98.20        108.19         7.13 o                         
  -2   5  18        188.29        180.51        10.92 o                         
  -1   5  18        147.32        143.11         7.33 o                         
   0   5  18        103.61        108.66         8.10 o                         
   1   5  18        269.13        264.18         8.24 o                         
   2   5  18         10.86         16.86         4.80 o                         
   3   5  18         11.00         14.32         5.35 o                         
   4   5  18         18.34         10.35         5.98 o                         
   5   5  18         22.93         21.40         5.79 o                         
  -8   6  18          0.18         -8.74         5.83 o                         
  -7   6  18          0.72          4.12         9.21 o                         
  -6   6  18         77.55         81.42         6.40 o                         
  -5   6  18          3.36         -0.56         9.79 o                         
  -4   6  18          2.59          0.35         5.17 o                         
  -3   6  18         12.44         23.83         6.35 o                         
  -2   6  18         41.89         32.70         6.05 o                         
  -1   6  18         33.28         26.73         4.71 o                         
   0   6  18         51.51         70.16        10.06 o                         
   1   6  18         63.60         71.45         5.59 o                         
   2   6  18          4.66          7.10         5.01 o                         
   3   6  18          2.73          2.53         5.51 o                         
   4   6  18         24.23         18.87         7.25 o                         
  -5   7  18         19.66          6.69         6.65 o                         
  -4   7  18          6.22         -9.20         6.13 o                         
  -3   7  18         20.18         15.91         6.32 o                         
  -2   7  18          0.97          4.90         7.23 o                         
  -1   7  18        125.38        152.84        13.45 o                         
   0   7  18         19.54         32.57         6.76 o                         
   1   7  18         89.87         87.79         6.87 o                         
 -11   0  19        225.32        277.32        14.96 o                         
  -9   0  19          5.26         14.17         8.60 o                         
  -7   0  19         95.56         69.97         5.22 o                         
  -5   0  19        129.42        138.05         6.48 o                         
  -3   0  19         32.76         34.97         4.13 o                         
  -1   0  19          4.76         -6.65         4.44 o                         
   1   0  19        280.59        301.37        13.63 o                         
   3   0  19        357.46        349.51        12.56 o                         
   5   0  19          2.73          1.02         7.27 o                         
   7   0  19        165.88        155.99        13.35 o                         
 -11   1  19         71.16         67.36         6.92 o                         
 -10   1  19          0.00          0.60         6.39 o                         
  -9   1  19         84.52         80.01         5.26 o                         
  -8   1  19         17.23          5.23         4.21 o                         
  -7   1  19          0.38         -3.88         2.59 o                         
  -6   1  19          3.83          1.09         2.91 o                         
  -5   1  19        488.26        488.83         6.00 o                         
  -4   1  19          2.63         -0.86         2.48 o                         
  -3   1  19          1.29         -1.62         2.72 o                         
  -2   1  19         50.55         48.34         3.54 o                         
  -1   1  19          9.85          1.42         3.12 o                         
   0   1  19          8.28          4.52         3.32 o                         
   1   1  19         97.96         98.22         6.93 o                         
   2   1  19        127.42        113.22         6.43 o                         
   3   1  19          0.01         -7.28         4.86 o                         
   4   1  19         13.95          0.94         4.99 o                         
   5   1  19         36.87         27.47         5.80 o                         
   6   1  19         30.02         32.47         5.78 o                         
   7   1  19          0.00         -8.30         5.89 o                         
 -11   2  19         19.35          4.40         8.69 o                         
 -10   2  19        244.49        266.92         9.53 o                         
  -9   2  19          2.62         -3.88         4.66 o                         
  -8   2  19         67.08         46.30         3.45 o                         
  -7   2  19        124.93        120.48         4.86 o                         
  -6   2  19        119.53        131.09         5.17 o                         
  -5   2  19         12.86         16.81         3.03 o                         
  -4   2  19         55.35         48.96         3.20 o                         
  -3   2  19         15.88         17.16         2.70 o                         
  -2   2  19         32.02         28.65         3.22 o                         
  -1   2  19         63.18         57.79         3.96 o                         
   0   2  19        120.48        141.36         6.34 o                         
   1   2  19          6.75         -0.29         3.99 o                         
   2   2  19          1.36         -3.07         5.11 o                         
   3   2  19        132.13        132.99        11.84 o                         
   4   2  19        169.65        130.73         9.73 o                         
   5   2  19          0.27          1.88         5.29 o                         
   6   2  19          9.91          5.19         5.33 o                         
   7   2  19         26.63         15.71         5.70 o                         
 -10   3  19        197.63        194.82        12.52 o                         
  -9   3  19          0.63         -3.31         4.77 o                         
  -8   3  19         21.30         18.03         4.79 o                         
  -7   3  19          0.03         -4.74         3.54 o                         
  -6   3  19         59.98         69.02         4.49 o                         
  -5   3  19         15.91          7.37         3.50 o                         
  -4   3  19         88.43         75.29         5.36 o                         
  -3   3  19         55.49         47.79         2.99 o                         
  -2   3  19        146.85        143.30         6.36 o                         
  -1   3  19         30.14         27.82         3.34 o                         
   0   3  19        492.96        471.76         7.69 o                         
   1   3  19          7.03          9.06         4.87 o                         
   2   3  19        182.13        193.85         7.57 o                         
   3   3  19         68.61         58.07         4.44 o                         
   4   3  19          1.70         -7.45         4.96 o                         
   5   3  19         29.11         21.96         5.45 o                         
   6   3  19         16.05         18.81         7.38 o                         
  -9   4  19          8.44          6.53         4.71 o                         
  -8   4  19         30.08         35.10         4.96 o                         
  -7   4  19          0.87         -0.33         3.53 o                         
  -6   4  19         23.65         23.06         4.40 o                         
  -5   4  19         86.10         72.82         4.58 o                         
  -4   4  19         94.28         80.28         5.39 o                         
  -3   4  19         28.65         35.54         6.23 o                         
  -2   4  19          0.01          2.53         3.54 o                         
  -1   4  19          0.04         -6.09         4.06 o                         
   0   4  19          8.39          5.51         4.68 o                         
   1   4  19          5.16          0.95         4.63 o                         
   2   4  19          0.38         -4.84         6.96 o                         
   3   4  19         51.99         64.30         5.15 o                         
   4   4  19         29.91         27.62         5.17 o                         
   5   4  19          3.52         -6.58         5.70 o                         
  -8   5  19          4.34         -7.75         5.16 o                         
  -7   5  19          1.27          0.61         5.51 o                         
  -6   5  19          2.65          0.74         4.99 o                         
  -5   5  19          9.34         12.64         5.50 o                         
  -4   5  19          8.55          8.91         5.54 o                         
  -3   5  19         93.99        104.52        10.84 o                         
  -2   5  19         62.59         68.60         6.41 o                         
  -1   5  19          7.57          3.16         4.87 o                         
   0   5  19        281.70        294.11         8.63 o                         
   1   5  19          0.96         -1.13         4.96 o                         
   2   5  19         19.53          8.88         5.12 o                         
   3   5  19         17.58         21.38         6.05 o                         
   4   5  19          0.81         -1.44         6.15 o                         
  -6   6  19         33.60         36.50         6.30 o                         
  -5   6  19         33.45         33.66         6.69 o                         
  -4   6  19         32.33         46.34         9.29 o                         
  -3   6  19          5.37         11.22         6.40 o                         
  -2   6  19          5.17         12.16         6.80 o                         
  -1   6  19          0.59          4.36         6.96 o                         
   0   6  19        146.36        174.41         9.70 o                         
   1   6  19          8.50         12.60         6.02 o                         
   2   6  19         36.15         48.11         6.49 o                         
 -10   0  20          4.37        -10.01         9.33 o                         
  -8   0  20          1.83          1.35         5.54 o                         
  -6   0  20         38.97         31.58         3.60 o                         
  -4   0  20       1042.98       1108.35        12.38 o                         
  -2   0  20        116.65         91.57         5.51 o                         
   0   0  20          0.81         -0.75         5.53 o                         
   2   0  20         29.66         16.24         7.19 o                         
   4   0  20         62.91         48.21         8.23 o                         
   6   0  20         32.67         40.80         9.17 o                         
 -10   1  20          2.94          0.99         4.63 o                         
  -9   1  20          1.17         -6.07         4.05 o                         
  -8   1  20         54.88         56.09         3.84 o                         
  -7   1  20         28.90         19.27         3.17 o                         
  -6   1  20          3.33         -4.54         3.04 o                         
  -5   1  20         12.68         13.20         2.70 o                         
  -4   1  20        328.48        354.52         5.97 o                         
  -3   1  20         65.61         62.12         3.42 o                         
  -2   1  20          1.32         -3.89         3.16 o                         
  -1   1  20          0.08         -5.25         3.50 o                         
   0   1  20         54.64         45.65         4.23 o                         
   1   1  20          0.00         -5.51         4.34 o                         
   2   1  20        118.39        106.58         6.73 o                         
   3   1  20        142.49        148.49         7.81 o                         
   4   1  20          3.49         -7.49         5.00 o                         
   5   1  20          0.89         -7.41         7.24 o                         
   6   1  20          0.45          9.86         6.18 o                         
 -10   2  20          2.24         10.93         5.30 o                         
  -9   2  20         12.53          3.29         4.75 o                         
  -8   2  20         25.55         24.14         2.97 o                         
  -7   2  20          0.45         -3.27         2.92 o                         
  -6   2  20        105.01        110.44         4.96 o                         
  -5   2  20         97.63         89.88         4.83 o                         
  -4   2  20         53.71         49.45         3.34 o                         
  -3   2  20         63.28         45.88         4.53 o                         
  -2   2  20        180.90        190.40         6.38 o                         
  -1   2  20        156.89        156.84         7.34 o                         
   0   2  20        324.04        368.34         8.66 o                         
   1   2  20          0.79          3.16         4.36 o                         
   2   2  20        125.21        132.43         7.34 o                         
   3   2  20         76.34         93.49         7.79 o                         
   4   2  20         70.69         59.05         5.96 o                         
   5   2  20          3.82          6.53         5.98 o                         
   6   2  20          4.89          8.57         9.00 o                         
  -9   3  20          1.39         -1.03         6.99 o                         
  -8   3  20         18.63         15.84         4.06 o                         
  -7   3  20          3.61         -0.95         3.84 o                         
  -6   3  20          0.21          4.21         3.05 o                         
  -5   3  20         29.19         24.26         3.76 o                         
  -4   3  20          0.07         -3.38         3.74 o                         
  -3   3  20          7.77          4.02         4.20 o                         
  -2   3  20        180.22        159.56         6.05 o                         
  -1   3  20         40.54         45.83         3.87 o                         
   0   3  20          5.75         -0.65         4.73 o                         
   1   3  20          1.74         -3.54         4.09 o                         
   2   3  20         10.87         11.50         4.72 o                         
   3   3  20        112.16        108.18         6.69 o                         
   4   3  20          2.00          3.62         5.52 o                         
   5   3  20         36.27         31.69         6.61 o                         
  -8   4  20         31.19         23.94         4.77 o                         
  -7   4  20         39.13         35.39         5.19 o                         
  -6   4  20          6.79          2.36         4.70 o                         
  -5   4  20         30.64         35.96         4.13 o                         
  -4   4  20          2.31          1.19         4.58 o                         
  -3   4  20          9.21          8.10         5.88 o                         
  -2   4  20         46.16         39.02         4.84 o                         
  -1   4  20         56.38         53.09         5.10 o                         
   0   4  20          2.35         -0.95         4.77 o                         
   1   4  20          0.21          3.64         5.14 o                         
   2   4  20         37.01         37.96         6.57 o                         
   3   4  20          0.80         -3.31         5.67 o                         
   4   4  20          5.31         -4.97         6.21 o                         
  -7   5  20          3.23         -0.76         6.70 o                         
  -6   5  20         39.88         51.33         6.85 o                         
  -5   5  20         13.02         17.78         5.89 o                         
  -4   5  20          0.79          0.16         6.54 o                         
  -3   5  20         41.12         58.49         5.99 o                         
  -2   5  20          0.79         -7.69         9.70 o                         
  -1   5  20         27.10         26.89         6.26 o                         
   0   5  20         49.10         44.30         6.10 o                         
   1   5  20          2.35          9.01         5.57 o                         
   2   5  20         11.67         14.02         6.07 o                         
   3   5  20          4.48         -6.85         6.91 o                         
  -4   6  20          6.81         12.79         6.99 o                         
  -3   6  20         22.58         38.50         7.73 o                         
  -2   6  20          0.42          2.49         7.16 o                         
  -1   6  20         12.48         -2.22         7.35 o                         
   0   6  20          8.04         13.02         7.83 o                         
  -9   0  21         12.89          7.34         5.88 o                         
  -7   0  21         53.11         48.85         5.94 o                         
  -5   0  21         81.26         85.12         8.26 o                         
  -3   0  21         98.31         91.68         5.84 o                         
  -1   0  21          1.59         -4.51         5.27 o                         
   1   0  21          2.99         -5.83         6.95 o                         
   3   0  21        172.18        157.88        12.00 o                         
   5   0  21         31.54         22.23        11.95 o                         
  -9   1  21         12.61          5.52         5.35 o                         
  -8   1  21          0.41         -6.03         4.02 o                         
  -7   1  21         18.05         12.59         3.54 o                         
  -6   1  21         93.31        100.12         4.78 o                         
  -5   1  21        630.99        630.28         7.55 o                         
  -4   1  21         24.14         30.05         3.41 o                         
  -3   1  21         58.04         59.30         3.75 o                         
  -2   1  21          3.03          1.04         3.45 o                         
  -1   1  21         47.52         51.05         4.50 o                         
   0   1  21          9.00          7.37         4.27 o                         
   1   1  21         58.00         53.48         5.02 o                         
   2   1  21          9.90          3.85         7.36 o                         
   3   1  21          1.44          1.64         5.40 o                         
   4   1  21         10.11          0.21         6.11 o                         
   5   1  21         59.24         63.65         7.26 o                         
  -9   2  21          6.45          5.13         6.95 o                         
  -8   2  21         26.14         21.52         4.75 o                         
  -7   2  21         52.56         55.67         4.24 o                         
  -6   2  21         32.41         30.28         3.67 o                         
  -5   2  21         18.95         18.31         4.88 o                         
  -4   2  21         36.02         42.26         3.49 o                         
  -3   2  21         38.65         35.07         3.89 o                         
  -2   2  21         85.82         92.67         6.30 o                         
  -1   2  21         35.97         32.02         4.60 o                         
   0   2  21        198.20        216.04         7.66 o                         
   1   2  21         14.47         18.87         5.22 o                         
   2   2  21        189.37        187.97         8.70 o                         
   3   2  21         11.37         21.69         7.57 o                         
   4   2  21          3.40         -4.45         6.48 o                         
  -8   3  21         31.89         30.46         7.04 o                         
  -7   3  21         26.75         30.73         4.63 o                         
  -6   3  21        244.24        228.25         7.21 o                         
  -5   3  21          0.85         -6.81         4.54 o                         
  -4   3  21          7.09         -2.79         4.46 o                         
  -3   3  21         21.15         24.05         3.39 o                         
  -2   3  21          7.57         11.39         3.74 o                         
  -1   3  21          8.91          9.67         4.92 o                         
   0   3  21         22.35          1.40         5.84 o                         
   1   3  21        252.29        278.92        11.32 o                         
   2   3  21          5.13         25.83         8.60 o                         
   3   3  21         66.76         63.45         7.31 o                         
   4   3  21          5.82          9.83         7.01 o                         
  -7   4  21         10.78         17.45         5.63 o                         
  -6   4  21          9.66         15.91         5.92 o                         
  -5   4  21         44.14         43.55         4.64 o                         
  -4   4  21         29.41         41.04         5.14 o                         
  -3   4  21         26.33         25.34         7.57 o                         
  -2   4  21         55.68         52.18         5.36 o                         
  -1   4  21         24.99         13.63         6.34 o                         
   0   4  21        100.15        104.53         8.68 o                         
   1   4  21         18.34         18.28         7.89 o                         
   2   4  21          0.91         -3.86         6.38 o                         
  -5   5  21         22.74         32.26         7.49 o                         
  -4   5  21         75.11         77.00         7.30 o                         
  -3   5  21         27.76         18.82         7.84 o                         
  -2   5  21          8.14          7.86         7.33 o                         
  -1   5  21          1.16         16.53         7.35 o                         
   0   5  21         42.88         39.29         6.12 o                         
  -8   0  22          2.88          8.02         7.21 o                         
  -6   0  22         20.74          6.60         8.15 o                         
  -4   0  22         88.92         88.38         6.06 o                         
  -2   0  22          7.92         -0.71         6.00 o                         
   0   0  22         73.32         66.86         8.29 o                         
   2   0  22         72.59         84.49        13.02 o                         
  -8   1  22         10.66          4.77         5.28 o                         
  -7   1  22         76.41         78.91         5.56 o                         
  -6   1  22         22.13         24.92         3.95 o                         
  -5   1  22          3.59          6.59         3.87 o                         
  -4   1  22         21.85         17.21         3.97 o                         
  -3   1  22         35.09         29.21         3.74 o                         
  -2   1  22          5.62          3.39         3.83 o                         
  -1   1  22        122.78        155.48         6.66 o                         
   0   1  22        138.65        145.28         7.73 o                         
   1   1  22         58.15         82.00         6.08 o                         
   2   1  22          9.02          3.73         7.24 o                         
   3   1  22         33.58         24.18         6.50 o                         
  -8   2  22          0.01         -9.65         6.43 o                         
  -7   2  22          1.86         -3.89         4.61 o                         
  -6   2  22         11.11         12.68         4.52 o                         
  -5   2  22          9.27         12.75         4.38 o                         
  -4   2  22          2.06          8.10         4.34 o                         
  -3   2  22          8.33          2.23         4.45 o                         
  -2   2  22         50.55         53.59         5.05 o                         
  -1   2  22        204.80        230.20        10.18 o                         
   0   2  22        100.43        158.93         8.32 o                         
   1   2  22        272.82        338.35         9.88 o                         
   2   2  22          1.90          7.00         6.07 o                         
   3   2  22          0.72        -10.38         6.92 o                         
  -7   3  22          2.28          8.87         7.26 o                         
  -6   3  22          0.49         -4.27         5.82 o                         
  -5   3  22        142.78        178.01         9.94 o                         
  -4   3  22          0.92          1.83         5.61 o                         
  -3   3  22         46.11         45.24         5.97 o                         
  -2   3  22          0.04         -7.70         5.14 o                         
  -1   3  22          6.44          4.85         7.15 o                         
   0   3  22         96.88        130.85        12.63 o                         
   1   3  22          6.24          7.88         6.61 o                         
   2   3  22         10.85          8.47         6.84 o                         
  -5   4  22         30.38         32.52         6.56 o                         
  -4   4  22         17.00         23.57         5.31 o                         
  -3   4  22         26.54         26.42         7.31 o                         
  -2   4  22         57.91         83.32         9.36 o                         
  -1   4  22         17.64          1.00         6.10 o                         
   0   4  22         12.29         16.99         6.19 o                         
  -5   0  23         36.97         40.76         6.57 o                         
  -3   0  23          2.87          0.67         5.37 o                         
  -1   0  23         11.08         -4.35         5.97 o                         
   1   0  23         47.92         32.66         9.85 o                         
  -6   1  23          4.62          7.78         7.33 o                         
  -5   1  23         82.53         78.22         6.96 o                         
  -4   1  23          2.41         -0.05         4.06 o                         
  -3   1  23          9.76         10.36         4.47 o                         
  -2   1  23         11.18         13.01         4.28 o                         
  -1   1  23         62.48         65.45         7.78 o                         
   0   1  23        113.98        113.69         7.72 o                         
   1   1  23         11.73         11.39         6.71 o                         
  -6   2  23          7.34          7.22         5.93 o                         
  -5   2  23          3.08          1.51         5.11 o                         
  -4   2  23          2.02          0.49         4.98 o                         
  -3   2  23         48.87         42.37         6.16 o                         
  -2   2  23          0.01          1.51         5.91 o                         
  -1   2  23         62.09         78.31         6.45 o                         
   0   2  23          2.88         24.97         6.94 o                         
  -4   3  23          1.21          9.67         6.26 o                         
  -3   3  23          4.18          1.16         6.82 o                         
  -2   3  23          4.12          6.95         8.20 o                         
                                                                                
