# Supplementary material for: Crystal structure and Hirshfeld surface analysis of 2,4,6,11-tetra­kis­(4-fluoro­phen­yl)-9-oxa-1,5-di­aza­tri­cyclo­[5.3.1.03.8]undeca­ne
Source: Acta Crystallogr E Crystallogr Commun. 2018 Nov 22;74(Pt 12):1867–71. doi: 10.1107/S2056989018016122 (PMC6281130; doi:10.1107/S2056989018016122)
Supplement: Supplementary file 3 [file e-74-01867-Isup3.cml]

<?xml version="1.0" ?>
<cml>
<molecule id="m1">
  <atomArray>
    <atom id="a1" elementType="N"
          x2="-5.994999885559082" y2="2.75" />
    <atom id="a2" elementType="C"
          x2="-3.4100000858306885" y2="4.949999809265137" />
    <atom id="a3" elementType="C"
          x2="-2.365000009536743" y2="2.4749999046325684" />
    <atom id="a4" elementType="C"
          x2="0.8799999952316284" y2="4.400000095367432" />
    <atom id="a5" elementType="C"
          x2="4.454999923706055" y2="5.114999771118164" />
    <atom id="a6" elementType="O"
          x2="7.150000095367432" y2="4.125" />
    <atom id="a7" elementType="C"
          x2="7.369999885559082" y2="1.0449999570846558" />
    <atom id="a8" elementType="N"
          x2="5.005000114440918" y2="-1.0449999570846558" />
    <atom id="a9" elementType="C"
          x2="1.375" y2="-0.9350000023841858" />
    <atom id="a10" elementType="C"
          x2="3.684999942779541" y2="-2.5299999713897705" />
    <atom id="a11" elementType="C"
          x2="3.3550000190734863" y2="2.640000104904175" />
    <atom id="a12" elementType="C"
          x2="-4.180000085830688" y2="6.283678931093172" />
    <atom id="a13" elementType="C"
          x2="-3.1350000095367427" y2="1.1413207828045326" />
    <atom id="a14" elementType="C"
          x2="3.286418613321659" y2="-4.017525743874936" />
    <atom id="a15" elementType="C"
          x2="0.041320878171964726" y2="-1.7050000023841863" />
  </atomArray>
  <bondArray>
    <bond atomRefs2="a4 a9" order="1" />
    <bond atomRefs2="a2 a1" order="1" />
    <bond atomRefs2="a1 a3" order="1" />
    <bond atomRefs2="a2 a4" order="1" />
    <bond atomRefs2="a5 a4" order="1" />
    <bond atomRefs2="a5 a6" order="1" />
    <bond atomRefs2="a6 a7" order="1" />
    <bond atomRefs2="a7 a8" order="1" />
    <bond atomRefs2="a8 a9" order="1" />
    <bond atomRefs2="a11 a10" order="1" />
    <bond atomRefs2="a8 a10" order="1" />
    <bond atomRefs2="a3 a11" order="1" />
    <bond atomRefs2="a2 a12" order="1" />
    <bond atomRefs2="a3 a13" order="1" />
    <bond atomRefs2="a10 a14" order="1" />
    <bond atomRefs2="a9 a15" order="1" />
    <bond atomRefs2="a11 a5" order="1" />
  </bondArray>
</molecule>
</cml>
